# Supplementary material for: Neoadjuvant triplet immune checkpoint blockade in newly diagnosed glioblastoma
Source: Nat Med. 2025 Feb 27;31(5):1557–66. doi: 10.1038/s41591-025-03512-1 (PMC12092302; doi:10.1038/s41591-025-03512-1)
Supplement: Supplementary file 3 — Statistical source data [file 41591_2025_3512_MOESM3_ESM.xlsx]

## Sheet: Fig2,3
Figure 2. Evaluation of immune cells in the GBM tumor pre- and post-neoadjuvant ICI treatment.
Figure 3. Flow cytometry tumor gating strategy and immune checkpoint analysis.
Samples_stains	% viable of total ["total live"]	% CD45+ of "total live"	Cell count, CD45+	Cell count, SOX2+ GBM	SOX2+ GBM, % of "total live"	SOX2+ GBM, % CD44+	SOX2+ GBM, % CD133+	SOX2+ GBM, % GFAP+	SOX2+ GBM, % Nestin+	SOX2+ GBM, % MHC-I+	SOX2+ GBM, % MHC-II+	SOX2+ GBM, % MHC-I+ MHCII+	SOX2+ GBM, % MHC-I- MHCII-	SOX2+ GBM_ ki67%	SOX2+ GFAP+ GBM ("AND"), % MHC-I+	SOX2+ GFAP+ GBM, ("AND"), % MHC-II+	SOX2+ GFAP+ GBM ("AND"),, % MHC-I+ MHCII+	SOX2+ GFAP+ GBM ("AND"),, % MHC-I- MHCII-	% T cells of CD45+	T cells [CD45+ CD3+], % MHC-I+	T cells [CD45+ CD3+], % MHC-II+	T cells [CD45+ CD3+], % MHC-I+ AND MHC-II+	Count, " T cells" [CD45+ CD3+]	PD1+ [direct/ conjugated], % of "T cells"	Nivo+/ PD1+ [indirect/ Nivo detection with HuIgG4], % of "T cells"	% ki67+ of "T cells"	% PD1+ ki67+ of "T cells" [direct /conjugated PD1]	% PD1+ AND KI67+ of "T cells" [indirect PD1/ HuIgG4]	PD1+ KI67+ "T cells", count	% CD8+ of PD1+ KI67+ "T cells" [indirect PD1/ huIgG4+]	% CD4 Tem of PD1+ KI67+ "T cells" [indirect PD1/ huIgG4+]	% Tregs of PD1+ KI67+ "T cells" [indirect PD1/ huIgG4+]	% GZMB+ of PD1+ KI67+ CD8+ T cells [indirect PD1/ huIgG4+]	% GZMB+ of PD1+ KI67+ CD4 Tem [indirect PD1/ huIgG4+]	% GZMB+ of PD1+ KI67+ Tregs [indirect PD1/ huIgG4+]	% CD4+ of T cells	CD4 T em [CD4+ FOXP3-], % of CD4 T cells	CD4 T em [CD4+ FOXP3-], % of CD45+	Tregs [CD4+ FOXP3+], % of CD4 T cells	Tregs [CD4+ FOXP3+], % of CD45+	% CD8 of T cells	CD8 T cells [CD3+ CD8+], % of CD45+	CD4 Tem, count	CD4 Tem, % CD39+	CD4 Tem, % CD39 high	CD4 Tem, % CD39+/ int	CD4 Tem, % GZMB+	CD4 Tem, % KI67+	CD4 Tem, % huIgG4+ [indirect detection of PD1+]
Pre	42	3.83	2975	737	0.97	na	na	51.7	na	na	na	na	na	40.2	na	na	na	na	9.75	na	na	na	290	26.2	na	12.8	5.2	na	15	na	na	na	na	na	na	57.8	91.6	5.1	7.78	0.4	40	3.9	153
Post_stain1 (GBM_Figure 2C, Figure 3A)	55.1	2.7	21109	1033	0.13	52.7	69.4	54.9	87.5	83.8	50.7	48.4	13.4		83.7	75.3	72.7	13.5	33.3	99.2	54.4	55.3
Post_stain2 (Nivo detection_Figure 2C-D, Figure 2F Left)	50.3	2.94	45197	2483				53.8						56					33.8				15019		83.2	48.6		44.2	6639	21.5	65.3	12.4	90.8	36.8	26.9	72	82.8	20.1	17	4.13	25.3	8.55	9102				25	45.8	69.4
Post_stain3 (CD39_KI67_PD1_Figure 2F Right, Figure 3B)	na		21825																32.5				13919	0.12		50.7	0.12									72.1	83.2		16.5		24.1		8349	50.6	4.06	47.2		50
Post_stain4 (Lag3_TIGIT_TIM3_CTLA4_Figure 2F Right, Figure 3B)	54.1	2.61	37895																32.5				12403	0.5												72.4	80.2	19	18.9	4.48	25.2	8.24	7200
[truncated: 41 more columns]

## Sheet: Fig2B
Figure 2B. Evaluation of immune cells in the GBM tumor pre- (Day –4) and post- (Day +13) neoadjuvant ICI treatment.
Timepoint	Cell Annotation	Broad Cell Type	X	Y
Pre	DC_CD11c+CD1c+	Dendritic_cell	8521.5	2261.4
Pre	Stroma	Stroma	8589	2349.3
Pre	Stroma	Stroma	8488.2	2393.3
Pre	Stroma	Stroma	8451.8	2410
Pre	Stroma	Stroma	8549.1	2439.1
Pre	Stroma	Stroma	8479.2	2445
Pre	DC_CD11c+CD1c+	Dendritic_cell	8492.3	2445.2
Pre	Stroma	Stroma	8483.5	2460.1
Pre	Stroma	Stroma	8542.5	2473.4
Pre	Stroma	Stroma	8528.4	2476.4
Pre	Stroma	Stroma	8492.3	2477
Pre	Stroma	Stroma	8602.2	2482.3
Pre	Stroma	Stroma	8461.8	2482
Pre	Stroma	Stroma	8507.4	2485.9
Pre	Stroma	Stroma	8482.7	2492.4
Pre	Tumour	Tumour	8551	2494.7
Pre	Stroma	Stroma	8335.9	2502
Pre	Stroma	Stroma	8473.8	2502.8
Pre	Stroma	Stroma	8528.8	2509.9
Pre	Stroma	Stroma	8575.6	2511.2
Pre	Stroma	Stroma	8346.5	2512.1
Pre	Stroma	Stroma	8488.5	2511.7
Pre	Stroma	Stroma	8465.3	2513.1
Pre	Tumour	Tumour	8592.5	2515.7
Pre	Stroma	Stroma	8473.5	2522.3
Pre	Stroma	Stroma	8599.1	2524.8
Pre	Stroma	Stroma	8607	2531.7
Pre	Stroma	Stroma	8536.4	2531.2
Pre	Stroma	Stroma	8479.7	2535.2
Pre	Stroma	Stroma	8591.5	2536.6
Pre	Stroma	Stroma	8545.3	2538.3
Pre	Stroma	Stroma	8600	2538
Pre	Stroma	Stroma	8611.1	2543.4
Pre	Stroma	Stroma	8428.5	2544.6
Pre	Stroma	Stroma	8472.1	2545.2
Pre	Stroma	Stroma	8538	2546.2
Pre	Stroma	Stroma	8304.9	2547.4
Pre	Stroma	Stroma	8478.8	2549
Pre	Stroma	Stroma	8604.6	2551.2
Pre	Stroma	Stroma	8533.1	2555.2
Pre	Stroma	Stroma	8471.6	2558.8
Pre	Stroma	Stroma	8334.3	2561.7
Pre	Stroma	Stroma	8356.5	2563.9
Pre	Stroma	Stroma	8445.6	2563.9
Pre	Stroma	Stroma	8584.5	2564.6
Pre	Stroma	Stroma	8281.3	2571.7
Pre	Stroma	Stroma	8594	2581.4
Pre	Stroma	Stroma	8605.3	2584.8
Pre	Stroma	Stroma	8441.8	2588.8
Pre	Stroma	Stroma	8293.1	2589.3
Pre	Stroma	Stroma	8364.9	2589.3
Pre	Stroma	Stroma	8339.8	2593.1
Pre	Stroma	Stroma	8449.8	2595.4
Pre	Stroma	Stroma	8351.9	2597.7
Pre	Stroma	Stroma	8474.8	2598
Pre	Bcell	B_cell	8265.4	2600.2
Pre	DC_CD11c+CD1c+	Dendritic_cell	8302.3	2600.9
Pre	Stroma	Stroma	8485	2603.2
Pre	DC_CD11c+CD1c+	Dendritic_cell	8311.1	2607.7
Pre	Stroma	Stroma	8262.3	2608.1
Pre	Stroma	Stroma	8552.9	2608.8
Pre	Stroma	Stroma	8466.5	2616.6
Pre	Stroma	Stroma	8563.2	2616.3
Pre	Stroma	Stroma	8440.5	2625.8
Pre	Stroma	Stroma	8353.4	2625.8
Pre	Stroma	Stroma	8512.6	2628.7
Pre	Stroma	Stroma	8450.7	2629.2
Pre	Stroma	Stroma	7572.9	2704.3
Pre	Stroma	Stroma	7574.4	2714.9
Pre	Stroma	Stroma	7562.9	2733.4
Pre	Stroma	Stroma	7572.2	2749.7
Pre	Stroma	Stroma	7974.6	2495.9
Pre	Stroma	Stroma	8182.4	2525.6
Pre	Stroma	Stroma	8228.9	2534.1
Pre	DC_CD11c+CD1c+	Dendritic_cell	8006.2	2579.5
Pre	Stroma	Stroma	8205	2582.7
Pre	Stroma	Stroma	8254.7	2588
Pre	Stroma	Stroma	8054.1	2594.7
Pre	Stroma	Stroma	7959.7	2606.6
Pre	Stroma	Stroma	8163.7	2609.5
Pre	Stroma	Stroma	7947.7	2613.6
Pre	Stroma	Stroma	8116.9	2614.2
Pre	Stroma	Stroma	7926.9	2614.5
Pre	Stroma	Stroma	8166.6	2624.8
Pre	Stroma	Stroma	7933.9	2625.9
Pre	Stroma	Stroma	8251.9	2633.1
Pre	Stroma	Stroma	8191.9	2638.4
Pre	Stroma	Stroma	7944.9	2639
Pre	Stroma	Stroma	8243.9	2639.9
Pre	Stroma	Stroma	8076.1	2644.4
Pre	Stroma	Stroma	8007.7	2644.6
Pre	Stroma	Stroma	8120.3	2645.3
Pre	Stroma	Stroma	8179.9	2657.4
Pre	Stroma	Stroma	7940.1	2662.1
Pre	Stroma	Stroma	8193.1	2662.4
Pre	Stroma	Stroma	8001.5	2664.4
Pre	Stroma	Stroma	8074.7	2667.9
Pre	Stroma	Stroma	7986.4	2668.3
Pre	Stroma	Stroma	8226.1	2677.2
Pre	Stroma	Stroma	8169.8	2677.9
Pre	Stroma	Stroma	8066.6	2678.7
Pre	Stroma	Stroma	8201	2689.6
Pre	Stroma	Stroma	7987.7	2687.3
Pre	Stroma	Stroma	8024.1	2692.8
Pre	Stroma	Stroma	8108.6	2694.1
Pre	Stroma	Stroma	8213.3	2694.5
Pre	Stroma	Stroma	8042	2695
Pre	Stroma	Stroma	7973.3	2702.3
Pre	Stroma	Stroma	8242.1	2702
Pre	Stroma	Stroma	8210.3	2702.7
Pre	Stroma	Stroma	8036.9	2706.5
Pre	Stroma	Stroma	8229.8	2708
Pre	Stroma	Stroma	8240.4	2709.2
Pre	Stroma	Stroma	8084	2711.7
Pre	Stroma	Stroma	7987	2712.2
Pre	Stroma	Stroma	8051.2	2713.4
Pre	Stroma	Stroma	8183	2719.7
Pre	Stroma	Stroma	7923.3	2720.5
Pre	Stroma	Stroma	8165.9	2722.2
Pre	Stroma	Stroma	8172.7	2726.3
Pre	Stroma	Stroma	8234	2723.4
Pre	Stroma	Stroma	7967.3	2725.4
Pre	Stroma	Stroma	7937	2727.4
Pre	Stroma	Stroma	8209.3	2731.6
Pre	Tumour	Tumour	8046	2735.6
Pre	Stroma	Stroma	8180.6	2742.6
Pre	Stroma	Stroma	8222.4	2749.7
Pre	Stroma	Stroma	8083.6	2764.6
Pre	Stroma	Stroma	8250.6	2769.3
Pre	DC_CD11c+CD1c+	Dendritic_cell	7983.3	2771.8
Pre	Stroma	Stroma	7976	2779
Pre	Stroma	Stroma	8020.1	2778.9
Pre	Stroma	Stroma	7966.5	2782.3
Pre	Stroma	Stroma	7938.6	2785.3
Pre	Stroma	Stroma	8198.7	2788.8
Pre	Stroma	Stroma	8219	2788.7
Pre	Stroma	Stroma	8048.3	2792.7
Pre	Stroma	Stroma	8053.9	2793
Pre	Stroma	Stroma	8247.5	2808.2
Pre	Stroma	Stroma	8011.1	2810.1
Pre	Stroma	Stroma	8028.3	2818
Pre	Stroma	Stroma	8061.9	2819.9
Pre	Stroma	Stroma	8012.5	2820.1
Pre	Stroma	Stroma	7962.5	2821.1
Pre	Stroma	Stroma	8236.7	2825.2
Pre	Stroma	Stroma	8049	2824.9
Pre	Stroma	Stroma	8057.4	2826
Pre	Bcell	B_cell	8031.6	2827.1
Pre	Stroma	Stroma	8037.1	2836.8
Pre	Stroma	Stroma	8061.3	2836.9
Pre	Stroma	Stroma	8052.3	2837.5
Pre	Tumour	Tumour	7929.9	2837.6
Pre	Stroma	Stroma	8068.6	2843.2
Pre	Stroma	Stroma	8048.1	2844.7
Pre	Stroma	Stroma	8076.7	2849.4
Pre	Stroma	Stroma	8054.2	2849.9
Pre	Stroma	Stroma	7933.2	2850.7
Pre	Stroma	Stroma	8229.9	2852.1
Pre	Stroma	Stroma	8065.1	2853.3
Pre	Tumour	Tumour	8116.1	2856.1
Pre	Stroma	Stroma	8080.3	2856.2
Pre	Stroma	Stroma	8092.6	2856.9
Pre	Stroma	Stroma	7966.3	2858
Pre	Stroma	Stroma	7932.2	2861.7
Pre	Stroma	Stroma	8070.4	2862.6
Pre	Stroma	Stroma	8028.8	2862.1
Pre	DC_CD11c+CD1c+	Dendritic_cell	8145.7	2862.3
Pre	Stroma	Stroma	8045.1	2864.6
Pre	Stroma	Stroma	8119.4	2866.3
Pre	Stroma	Stroma	8082.7	2866.7
Pre	Stroma	Stroma	8020.4	2867.9
Pre	Stroma	Stroma	8130.5	2868.5
Pre	Stroma	Stroma	8044.1	2870.2
Pre	Stroma	Stroma	8144.2	2871.5
Pre	Stroma	Stroma	8081.8	2874.3
Pre	DC_CD11c+CD1c+	Dendritic_cell	8124.7	2874.4
Pre	DC_CD11c+CD1c+	Dendritic_cell	8182	2874.7
Pre	Stroma	Stroma	8134.8	2877.3
Pre	Stroma	Stroma	8089.1	2876.1
Pre	DC_CD11c+CD1c+	Dendritic_cell	8190.7	2881.8
Pre	Stroma	Stroma	8066.7	2883
Pre	Stroma	Stroma	8146.5	2885.2
Pre	Stroma	Stroma	7986.5	2891.2
Pre	Stroma	Stroma	8202.1	2891.3
Pre	Stroma	Stroma	8242.4	2891.8
Pre	Stroma	Stroma	7896.3	2595.8
Pre	Stroma	Stroma	7887.5	2656.1
Pre	Stroma	Stroma	7873.5	2661
Pre	DC_CD11c+CD1c+	Dendritic_cell	7616.5	2677.8
Pre	Stroma	Stroma	7718.7	2686
Pre	Stroma	Stroma	7695.4	2685.4
Pre	Stroma	Stroma	7630.6	2688.6
Pre	Stroma	Stroma	7672	2687.4
Pre	Stroma	Stroma	7625.9	2698.5
Pre	Stroma	Stroma	7681.2	2700
Pre	Stroma	Stroma	7637.7	2699.4
Pre	Stroma	Stroma	7579.2	2701.1
Pre	Stroma	Stroma	7610.5	2705.5
Pre	DC_CD1c+	Dendritic_cell	7679.1	2706.7
Pre	Bcell	B_cell	7703.1	2708.8
Pre	Stroma	Stroma	7639.4	2713.4
Pre	Stroma	Stroma	7626.3	2714.2
Pre	Stroma	Stroma	7680.5	2715.1
Pre	Stroma	Stroma	7779.6	2715.7
Pre	Stroma	Stroma	7663.2	2715.7
Pre	Stroma	Stroma	7699.6	2719.7
Pre	DC_CD141+	Dendritic_cell	7617	2721
Pre	Stroma	Stroma	7606.9	2721.3
Pre	Stroma	Stroma	7656.8	2723
Pre	Stroma	Stroma	7911.8	2724.5
Pre	Stroma	Stroma	7668.9	2723.7
Pre	Stroma	Stroma	7702.8	2727.9
Pre	Stroma	Stroma	7632.5	2729.3
Pre	Stroma	Stroma	7578.6	2730.9
Pre	Stroma	Stroma	7646.7	2732
Pre	Stroma	Stroma	7664.8	2737
Pre	Stroma	Stroma	7606.7	2736.7
Pre	Stroma	Stroma	7622.6	2737
Pre	Stroma	Stroma	7588.9	2738
Pre	Stroma	Stroma	7753	2739.4
Pre	Stroma	Stroma	7652.7	2742.4
Pre	Stroma	Stroma	7708.3	2741.3
Pre	Stroma	Stroma	7868.3	2743.4
Pre	Stroma	Stroma	7621.8	2744.3
Pre	Stroma	Stroma	7670.5	2748.2
Pre	Stroma	Stroma	7591.4	2750.4
Pre	Macrophage/Microglia_CD68+	Macrophage/Microglia	7604.6	2752.7
Pre	Stroma	Stroma	7618.4	2756.5
Pre	Stroma	Stroma	7720.1	2760.5
Pre	Macrophage/Microglia_CD68+	Macrophage/Microglia	7603.3	2762.3
Pre	Stroma	Stroma	7730	2767
Pre	Stroma	Stroma	7787	2776.9
Pre	Stroma	Stroma	7760.5	2777.9
Pre	Stroma	Stroma	7677.1	2779.2
Pre	Stroma	Stroma	7917.1	2781.1
Pre	Stroma	Stroma	7765.2	2786.7
Pre	Stroma	Stroma	7710.8	2790.4
Pre	Stroma	Stroma	7910.9	2793.2
Pre	Stroma	Stroma	7852.8	2793.8
Pre	Bcell	B_cell	7705.9	2794.5
Pre	DC_CD11c+CD1c+	Dendritic_cell	7715.4	2797.8
Pre	Stroma	Stroma	7919.9	2801.2
Pre	Stroma	Stroma	7694.3	2803.8
Pre	Stroma	Stroma	7700.7	2807.9
Pre	Stroma	Stroma	7712.7	2808.8
Pre	Stroma	Stroma	7789.9	2817.7
Pre	Stroma	Stroma	7700	2820.1
Pre	Stroma	Stroma	7803.3	2819.7
Pre	Stroma	Stroma	7735.2	2825.9
Pre	Stroma	Stroma	7912.8	2829.2
Pre	Stroma	Stroma	7764.2	2830.7
Pre	Stroma	Stroma	7828.2	2833.5
Pre	Stroma	Stroma	7725.9	2834.9
Pre	Stroma	Stroma	7801.3	2840.9
Pre	Stroma	Stroma	7918	2841.2
Pre	Stroma	Stroma	7871.9	2841.2
Pre	Stroma	Stroma	7883.5	2848.1
Pre	Stroma	Stroma	7809.6	2850.8
Pre	Stroma	Stroma	7794.4	2857.3
Pre	Stroma	Stroma	7879.6	2857.8
Pre	Stroma	Stroma	7823.5	2857.9
Pre	Stroma	Stroma	7806.8	2861.5
Pre	Stroma	Stroma	7859.8	2862.4
Pre	Stroma	Stroma	7779	2864.8
Pre	Stroma	Stroma	7886	2867.8
Pre	Stroma	Stroma	7734.1	2867.8
Pre	Stroma	Stroma	7918.7	2869.8
Pre	Stroma	Stroma	7790.7	2876.5
Pre	Stroma	Stroma	7757.3	2878.6
Pre	Stroma	Stroma	7886.5	2881
Pre	Stroma	Stroma	7920	2882.5
Pre	Stroma	Stroma	7896.9	2887.8
Pre	Stroma	Stroma	7899.3	2896
Pre	Stroma	Stroma	7842	2896.9
Pre	Stroma	Stroma	7778.4	2902.9
Pre	Stroma	Stroma	7763.8	2907.8
Pre	Stroma	Stroma	7874	2913.7
Pre	Stroma	Stroma	7865	2921
Pre	Stroma	Stroma	7746.8	2923
Pre	Stroma	Stroma	7876.6	2929.9
Pre	Stroma	Stroma	7750.1	2931.7
Pre	Stroma	Stroma	7914.5	2938.7
Pre	Stroma	Stroma	7833.2	2961.4
Pre	Stroma	Stroma	7884	2963.2
Pre	Stroma	Stroma	7863.9	2972.6
Pre	Stroma	Stroma	7832.7	2975.3
Pre	Stroma	Stroma	7898.7	2975.8
Pre	Tumour	Tumour	7886.3	2982.8
Pre	Tumour	Tumour	7881.7	2990.9
Pre	Tumour	Tumour	7868.9	3000.5
Pre	Stroma	Stroma	7917.5	3007.7
Pre	Stroma	Stroma	7901.1	3007.7
Pre	Stroma	Stroma	7891	3050.1
Pre	Stroma	Stroma	7902.3	3053.2
Pre	Stroma	Stroma	7864.3	3053.6
Pre	Stroma	Stroma	7899.8	3058.6
Pre	Stroma	Stroma	7671.3	3256.2
Pre	Stroma	Stroma	7627.8	3260.1
Pre	Stroma	Stroma	7642.6	3260.3
Pre	Stroma	Stroma	7603.1	3271.4
Pre	Stroma	Stroma	7630.8	3285.7
Pre	Stroma	Stroma	7678.3	3290.5
Pre	Stroma	Stroma	7648.8	3292
Pre	Stroma	Stroma	7636.7	3293.8
Pre	Stroma	Stroma	7576.7	3297.6
Pre	Stroma	Stroma	7705.3	3298.8
Pre	Stroma	Stroma	8284.8	2629.3
Pre	Stroma	Stroma	8307.2	2634
Pre	Stroma	Stroma	8587.5	2634.9
Pre	Stroma	Stroma	8417.6	2635.7
Pre	Stroma	Stroma	8343	2637
Pre	Stroma	Stroma	8332.1	2638.2
Pre	Stroma	Stroma	8352.4	2639.9
Pre	Stroma	Stroma	8360.8	2643.5
Pre	Stroma	Stroma	8510.4	2644.6
Pre	Stroma	Stroma	8350.6	2650.3
Pre	Stroma	Stroma	8277.4	2651.1
Pre	Stroma	Stroma	8424.8	2652.9
Pre	Stroma	Stroma	8517.3	2656.3
Pre	Stroma	Stroma	8265.6	2656.4
Pre	Stroma	Stroma	8274	2659
Pre	Stroma	Stroma	8435.8	2659.5
Pre	Stroma	Stroma	8376.6	2659.8
Pre	Stroma	Stroma	8538.7	2661.9
Pre	Stroma	Stroma	8390.4	2663
Pre	Stroma	Stroma	8498.5	2673.4
Pre	DC_CD11c+CD1c+	Dendritic_cell	8594.3	2675.8
Pre	Stroma	Stroma	8416.9	2676.9
Pre	Stroma	Stroma	8555.2	2678
Pre	Stroma	Stroma	8342	2678
Pre	Stroma	Stroma	8601.6	2679.3
Pre	Stroma	Stroma	8535.7	2679.9
Pre	Stroma	Stroma	8415.1	2683.7
Pre	DC_CD11c+CD1c+	Dendritic_cell	8260.3	2684.3
Pre	Stroma	Stroma	8378.1	2687.8
Pre	Stroma	Stroma	8547.2	2691.2
Pre	Stroma	Stroma	8434.9	2691.2
Pre	Stroma	Stroma	8350.7	2692.1
Pre	Stroma	Stroma	8411.3	2694.4
Pre	Stroma	Stroma	8599.3	2696.6
Pre	DC_CD11c+CD1c+	Dendritic_cell	8261.1	2698.3
Pre	Stroma	Stroma	8455.4	2698.5
Pre	Stroma	Stroma	8365.4	2699.1
Pre	Stroma	Stroma	8425.3	2699.6
Pre	Stroma	Stroma	8468.5	2702.3
Pre	Stroma	Stroma	8358	2703.5
Pre	Stroma	Stroma	8604	2710.9
Pre	DC_CD11c+CD1c+	Dendritic_cell	8477.6	2710.3
Pre	Stroma	Stroma	8422	2712.5
Pre	Stroma	Stroma	8579.9	2716.6
Pre	Stroma	Stroma	8436.4	2724.6
Pre	Tumour	Tumour	8495.2	2725.7
Pre	Stroma	Stroma	8577.7	2727.7
Pre	Stroma	Stroma	8291.2	2727.7
Pre	Stroma	Stroma	8464.2	2727.4
Pre	Stroma	Stroma	8388.9	2729.4
Pre	Stroma	Stroma	8350.1	2730.4
Pre	Stroma	Stroma	8427.6	2731.9
Pre	Stroma	Stroma	8273.4	2733
Pre	Stroma	Stroma	8603	2733.3
Pre	Bcell	B_cell	8390.1	2735
Pre	Stroma	Stroma	8509.9	2735.9
Pre	Stroma	Stroma	8496.4	2738.3
Pre	Stroma	Stroma	8434.9	2739
Pre	Stroma	Stroma	8468.7	2741.5
Pre	Stroma	Stroma	8427.2	2741.7
Pre	Stroma	Stroma	8416.9	2740.9
Pre	DC_CD11c+CD1c+	Dendritic_cell	8371.3	2742.9
Pre	Stroma	Stroma	8291.7	2744.5
Pre	Stroma	Stroma	8524.8	2744.5
Pre	Stroma	Stroma	8268.4	2745.5
Pre	Stroma	Stroma	8361.1	2746.4
Pre	Stroma	Stroma	8452.5	2751.3
Pre	Stroma	Stroma	8432.2	2753.3
Pre	Stroma	Stroma	8525.5	2754.6
Pre	Stroma	Stroma	8419.4	2754.1
Pre	Stroma	Stroma	8512.3	2754.5
Pre	Stroma	Stroma	8427.3	2759.4
Pre	Stroma	Stroma	8270.8	2760.2
Pre	Stroma	Stroma	8575.6	2768.7
Pre	Stroma	Stroma	8483.1	2771.7
Pre	Stroma	Stroma	8354.3	2772.3
Pre	Stroma	Stroma	8434	2773.7
Pre	Stroma	Stroma	8406.7	2774.3
Pre	Stroma	Stroma	8569.1	2780.8
Pre	Stroma	Stroma	8418.1	2783.3
Pre	Stroma	Stroma	8393.8	2782
Pre	Stroma	Stroma	8363.3	2783.5
Pre	Stroma	Stroma	8382.3	2784.2
Pre	Stroma	Stroma	8406.4	2785.5
Pre	Stroma	Stroma	8582.9	2786.7
Pre	Stroma	Stroma	8495.4	2790.8
Pre	Stroma	Stroma	8468	2791.7
Pre	Stroma	Stroma	8596.7	2792.2
Pre	Stroma	Stroma	8559.9	2793.3
Pre	Stroma	Stroma	8347	2792.3
Pre	Stroma	Stroma	8569.2	2793.9
Pre	Stroma	Stroma	8508.7	2795.1
Pre	Stroma	Stroma	8354.9	2797.2
Pre	Stroma	Stroma	8397.6	2797.7
Pre	Stroma	Stroma	8406.4	2798.8
Pre	Stroma	Stroma	8366.4	2801.6
Pre	Stroma	Stroma	8599.1	2800.9
Pre	Stroma	Stroma	8418.3	2801.5
Pre	Stroma	Stroma	8586.1	2804
Pre	Stroma	Stroma	8429.3	2804
Pre	Stroma	Stroma	8327.7	2805.8
Pre	Stroma	Stroma	8312.2	2807
Pre	Stroma	Stroma	8478.3	2806.9
Pre	Stroma	Stroma	8466.6	2808.2
Pre	Stroma	Stroma	8502.4	2808.1
Pre	Stroma	Stroma	8490.3	2808.5
Pre	Stroma	Stroma	8294	2810.7
Pre	Stroma	Stroma	8418.4	2812
Pre	Stroma	Stroma	8377.7	2811.9
Pre	Stroma	Stroma	8595.1	2812.7
Pre	Stroma	Stroma	8367	2815.1
Pre	Stroma	Stroma	8301.5	2820.3
Pre	Stroma	Stroma	8387	2821
Pre	Stroma	Stroma	8505.3	2824.5
Pre	Stroma	Stroma	8369	2827.7
Pre	Stroma	Stroma	8442	2828.2
Pre	Stroma	Stroma	8508.4	2834.4
Pre	DC_CD11c+CD1c+	Dendritic_cell	8446.7	2836.1
Pre	Stroma	Stroma	8613.7	2836.5
Pre	Stroma	Stroma	8463.7	2844.1
Pre	Stroma	Stroma	8299.9	2845.6
Pre	Stroma	Stroma	8353.9	2848.8
Pre	Stroma	Stroma	8310.4	2853
Pre	Stroma	Stroma	8349.7	2854
Pre	Stroma	Stroma	8260.9	2857.8
Pre	DC_CD11c+CD1c+	Dendritic_cell	8316.2	2858.6
Pre	Stroma	Stroma	8552.9	2860.4
Pre	Stroma	Stroma	8536.8	2863.1
Pre	Stroma	Stroma	8564.4	2865.1
Pre	Stroma	Stroma	8434.5	2866
Pre	Stroma	Stroma	8524.7	2867.7
Pre	Stroma	Stroma	8378.5	2868.2
Pre	Stroma	Stroma	8482.8	2868.4
Pre	Stroma	Stroma	8298.6	2868.9
Pre	Stroma	Stroma	8604.6	2871.5
Pre	Stroma	Stroma	8475.5	2874.4
Pre	Stroma	Stroma	8456	2877.3
Pre	Stroma	Stroma	8465	2877.3
Pre	DC_CD11c+CD1c+	Dendritic_cell	8445.4	2884.8
Pre	Stroma	Stroma	8352.2	2890.1
Pre	Stroma	Stroma	8550.5	2890.5
Pre	Stroma	Stroma	8511.8	2891
Pre	Stroma	Stroma	8453.4	2892
Pre	Stroma	Stroma	8482.7	2897.1
Pre	Stroma	Stroma	8303.6	2897.4
Pre	Stroma	Stroma	8345.7	2904.5
Pre	Stroma	Stroma	8513.2	2904.7
Pre	Stroma	Stroma	8384.5	2904.6
Pre	Stroma	Stroma	8355.1	2905.5
Pre	Stroma	Stroma	8559.2	2906.6
Pre	Stroma	Stroma	8369.3	2907.8
Pre	Stroma	Stroma	8497.7	2908.9
Pre	Stroma	Stroma	8485.6	2914.4
Pre	Stroma	Stroma	8289.7	2918.3
Pre	Stroma	Stroma	8609.5	2918.9
Pre	Stroma	Stroma	8534.7	2920.9
Pre	Stroma	Stroma	8523.3	2921.5
Pre	Stroma	Stroma	8403	2923.7
Pre	Tumour	Tumour	8512.3	2925.3
Pre	Stroma	Stroma	8556.5	2925.2
Pre	Stroma	Stroma	8435.5	2924.5
Pre	Stroma	Stroma	8377	2927.5
Pre	Stroma	Stroma	8311.4	2929.4
Pre	Stroma	Stroma	8425.5	2932.5
Pre	Stroma	Stroma	8450.8	2935.2
Pre	Tumour	Tumour	8342.5	2935.8
Pre	Stroma	Stroma	8419.9	2938
Pre	Stroma	Stroma	8430.9	2939.3
Pre	DC_CD11c+CD1c+	Dendritic_cell	8494.7	2940.6
Pre	Stroma	Stroma	8554.7	2942.6
Pre	Stroma	Stroma	8270	2944.7
Pre	Stroma	Stroma	8412	2945.1
Pre	Stroma	Stroma	8395.3	2948.9
Pre	Stroma	Stroma	8425.8	2948
Pre	Stroma	Stroma	8490.3	2953.1
Pre	Stroma	Stroma	8329.2	2952.6
Pre	Stroma	Stroma	8431.3	2956.7
Pre	Stroma	Stroma	8511.1	2957.5
Pre	DC_CD11c+CD1c+	Dendritic_cell	8609.7	2958.2
Pre	DC_CD11c+CD1c+	Dendritic_cell	8558.9	2958.9
Pre	Stroma	Stroma	8376	2967.1
Pre	Stroma	Stroma	8434.3	2969.8
Pre	Stroma	Stroma	8360	2971.4
Pre	Stroma	Stroma	8385.1	2974
Pre	Stroma	Stroma	8468.1	2975.9
Pre	Stroma	Stroma	8584.1	2978.3
Pre	Stroma	Stroma	8261.1	2979.1
Pre	Stroma	Stroma	8391.2	2981.1
Pre	Stroma	Stroma	8423.4	2982.3
Pre	Stroma	Stroma	8487.6	2983
Pre	Stroma	Stroma	8466.7	2985.1
Pre	Stroma	Stroma	8537.9	2985.6
Pre	Macrophage_CD14+CD163+	Macrophage/Microglia	8311.7	2986.8
Pre	Stroma	Stroma	8591.2	2987.1
Pre	Stroma	Stroma	8414.9	2988.8
Pre	Stroma	Stroma	8264.5	2993.6
Pre	Stroma	Stroma	8405.2	2994.6
Pre	Stroma	Stroma	8591.3	2996
Pre	Stroma	Stroma	8497.4	2996.9
Pre	Stroma	Stroma	8457.2	2998.6
Pre	Macrophage_CD14+CD163+	Macrophage/Microglia	8385.4	3001.6
Pre	Stroma	Stroma	8272.1	3002.3
Pre	Stroma	Stroma	8600.9	3003.7
Pre	Stroma	Stroma	8532	3006.7
Pre	Stroma	Stroma	8550.9	3008
Pre	Stroma	Stroma	8276.3	3013.1
Pre	Stroma	Stroma	8528.2	3015.1
Pre	Stroma	Stroma	8269.7	3017.2
Pre	Stroma	Stroma	8260.9	3018.4
Pre	Stroma	Stroma	8541.8	3018.4
Pre	Stroma	Stroma	8429.2	3019.1
Pre	Stroma	Stroma	8281.5	3023.6
Pre	Stroma	Stroma	8557.3	3024.1
Pre	Stroma	Stroma	8532.1	3027
Pre	Tcell_CD4+	T_cell_CD4+	8400.4	3027.4
Pre	Stroma	Stroma	8438.1	3032.2
Pre	Stroma	Stroma	8272.4	3034.9
Pre	Stroma	Stroma	8262.9	3038.5
Pre	Stroma	Stroma	8519.3	3041.6
Pre	Stroma	Stroma	8335.5	3046.6
Pre	Stroma	Stroma	8530.5	3046.9
Pre	DC_CD11c+CD1c+	Dendritic_cell	8428.1	3048.3
Pre	Stroma	Stroma	8267	3049.3
Pre	Stroma	Stroma	8341	3049.9
Pre	Stroma	Stroma	8373.1	3053.9
Pre	Stroma	Stroma	8366	3054.7
Pre	Stroma	Stroma	8435.1	3056.2
Pre	Stroma	Stroma	8384.3	3057.8
Pre	Stroma	Stroma	8602	3057.6
Pre	Stroma	Stroma	8528.4	3059.3
Pre	Stroma	Stroma	8562.5	3060.1
Pre	Stroma	Stroma	8328	3061.6
Pre	Stroma	Stroma	8427.8	3064
Pre	Stroma	Stroma	8518.5	3065.2
Pre	Stroma	Stroma	8592.9	3063.6
Pre	Stroma	Stroma	8295.1	3064.7
Pre	Stroma	Stroma	8508.1	3065.5
Pre	Stroma	Stroma	8459.7	3067
Pre	Stroma	Stroma	8357.9	3067.6
Pre	Stroma	Stroma	8442.7	3069.7
Pre	Stroma	Stroma	8578.5	3071.3
Pre	Stroma	Stroma	8281.1	3075.3
Pre	Stroma	Stroma	8309.8	3075.5
Pre	Stroma	Stroma	4224.9	3645.8
Pre	Stroma	Stroma	4219.8	3655
Pre	Stroma	Stroma	4149.3	3680.3
Pre	Stroma	Stroma	4029.9	3685.1
Pre	Stroma	Stroma	4129.9	3686.4
Pre	Stroma	Stroma	4239.6	3687.1
Pre	Stroma	Stroma	4060.9	3689.2
Pre	Tumour	Tumour	4224.1	3690.7
Pre	Stroma	Stroma	4236	3697.2
Pre	Stroma	Stroma	4117.3	3701.1
Pre	Tumour	Tumour	4037.4	3702.7
Pre	Macrophage/Microglia_CD14+	Macrophage/Microglia	4085	3707.4
Pre	Stroma	Stroma	4380.7	3713
Pre	Stroma	Stroma	4206.9	3716.5
Pre	Tumour	Tumour	4093.2	3719.1
Pre	Tumour	Tumour	4356.6	3726.7
Pre	Tumour	Tumour	4053.9	3728.1
Pre	Stroma	Stroma	4342.4	3726.4
Pre	Macrophage/Microglia_CD14+	Macrophage/Microglia	4077.1	3728.4
Pre	Stroma	Stroma	4326.2	3729.6
Pre	Tumour	Tumour	4090.1	3733.3
Pre	Stroma	Stroma	4315.6	3733.3
Pre	Stroma	Stroma	4334.1	3738
Pre	Macrophage/Microglia_CD14+	Macrophage/Microglia	4073.5	3738.1
Pre	Stroma	Stroma	4378.4	3739.2
Pre	Tumour	Tumour	4327.6	3746.1
Pre	Stroma	Stroma	4112.3	3748.2
Pre	Stroma	Stroma	4391.2	3748.1
Pre	Tumour	Tumour	4034	3748.8
Pre	Tumour	Tumour	4320.5	3751.6
Pre	Tumour	Tumour	4084.4	3753
Pre	Tumour	Tumour	4314.2	3757.8
Pre	Stroma	Stroma	4397.8	3758.8
Pre	Stroma	Stroma	4222.4	3765.4
Pre	Stroma	Stroma	4409.8	3774
Pre	Tumour	Tumour	4246.8	3776.7
Pre	Stroma	Stroma	4321.7	3781.7
Pre	Stroma	Stroma	4144.8	3783.4
Pre	Tumour	Tumour	4094.7	3793.5
Pre	Stroma	Stroma	4111.2	3792.4
Pre	Stroma	Stroma	4061.2	3794.5
Pre	Tumour	Tumour	4254.6	3797.8
Pre	Stroma	Stroma	8081.7	2895.8
Pre	DC_CD11c+CD1c+	Dendritic_cell	8109.3	2896.4
Pre	Stroma	Stroma	8165	2896.2
Pre	Stroma	Stroma	8066.2	2897
Pre	Stroma	Stroma	7943.3	2900.6
Pre	Stroma	Stroma	8250.3	2900.5
Pre	Stroma	Stroma	8057.6	2904.7
Pre	Stroma	Stroma	8087.7	2905.7
Pre	Stroma	Stroma	8247	2908.6
Pre	Stroma	Stroma	8175.6	2908.8
Pre	Stroma	Stroma	8015.7	2908.9
Pre	Stroma	Stroma	8212.2	2910
Pre	Stroma	Stroma	8236	2913.2
Pre	Stroma	Stroma	8189.5	2913
Pre	Stroma	Stroma	8040.9	2915.8
Pre	Stroma	Stroma	8019	2917.1
Pre	Stroma	Stroma	8024.5	2919.6
Pre	Stroma	Stroma	7995.9	2920.6
Pre	Stroma	Stroma	8190.8	2921.8
Pre	Stroma	Stroma	8014.7	2922.8
Pre	Stroma	Stroma	8077.4	2924
Pre	Stroma	Stroma	8222.3	2925.1
Pre	Stroma	Stroma	8036	2926.7
Pre	Stroma	Stroma	8003.8	2927.9
Pre	Stroma	Stroma	8062	2928.4
Pre	DC_CD11c+CD1c+	Dendritic_cell	7966.4	2932.9
Pre	Stroma	Stroma	8046.5	2933.4
Pre	Stroma	Stroma	8234.1	2936.5
Pre	Stroma	Stroma	8041.5	2940.7
Pre	Stroma	Stroma	8188	2942.3
Pre	Stroma	Stroma	8140.7	2943.5
Pre	Stroma	Stroma	8177.6	2944.4
Pre	Macrophage_CD14+CD163+	Macrophage/Microglia	8105.9	2947.5
Pre	DC_CD11c+CD1c+	Dendritic_cell	8029.7	2949.7
Pre	Stroma	Stroma	8118.1	2951.1
Pre	Stroma	Stroma	8202.6	2952.3
Pre	Stroma	Stroma	8147.8	2953.2
Pre	Stroma	Stroma	8173.7	2954.4
Pre	Macrophage_CD14+CD163+	Macrophage/Microglia	8213.1	2959.3
Pre	Stroma	Stroma	8021.5	2960.4
Pre	Stroma	Stroma	8037.9	2962
Pre	Stroma	Stroma	8202.2	2963
Pre	Stroma	Stroma	8094.7	2963.3
Pre	Stroma	Stroma	8156	2964.5
Pre	Stroma	Stroma	8048.5	2968.8
Pre	Stroma	Stroma	8112.6	2969.2
Pre	Stroma	Stroma	8084.4	2971.4
Pre	Stroma	Stroma	8248.9	2971.1
Pre	Stroma	Stroma	8182.3	2976
Pre	Stroma	Stroma	8191	2979
Pre	Stroma	Stroma	8067.4	2979.1
Pre	Stroma	Stroma	8155.8	2980
Pre	Stroma	Stroma	8016.2	2980.3
Pre	Stroma	Stroma	8145.1	2981.2
Pre	Stroma	Stroma	8085	2981.6
Pre	Stroma	Stroma	8198.9	2981.3
Pre	Stroma	Stroma	8118.2	2981.7
Pre	Stroma	Stroma	8225.2	2982.5
Pre	Stroma	Stroma	7958.3	2984.3
Pre	Stroma	Stroma	8190.8	2985.7
Pre	Stroma	Stroma	8145.2	2988.3
Pre	Stroma	Stroma	8041.6	2988
Pre	Stroma	Stroma	8030.8	2989.1
Pre	Stroma	Stroma	8136.7	2990.4
Pre	Stroma	Stroma	7998.6	2995
Pre	Stroma	Stroma	8246.7	2997.7
Pre	Stroma	Stroma	8066.1	2998.6
Pre	Stroma	Stroma	8207.3	2998.8
Pre	Stroma	Stroma	8150.4	2999.4
Pre	Stroma	Stroma	8102.2	3000.1
Pre	Stroma	Stroma	8162.1	3000.3
Pre	Stroma	Stroma	8029.4	3000.5
Pre	Stroma	Stroma	8008.9	3003.2
Pre	Stroma	Stroma	7983.2	3003.8
Pre	Stroma	Stroma	7928.7	3004.4
Pre	Stroma	Stroma	8019.5	3005.9
Pre	Stroma	Stroma	7938.9	3005.6
Pre	Stroma	Stroma	8224	3006.5
Pre	Stroma	Stroma	8179.4	3007.9
Pre	Stroma	Stroma	8245.8	3007.7
Pre	Stroma	Stroma	7973.2	3009.1
Pre	Stroma	Stroma	8087.9	3009.4
Pre	Stroma	Stroma	8195.2	3011.7
Pre	Stroma	Stroma	8119.4	3011.8
Pre	Stroma	Stroma	8144.3	3012.8
Pre	Stroma	Stroma	7991.3	3014.2
Pre	Stroma	Stroma	8055.5	3014.9
Pre	Stroma	Stroma	8103.7	3014.7
Pre	Stroma	Stroma	7951.7	3015.8
Pre	Stroma	Stroma	8088.5	3021.4
Pre	Stroma	Stroma	8070.2	3021
Pre	Stroma	Stroma	8225.9	3021.5
Pre	Stroma	Stroma	8097.4	3024.1
Pre	Stroma	Stroma	8256.3	3024.8
Pre	Stroma	Stroma	8244	3025.1
Pre	Stroma	Stroma	8110.6	3027.7
Pre	Stroma	Stroma	8126.4	3029.3
Pre	Stroma	Stroma	8223.7	3030
Pre	Stroma	Stroma	8189.3	3031.1
Pre	Stroma	Stroma	8215.9	3032.1
Pre	Stroma	Stroma	8146.7	3035.5
Pre	Stroma	Stroma	8094.3	3036.8
Pre	Stroma	Stroma	8111.2	3037.5
Pre	DC_CD11c+CD1c+	Dendritic_cell	8230.2	3043.2
Pre	Stroma	Stroma	8102.6	3045.3
Pre	Stroma	Stroma	8254.6	3045.9
Pre	Stroma	Stroma	8151.5	3046.4
Pre	Stroma	Stroma	8167.7	3045.8
Pre	Stroma	Stroma	8249.2	3083.6
Pre	Stroma	Stroma	8131	3085.2
Pre	Stroma	Stroma	8258.9	3148.5
Pre	Stroma	Stroma	8250.9	3159.8
Pre	Stroma	Stroma	8258.7	3179.8
Pre	Stroma	Stroma	8241.9	3212.2
Pre	Stroma	Stroma	8250.9	3220.8
Pre	Stroma	Stroma	8193.8	3237.6
Pre	Stroma	Stroma	8255.5	3244.1
Pre	Stroma	Stroma	8211	3252.6
Pre	Stroma	Stroma	8220.6	3262.2
Pre	Stroma	Stroma	8234	3284.4
Pre	Macrophage_CD163+	Macrophage/Microglia	8251.8	3307.6
Pre	Stroma	Stroma	8218.1	3321.6
Pre	Stroma	Stroma	8229.8	3323.9
Pre	Stroma	Stroma	8182.3	3406.3
Pre	Stroma	Stroma	8246	3410.2
Pre	Stroma	Stroma	8140.4	3410.2
Pre	Stroma	Stroma	8213.2	3414.9
Pre	Stroma	Stroma	8192.2	3424.8
Pre	Stroma	Stroma	8144.6	3433.3
Pre	Stroma	Stroma	8244.8	3434.6
Pre	Stroma	Stroma	8189.4	3438.5
Pre	DC_CD1c+	Dendritic_cell	8193.8	3460
Pre	Stroma	Stroma	8197.8	3469
Pre	Tcell_CD4+	T_cell_CD4+	8036.9	3494.2
Pre	Stroma	Stroma	7952.8	3500.6
Pre	Stroma	Stroma	8051.4	3500.1
Pre	Tumour	Tumour	7927.7	3500.9
Pre	Tumour	Tumour	7944.4	3503
Pre	Stroma	Stroma	8099	3506.7
Pre	Stroma	Stroma	8004	3508.8
Pre	Tumour	Tumour	8049.1	3510.3
Pre	Stroma	Stroma	7968.7	3510
Pre	Tumour	Tumour	7946.3	3511.1
Pre	Stroma	Stroma	8184.9	3511.7
Pre	Stroma	Stroma	7957.5	3514.8
Pre	Stroma	Stroma	8148.5	3519
Pre	Macrophage_CD14+CD163+	Macrophage/Microglia	8035.3	3526.8
Pre	DC_CD11c+CD1c+	Dendritic_cell	8096.2	3530.9
Pre	Stroma	Stroma	8195.7	3532.5
Pre	Tumour	Tumour	7984.8	3533.4
Pre	Tumour	Tumour	8004.9	3537.9
Pre	Tumour	Tumour	8039.5	3537.6
Pre	Stroma	Stroma	7945.9	3538.5
Pre	Tumour	Tumour	8020.5	3540.5
Pre	Tumour	Tumour	8141.8	3540.8
Pre	Stroma	Stroma	7982.5	3542.2
Pre	Tumour	Tumour	8181.6	3544.2
Pre	Tumour	Tumour	8020.6	3550.3
Pre	Stroma	Stroma	8249.1	3551.4
Pre	DC_CD11c+CD1c+	Dendritic_cell	8058	3551.8
Pre	Tumour	Tumour	7951.1	3552.7
Pre	Stroma	Stroma	8186.7	3553.1
Pre	Tumour	Tumour	8083	3557
Pre	Tumour	Tumour	8066.9	3558.7
Pre	Tumour	Tumour	8033.7	3560.2
Pre	Stroma	Stroma	7988.3	3561.3
Pre	Stroma	Stroma	7924.4	3561.2
Pre	Stroma	Stroma	8158.8	3562.8
Pre	Tumour	Tumour	8135	3564.1
Pre	Tumour	Tumour	8104.2	3566.2
Pre	DC_CD11c+CD1c+	Dendritic_cell	8069.3	3569.4
Pre	Stroma	Stroma	8008.7	3573.4
Pre	Tumour	Tumour	8093.8	3573.9
Pre	Stroma	Stroma	7940.3	3575.3
Pre	Bcell	B_cell	8080.4	3577.6
Pre	Tumour	Tumour	8144	3582.2
Pre	Tumour	Tumour	8110.6	3587.4
Pre	Tumour	Tumour	8117.8	3589.5
Pre	Tumour	Tumour	8046.2	3590.5
Pre	Stroma	Stroma	8012.1	3590.3
Pre	Tumour	Tumour	8132.5	3593.6
Pre	Macrophage_CD14+CD163+	Macrophage/Microglia	7939.5	3592.7
Pre	Tumour	Tumour	8144.2	3595.2
Pre	Stroma	Stroma	8189	3598.1
Pre	Stroma	Stroma	7947.7	3601.8
Pre	Tumour	Tumour	8203.3	3602
Pre	Stroma	Stroma	8232.5	3601.9
Pre	Tumour	Tumour	8130.1	3610.3
Pre	Stroma	Stroma	8075.9	3612.6
Pre	Stroma	Stroma	7991	3613.2
Pre	Stroma	Stroma	8051.2	3615.4
Pre	Stroma	Stroma	8093.6	3616.5
Pre	Stroma	Stroma	8014.2	3619.5
Pre	Stroma	Stroma	8084.6	3624.8
Pre	DC_CD11c+CD1c+	Dendritic_cell	8040.7	3626.1
Pre	Stroma	Stroma	7981.8	3627.8
Pre	Stroma	Stroma	8186	3628.1
Pre	Stroma	Stroma	7999.2	3629.2
Pre	Stroma	Stroma	8011.5	3630.6
Pre	Tumour	Tumour	8057.4	3631.1
Pre	Stroma	Stroma	8116.8	3632.1
Pre	Stroma	Stroma	7948	3632.4
Pre	Stroma	Stroma	8072.4	3633.8
Pre	Tumour	Tumour	7936.1	3636.2
Pre	Stroma	Stroma	7997	3636.7
Pre	Stroma	Stroma	8020.4	3638.5
Pre	Stroma	Stroma	8196.7	3640.3
Pre	Stroma	Stroma	8065.2	3642.4
Pre	Stroma	Stroma	8101.8	3643.2
Pre	Stroma	Stroma	8031	3643
Pre	Stroma	Stroma	8093.6	3642.8
Pre	Stroma	Stroma	8117.7	3644.5
Pre	Stroma	Stroma	7995.8	3645.6
Pre	Stroma	Stroma	7983.7	3647.4
Pre	Stroma	Stroma	8249.4	3649.8
Pre	Stroma	Stroma	8141.1	3651
Pre	Stroma	Stroma	8084.6	3650.7
Pre	Tumour	Tumour	8160.7	3652.7
Pre	Stroma	Stroma	7986.7	3653.9
Pre	Stroma	Stroma	8113.4	3655.1
Pre	Stroma	Stroma	8015.8	3655.8
Pre	Stroma	Stroma	8074.9	3655
Pre	Stroma	Stroma	8031.2	3657.6
Pre	Stroma	Stroma	8102.7	3659.1
Pre	Stroma	Stroma	8001.9	3659.4
Pre	Stroma	Stroma	8220.1	3660.4
Pre	Stroma	Stroma	8128.5	3660.2
Pre	Stroma	Stroma	8163.9	3662.9
Pre	Stroma	Stroma	8154.1	3663.2
Pre	Stroma	Stroma	8143.5	3664.3
Pre	Tumour	Tumour	8241.2	3665.1
Pre	Stroma	Stroma	8083	3666
Pre	Stroma	Stroma	7951.2	3667.5
Pre	Stroma	Stroma	8117.6	3671.4
Pre	Stroma	Stroma	8034.9	3666.5
Pre	Stroma	Stroma	8100.7	3669.3
Pre	Stroma	Stroma	8222.9	3672.1
Pre	Stroma	Stroma	8154.9	3675
Pre	Stroma	Stroma	8086.2	3674.8
Pre	Stroma	Stroma	8178.3	3674.6
Pre	Stroma	Stroma	8107.1	3676.7
Pre	Stroma	Stroma	8049.3	3676.6
Pre	Stroma	Stroma	8095.8	3675.7
Pre	Stroma	Stroma	8138.7	3678
Pre	Stroma	Stroma	8190.7	3679.4
Pre	Stroma	Stroma	7970.1	3679.3
Pre	Stroma	Stroma	8247.5	3679.6
Pre	Stroma	Stroma	8033.7	3685.3
Pre	Stroma	Stroma	8227.9	3684.4
Pre	Stroma	Stroma	8094	3686.9
Pre	Macrophage_CD14+CD163+	Macrophage/Microglia	8166.8	3687.9
Pre	Stroma	Stroma	8252.5	3689.1
Pre	Stroma	Stroma	8018.2	3690.4
Pre	Stroma	Stroma	8068.2	3690.1
Pre	Stroma	Stroma	7985.9	3692.6
Pre	Stroma	Stroma	8063.3	3694.2
Pre	Stroma	Stroma	8006.8	3697.1
Pre	Stroma	Stroma	8033.6	3698.3
Pre	Stroma	Stroma	8243.8	3699.2
Pre	Stroma	Stroma	8065.8	3701.8
Pre	Stroma	Stroma	8094.4	3702.3
Pre	Macrophage/Microglia_CD68+	Macrophage/Microglia	8039.1	3703.2
Pre	Stroma	Stroma	8199.1	3703.2
Pre	Stroma	Stroma	8083.9	3703.2
Pre	Stroma	Stroma	8126.2	3703.5
Pre	Stroma	Stroma	8139.4	3703.6
Pre	Stroma	Stroma	8236.7	3703
Pre	Stroma	Stroma	8165.6	3704.4
Pre	Stroma	Stroma	8024.2	3705.2
Pre	Stroma	Stroma	8229.8	3706.6
Pre	Macrophage_CD14+CD163+	Macrophage/Microglia	7924.3	3708.4
Pre	Stroma	Stroma	8044.8	3707.1
Pre	Stroma	Stroma	8242.4	3709.7
Pre	Macrophage/Microglia_CD68+	Macrophage/Microglia	8075.1	3711.6
Pre	Stroma	Stroma	8047.6	3711.1
Pre	Stroma	Stroma	8034.1	3711.1
Pre	Stroma	Stroma	7932.8	3712.6
Pre	Stroma	Stroma	8257.2	3714
Pre	Stroma	Stroma	8060.8	3712.4
Pre	Stroma	Stroma	8023.7	3715.5
Pre	Stroma	Stroma	8213.3	3715.4
Pre	DC_CD11c+CD1c+	Dendritic_cell	8169.8	3714.5
Pre	Stroma	Stroma	8099	3717.4
Pre	Stroma	Stroma	8045.3	3717.7
Pre	DC_CD1c+	Dendritic_cell	7981.2	3717.3
Pre	Stroma	Stroma	8056.7	3718.9
Pre	Stroma	Stroma	8190.7	3718.6
Pre	Stroma	Stroma	8147.5	3718.7
Pre	Stroma	Stroma	8157.3	3720.7
Pre	Bcell	B_cell	8115.6	3722.6
Pre	Stroma	Stroma	7963.1	3724.2
Pre	Stroma	Stroma	8223.2	3726.1
Pre	Stroma	Stroma	8366.8	3079.3
Pre	Stroma	Stroma	8451.6	3081.9
Pre	Stroma	Stroma	8416.2	3084.2
Pre	Tumour	Tumour	8291.2	3082.8
Pre	Stroma	Stroma	8311.4	3088.1
Pre	Stroma	Stroma	8380.1	3089.3
Pre	Stroma	Stroma	8483.6	3091.4
Pre	Stroma	Stroma	8281.7	3094.7
Pre	Stroma	Stroma	8302.7	3093
Pre	Stroma	Stroma	8448.2	3096.4
Pre	Stroma	Stroma	8474.6	3097.9
Pre	Stroma	Stroma	8289.8	3099.6
Pre	Stroma	Stroma	8398.7	3099.6
Pre	Stroma	Stroma	8302.2	3104.2
Pre	DC_CD11c+CD1c+	Dendritic_cell	8495.4	3102.9
Pre	Stroma	Stroma	8312.3	3103.4
Pre	Stroma	Stroma	8465.5	3105.5
Pre	Stroma	Stroma	8432.3	3106.8
Pre	DC_CD11c+CD1c+	Dendritic_cell	8297.8	3107.5
Pre	Stroma	Stroma	8283.4	3108.1
Pre	Stroma	Stroma	8390.7	3109.9
Pre	Stroma	Stroma	8583	3113.1
Pre	Stroma	Stroma	8275.8	3117.9
Pre	Stroma	Stroma	8320.8	3118.2
Pre	Stroma	Stroma	8393.4	3122.2
Pre	Tumour	Tumour	8497.6	3123.2
Pre	Stroma	Stroma	8442.2	3125
Pre	Stroma	Stroma	8483.1	3125.1
Pre	DC_CD11c+CD1c+	Dendritic_cell	8585.9	3126.2
Pre	Stroma	Stroma	8402.7	3125.9
Pre	Stroma	Stroma	8389.6	3126.7
Pre	Stroma	Stroma	8279.1	3129.1
Pre	Stroma	Stroma	8383.7	3129.4
Pre	Stroma	Stroma	8428	3129.2
Pre	Stroma	Stroma	8266.3	3129.7
Pre	Stroma	Stroma	8292.8	3128.5
Pre	DC_CD11c+CD1c+	Dendritic_cell	8603.1	3131.1
Pre	Stroma	Stroma	8394.1	3132.4
Pre	Stroma	Stroma	8554.6	3136
Pre	Stroma	Stroma	8291.1	3138.8
Pre	Stroma	Stroma	8482.1	3138.5
Pre	Stroma	Stroma	8471.2	3138.8
Pre	Stroma	Stroma	8454.7	3139.4
Pre	Stroma	Stroma	8268.3	3140.8
Pre	Stroma	Stroma	8413.1	3141
Pre	Stroma	Stroma	8597.7	3142.3
Pre	Stroma	Stroma	8399.3	3142.6
Pre	Stroma	Stroma	8500.6	3143.6
Pre	Stroma	Stroma	8565	3145.1
Pre	Stroma	Stroma	8494.1	3145.9
Pre	Stroma	Stroma	8307.5	3146
Pre	Stroma	Stroma	8485	3150.6
Pre	Stroma	Stroma	8371	3151.3
Pre	Stroma	Stroma	8479.1	3155.9
Pre	Stroma	Stroma	8472	3159.6
Pre	Tumour	Tumour	8602.8	3163.1
Pre	Stroma	Stroma	8591	3163.9
Pre	Stroma	Stroma	8510.1	3164.8
Pre	Stroma	Stroma	8515.3	3172.8
Pre	Stroma	Stroma	8423.9	3173.1
Pre	Stroma	Stroma	8313.3	3173.9
Pre	Stroma	Stroma	8450.6	3177.4
Pre	Stroma	Stroma	8360.1	3179.1
Pre	Stroma	Stroma	8466.8	3181.9
Pre	Stroma	Stroma	8513.7	3185.2
Pre	Stroma	Stroma	8502.7	3186.5
Pre	Stroma	Stroma	8407.7	3185.5
Pre	Stroma	Stroma	8476.8	3186.3
Pre	Stroma	Stroma	8304.9	3187.1
Pre	Stroma	Stroma	8273.2	3189.2
Pre	Stroma	Stroma	8427.2	3189.1
Pre	Stroma	Stroma	8354.2	3190.8
Pre	DC_CD11c+CD1c+	Dendritic_cell	8375.1	3196.4
Pre	Stroma	Stroma	8603.6	3197.6
Pre	Stroma	Stroma	8403.4	3196.9
Pre	Stroma	Stroma	8440.6	3200.1
Pre	Stroma	Stroma	8435.3	3200.3
Pre	Stroma	Stroma	8495.1	3201.3
Pre	Stroma	Stroma	8421.4	3201.3
Pre	Stroma	Stroma	8504.4	3201.4
Pre	Stroma	Stroma	8527.4	3202
Pre	Stroma	Stroma	8410.1	3203.5
Pre	DC_CD11c+CD1c+	Dendritic_cell	8360.4	3204.2
Pre	Stroma	Stroma	8425.5	3204.7
Pre	Stroma	Stroma	8512.6	3203
Pre	Stroma	Stroma	8517.9	3205.4
Pre	Stroma	Stroma	8273.6	3205.6
Pre	Stroma	Stroma	8446.1	3205.5
Pre	Stroma	Stroma	8488	3206.2
Pre	Stroma	Stroma	8397.7	3206.7
Pre	Stroma	Stroma	8309.4	3206.9
Pre	Stroma	Stroma	8388.8	3208.3
Pre	Stroma	Stroma	8442.4	3210.7
Pre	Stroma	Stroma	8514.2	3213.7
Pre	Stroma	Stroma	8562	3214.1
Pre	Stroma	Stroma	8407.8	3216.7
Pre	Stroma	Stroma	8552.8	3215.9
Pre	Stroma	Stroma	8382.7	3219
Pre	Stroma	Stroma	8303.7	3219
Pre	Stroma	Stroma	8507	3220.4
Pre	Tumour	Tumour	8558	3221.7
Pre	Stroma	Stroma	8393.6	3224.5
Pre	Stroma	Stroma	8453.4	3227.2
Pre	Stroma	Stroma	8481.4	3229
Pre	Stroma	Stroma	8327.4	3231.4
Pre	Stroma	Stroma	8285.3	3231.7
Pre	Stroma	Stroma	8419	3232.7
Pre	Stroma	Stroma	8309.7	3233
Pre	Stroma	Stroma	8605.6	3236.9
Pre	Stroma	Stroma	8444.3	3237.8
Pre	Stroma	Stroma	8420.5	3238.9
Pre	Stroma	Stroma	8271.8	3241.1
Pre	Stroma	Stroma	8392.9	3241.1
Pre	Stroma	Stroma	8476.7	3243.5
Pre	DC_CD11c+CD1c+	Dendritic_cell	8613.3	3245.1
Pre	Stroma	Stroma	8392	3246
Pre	Stroma	Stroma	8438	3246.5
Pre	Stroma	Stroma	8401.4	3246.7
Pre	Stroma	Stroma	8268.3	3248.5
Pre	Stroma	Stroma	8412.1	3250.5
Pre	Stroma	Stroma	8385.5	3250.4
Pre	Stroma	Stroma	8459.6	3252.2
Pre	Stroma	Stroma	8329.3	3259.2
Pre	Stroma	Stroma	8530.2	3260.9
Pre	Stroma	Stroma	8475.3	3260.7
Pre	Stroma	Stroma	8287.8	3262.6
Pre	Stroma	Stroma	8487.1	3264.5
Pre	Stroma	Stroma	8347.6	3265.4
Pre	Stroma	Stroma	8566.4	3265.1
Pre	Stroma	Stroma	8464.9	3267
Pre	Stroma	Stroma	8442	3268
Pre	Stroma	Stroma	8334.1	3267.9
Pre	Stroma	Stroma	8577.1	3268.9
Pre	Stroma	Stroma	8585	3274.1
Pre	Stroma	Stroma	8325.5	3274.5
Pre	Stroma	Stroma	8455.1	3274.5
Pre	Stroma	Stroma	8478	3276.4
Pre	Stroma	Stroma	8338.4	3276
Pre	Stroma	Stroma	8422.8	3280.1
Pre	Stroma	Stroma	8276.4	3279.5
Pre	Stroma	Stroma	8505.2	3280.5
Pre	Stroma	Stroma	8464.3	3281.7
Pre	Stroma	Stroma	8341.7	3282.7
Pre	Stroma	Stroma	8489.5	3282.4
Pre	Stroma	Stroma	8329.5	3283.4
Pre	Stroma	Stroma	8573	3285.1
Pre	Stroma	Stroma	8436.5	3284.7
Pre	Stroma	Stroma	8603.8	3287.2
Pre	Stroma	Stroma	8484.3	3289.9
Pre	Stroma	Stroma	8503.9	3289.9
Pre	Stroma	Stroma	8458.3	3290.4
Pre	DC_CD11c+CD1c+	Dendritic_cell	8520.2	3291.6
Pre	Stroma	Stroma	8331.2	3292.5
Pre	Stroma	Stroma	8507.1	3294.8
Pre	Stroma	Stroma	8465.1	3295.9
Pre	Stroma	Stroma	8341.4	3296.5
Pre	Stroma	Stroma	8516.5	3298.7
Pre	Stroma	Stroma	8566.3	3298.7
Pre	DC_CD11c+CD1c+	Dendritic_cell	8490.9	3299.7
Pre	Stroma	Stroma	8321.6	3301.2
Pre	Stroma	Stroma	8582.2	3303.2
Pre	Stroma	Stroma	8501.6	3304.9
Pre	Stroma	Stroma	8272.8	3304.1
Pre	Stroma	Stroma	8337.6	3305.6
Pre	Stroma	Stroma	8467.8	3306.3
Pre	Stroma	Stroma	8291.7	3308.1
Pre	Stroma	Stroma	8548.4	3308.2
Pre	Stroma	Stroma	8534.9	3309.1
Pre	Stroma	Stroma	8474	3310
Pre	Stroma	Stroma	8349	3310.1
Pre	Stroma	Stroma	8315.6	3311.8
Pre	Stroma	Stroma	8393.1	3311.8
Pre	Stroma	Stroma	8480.1	3312.3
Pre	Stroma	Stroma	8514.8	3314.2
Pre	Stroma	Stroma	8488.6	3313.6
Pre	Stroma	Stroma	8342.5	3314.8
Pre	DC_CD11c+CD1c+	Dendritic_cell	8467.7	3317.6
Pre	Stroma	Stroma	8503.3	3319
Pre	Stroma	Stroma	8431.7	3319.8
Pre	Stroma	Stroma	8269.2	3319.5
Pre	Stroma	Stroma	8481.7	3321.3
Pre	Stroma	Stroma	8279.8	3320.4
Pre	DC_CD11c+CD1c+	Dendritic_cell	8348.8	3323
Pre	Stroma	Stroma	8592.4	3324.5
Pre	Stroma	Stroma	8392.2	3325.4
Pre	Stroma	Stroma	8512	3326
Pre	Stroma	Stroma	8448.2	3327.1
Pre	Stroma	Stroma	8383.4	3329.9
Pre	Macrophage_CD14+CD163+	Macrophage/Microglia	8523.4	3331
Pre	Stroma	Stroma	8581.5	3333.2
Pre	Stroma	Stroma	8455.7	3335.2
Pre	Stroma	Stroma	8513.4	3334.9
Pre	Stroma	Stroma	8438.6	3336.2
Pre	Stroma	Stroma	8570.3	3336.8
Pre	Stroma	Stroma	8414.5	3340
Pre	Stroma	Stroma	8430.6	3340.5
Pre	Macrophage_CD163+	Macrophage/Microglia	8565.5	3341.7
Pre	Stroma	Stroma	8455.7	3342
Pre	Stroma	Stroma	8390.2	3343.1
Pre	Stroma	Stroma	8441.3	3343.6
Pre	Stroma	Stroma	8515.7	3344.3
Pre	DC_CD11c+CD1c+	Dendritic_cell	8481.2	3345.4
Pre	Stroma	Stroma	8473.4	3345.3
Pre	Stroma	Stroma	8416.8	3346.7
Pre	Stroma	Stroma	8346	3347.2
Pre	Stroma	Stroma	8429.9	3347.2
Pre	Stroma	Stroma	8378.8	3348.4
Pre	Stroma	Stroma	8447.8	3348.4
Pre	Stroma	Stroma	8577.1	3348.7
Pre	Stroma	Stroma	8511.8	3349.8
Pre	Stroma	Stroma	8357.7	3351.6
Pre	Stroma	Stroma	8471.7	3352.9
Pre	Stroma	Stroma	8457	3352.8
Pre	Stroma	Stroma	8285.9	3352.3
Pre	Macrophage_CD163+	Macrophage/Microglia	8465	3354.1
Pre	Stroma	Stroma	8516.5	3353.2
Pre	Stroma	Stroma	8476.7	3353.5
Pre	Stroma	Stroma	8487.6	3353.6
Pre	Stroma	Stroma	8278.8	3356.6
Pre	Stroma	Stroma	8509.6	3357.3
Pre	Stroma	Stroma	8482.1	3357.6
Pre	Stroma	Stroma	8397.5	3356.9
Pre	Stroma	Stroma	8439.8	3359.3
Pre	Stroma	Stroma	8413.2	3361.9
Pre	Stroma	Stroma	8317.5	3361.6
Pre	Macrophage_CD163+	Macrophage/Microglia	8393.2	3364.9
Pre	Stroma	Stroma	8280.6	3365.9
Pre	Tumour	Tumour	8531	3366.6
Pre	Stroma	Stroma	8473.7	3366.6
Pre	Stroma	Stroma	8329.2	3369.2
Pre	Stroma	Stroma	8338.2	3369.3
Pre	Stroma	Stroma	8289.4	3370
Pre	Stroma	Stroma	8444	3372.8
Pre	Stroma	Stroma	8538.6	3374
Pre	Stroma	Stroma	8544.6	3376.4
Pre	Stroma	Stroma	8469.4	3377.4
Pre	Stroma	Stroma	8533.4	3384.6
Pre	Stroma	Stroma	8470.6	3384.6
Pre	Stroma	Stroma	8460.7	3385.9
Pre	Stroma	Stroma	8444.4	3386.6
Pre	Stroma	Stroma	8417.9	3387.1
Pre	Stroma	Stroma	8578.7	3387.2
Pre	Stroma	Stroma	8432.3	3388.1
Pre	Stroma	Stroma	8325	3388.8
Pre	Stroma	Stroma	8612.8	3392.4
Pre	Stroma	Stroma	8517.5	3393.1
Pre	Stroma	Stroma	8493.4	3393.6
Pre	Stroma	Stroma	8602.5	3394.7
Pre	Stroma	Stroma	8410.5	3395.6
Pre	Stroma	Stroma	8285.3	3396
Pre	Stroma	Stroma	8516.7	3399.5
Pre	Stroma	Stroma	8508.7	3398.5
Pre	Stroma	Stroma	8429.4	3401.8
Pre	Stroma	Stroma	8549.6	3405
Pre	Stroma	Stroma	8267.9	3405.5
Pre	Stroma	Stroma	8511.3	3408.6
Pre	Stroma	Stroma	8333.4	3409.4
Pre	Stroma	Stroma	8441.2	3411.6
Pre	Stroma	Stroma	8459	3414.9
Pre	Tumour	Tumour	8366.2	3416.1
Pre	Stroma	Stroma	8503.3	3416.3
Pre	Stroma	Stroma	8528.7	3418
Pre	Stroma	Stroma	8545.6	3420.5
Pre	Stroma	Stroma	8516	3421
Pre	Stroma	Stroma	8463.6	3422.9
Pre	Stroma	Stroma	8431.9	3422.9
Pre	DC_CD1c+	Dendritic_cell	8304.1	3423.5
Pre	Stroma	Stroma	8496.9	3425.2
Pre	Stroma	Stroma	8342.3	3426.3
Pre	Stroma	Stroma	8519	3428.1
Pre	Stroma	Stroma	8381.6	3428.3
Pre	Stroma	Stroma	8538.3	3430.5
Pre	Stroma	Stroma	8353.8	3430.5
Pre	Stroma	Stroma	8486.6	3431.5
Pre	Stroma	Stroma	8566.5	3431.6
Pre	Stroma	Stroma	8447.2	3432
Pre	Stroma	Stroma	8589.3	3435.7
Pre	Stroma	Stroma	8526	3438.6
Pre	Stroma	Stroma	8540.6	3440.2
Pre	Stroma	Stroma	8453.7	3442.2
Pre	Stroma	Stroma	8501.4	3441.6
Pre	Stroma	Stroma	8482.6	3441.1
Pre	Stroma	Stroma	8569	3444.5
Pre	DC_CD11c+CD1c+	Dendritic_cell	8482.5	3448.2
Pre	Stroma	Stroma	8525.5	3451.3
Pre	Stroma	Stroma	8508	3451.9
Pre	Stroma	Stroma	8583.9	3454.3
Pre	Stroma	Stroma	8336.9	3455.6
Pre	Stroma	Stroma	8511.7	3455.9
Pre	Stroma	Stroma	8518	3462.1
Pre	Stroma	Stroma	8562.6	3461.3
Pre	Stroma	Stroma	8613.8	3462.8
Pre	Stroma	Stroma	8530	3463.5
Pre	Stroma	Stroma	8313.5	3464.2
Pre	Stroma	Stroma	8552	3465.1
Pre	Stroma	Stroma	8541.4	3466.2
Pre	Stroma	Stroma	8310	3469.6
Pre	Stroma	Stroma	8270.1	3469.8
Pre	Stroma	Stroma	8502.5	3469.9
Pre	Stroma	Stroma	8479.7	3471.3
Pre	Stroma	Stroma	8611.8	3471.2
Pre	Stroma	Stroma	8341.6	3472.5
Pre	Stroma	Stroma	8564.6	3473.3
Pre	Stroma	Stroma	8322.6	3473.1
Pre	Stroma	Stroma	8365.2	3476.3
Pre	Stroma	Stroma	8307.7	3476
Pre	Macrophage_CD163+	Macrophage/Microglia	8534.8	3477.2
Pre	Stroma	Stroma	8583.1	3478.3
Pre	Stroma	Stroma	8313.2	3480.4
Pre	Macrophage_CD163+	Macrophage/Microglia	8497.5	3481.8
Pre	Stroma	Stroma	8553	3482.5
Pre	Stroma	Stroma	8508.5	3484.2
Pre	Stroma	Stroma	8320	3484.9
Pre	Stroma	Stroma	8519.3	3484.3
Pre	Stroma	Stroma	8298.8	3484.9
Pre	Stroma	Stroma	8353.4	3485.3
Pre	Stroma	Stroma	8384.9	3486
Pre	Stroma	Stroma	8478.1	3488.1
Pre	Stroma	Stroma	8516.9	3490.3
Pre	Stroma	Stroma	8333.7	3489.2
Pre	Stroma	Stroma	8586.6	3494.1
Pre	Stroma	Stroma	8509.6	3495.9
Pre	Stroma	Stroma	8341.6	3497.2
Pre	Stroma	Stroma	8357.6	3498
Pre	Stroma	Stroma	8572.6	3497.8
Pre	Stroma	Stroma	8531.9	3497.3
Pre	Stroma	Stroma	8518.7	3500.6
Pre	Stroma	Stroma	8346.1	3501.9
Pre	Stroma	Stroma	8498	3500.9
Pre	Stroma	Stroma	8561.3	3502.6
Pre	Stroma	Stroma	8361.9	3508.7
Pre	Stroma	Stroma	8580.8	3508.6
Pre	Stroma	Stroma	8333.5	3508.5
Pre	Stroma	Stroma	8498.3	3511
Pre	Stroma	Stroma	8508.6	3510.3
Pre	Stroma	Stroma	8342.1	3509.5
Pre	Stroma	Stroma	8611.6	3511.4
Pre	Stroma	Stroma	8518.1	3513.1
Pre	Stroma	Stroma	8545.5	3514.1
Pre	Stroma	Stroma	8533.5	3519.9
Pre	Stroma	Stroma	8611.5	3522.4
Pre	Stroma	Stroma	8521.5	3530
Pre	Stroma	Stroma	8564.7	3533
Pre	Tumour	Tumour	8267.8	3532.1
Pre	Stroma	Stroma	8469.7	3534.7
Pre	Stroma	Stroma	8588	3538.1
Pre	Stroma	Stroma	8536.8	3539.6
Pre	Stroma	Stroma	8356.1	3538.8
Pre	Stroma	Stroma	8366.4	3542.9
Pre	Tumour	Tumour	8327.9	3543.8
Pre	Stroma	Stroma	8352.5	3545.8
Pre	Stroma	Stroma	8295.6	3545.7
Pre	Stroma	Stroma	8448.5	3546.8
Pre	Stroma	Stroma	8610	3546.9
Pre	Stroma	Stroma	8274.8	3549.9
Pre	Stroma	Stroma	8530.3	3551.2
Pre	Stroma	Stroma	8570.5	3551.6
Pre	Tumour	Tumour	8302.6	3552.2
Pre	Tumour	Tumour	8323.9	3553.2
Pre	Tumour	Tumour	8264.8	3554.7
Pre	Stroma	Stroma	8313	3556.4
Pre	Stroma	Stroma	8602.2	3556
Pre	Stroma	Stroma	8299	3559.7
Pre	Stroma	Stroma	8607	3562.7
Pre	Stroma	Stroma	8359	3563
Pre	Stroma	Stroma	8309.5	3566.7
Pre	Stroma	Stroma	8578.9	3568.8
Pre	Tumour	Tumour	8345.5	3571.4
Pre	Stroma	Stroma	8389.2	3573
Pre	Stroma	Stroma	8310.5	3574.5
Pre	Stroma	Stroma	8365.3	3575.6
Pre	Tumour	Tumour	8380.4	3577.2
Pre	Stroma	Stroma	8679.7	2992.5
Pre	Stroma	Stroma	8690.7	2993
Pre	Stroma	Stroma	8812.9	2993.6
Pre	Stroma	Stroma	8667.6	2993.4
Pre	Stroma	Stroma	8798.5	2997.6
Pre	Stroma	Stroma	8713.3	2996.7
Pre	Stroma	Stroma	8639.9	3003.8
Pre	Stroma	Stroma	8678.4	3004.2
Pre	Stroma	Stroma	8765.2	3004.3
Pre	Stroma	Stroma	8893.1	3005.7
Pre	DC_CD11c+CD1c+	Dendritic_cell	8688.3	3007.8
Pre	Stroma	Stroma	8754	3009.2
Pre	DC_CD11c+CD1c+	Dendritic_cell	8711.7	3009.8
Pre	Stroma	Stroma	8907.1	3010.3
Pre	Stroma	Stroma	8830.8	3010.9
Pre	Stroma	Stroma	8669.4	3012.5
Pre	Tumour	Tumour	8915.1	3015.5
Pre	Tumour	Tumour	8838.6	3018.5
Pre	Stroma	Stroma	8662	3019.7
Pre	Tumour	Tumour	8739.9	3023.4
Pre	Stroma	Stroma	8786.8	3023.9
Pre	Tumour	Tumour	8709	3027.5
Pre	Stroma	Stroma	8629.9	3029.7
Pre	Stroma	Stroma	8644.1	3034.6
Pre	Stroma	Stroma	8627.6	3038
Pre	Stroma	Stroma	8618.5	3038.8
Pre	Stroma	Stroma	8759.1	3039.1
Pre	Stroma	Stroma	8743.3	3039.5
Pre	Tumour	Tumour	8679.1	3047
Pre	Stroma	Stroma	8819.7	3047.9
Pre	Stroma	Stroma	8713.4	3052.3
Pre	Stroma	Stroma	8625.6	3053.4
Pre	Stroma	Stroma	8640.2	3059.7
Pre	Tumour	Tumour	8807.9	3060.5
Pre	Stroma	Stroma	8743	3064.1
Pre	Stroma	Stroma	8756.3	3064.2
Pre	Tumour	Tumour	8768.6	3073.8
Pre	Stroma	Stroma	8914	3074.8
Pre	Stroma	Stroma	8718.5	3079.4
Pre	Stroma	Stroma	8646.3	3080.7
Pre	Stroma	Stroma	8738.2	3083.2
Pre	Stroma	Stroma	8622.6	3089.6
Pre	DC_CD11c+CD1c+	Dendritic_cell	8777.8	3089.4
Pre	Tumour	Tumour	8860.3	3096.3
Pre	Tumour	Tumour	8785.4	3099.3
Pre	Stroma	Stroma	8687.4	3099.7
Pre	Stroma	Stroma	8638.5	3099.9
Pre	Stroma	Stroma	8888.9	3100.6
Pre	Stroma	Stroma	8730.1	3101.2
Pre	Stroma	Stroma	8879.8	3100.7
Pre	Stroma	Stroma	8668.3	3103.2
Pre	Stroma	Stroma	8655.9	3104.1
Pre	Stroma	Stroma	8624.9	3106.3
Pre	Stroma	Stroma	8782.3	3107.7
Pre	Stroma	Stroma	8876.9	3110.3
Pre	Stroma	Stroma	8750.4	3109.4
Pre	Stroma	Stroma	8647.4	3110.3
Pre	Stroma	Stroma	8659.2	3112.9
Pre	Stroma	Stroma	8847.2	3114.6
Pre	Stroma	Stroma	8887.5	3114.8
Pre	Tumour	Tumour	8806.3	3115.9
Pre	Stroma	Stroma	8898.5	3117.1
Pre	Stroma	Stroma	8648.8	3120
Pre	Stroma	Stroma	8782.6	3119.4
Pre	DC_CD11c+CD1c+	Dendritic_cell	8745.8	3120.8
Pre	Stroma	Stroma	8699.1	3120.4
Pre	Stroma	Stroma	8656.9	3123.8
Pre	Stroma	Stroma	8674.4	3125.9
Pre	Stroma	Stroma	8649.7	3130.2
Pre	Stroma	Stroma	8727.2	3129.3
Pre	Stroma	Stroma	8844.2	3130.4
Pre	Stroma	Stroma	8770.5	3130.5
Pre	Tumour	Tumour	8921.9	3133.2
Pre	Stroma	Stroma	8740.8	3134.3
Pre	Stroma	Stroma	8663.9	3137.3
Pre	Tumour	Tumour	8707.4	3138.6
Pre	Stroma	Stroma	8782.4	3141.2
Pre	Stroma	Stroma	8872.8	3141.2
Pre	Stroma	Stroma	8831.1	3142.8
Pre	Stroma	Stroma	8649.4	3143.8
Pre	Stroma	Stroma	8829	3148.7
Pre	Stroma	Stroma	8771	3150.7
Pre	Stroma	Stroma	8672	3150.2
Pre	Tumour	Tumour	8871.1	3156.3
Pre	Stroma	Stroma	8757.1	3158.2
Pre	Stroma	Stroma	8807.1	3160.8
Pre	Stroma	Stroma	8641	3165.1
Pre	Stroma	Stroma	8900.6	3165.7
Pre	Stroma	Stroma	8908.6	3172.4
Pre	Stroma	Stroma	8873.8	3173.3
Pre	Stroma	Stroma	8724.6	3173.2
Pre	Stroma	Stroma	8656.2	3173.8
Pre	Stroma	Stroma	8885.5	3174.2
Pre	Stroma	Stroma	8893.7	3176.9
Pre	Stroma	Stroma	8857.5	3178
Pre	Tumour	Tumour	8879.9	3190.1
Pre	Stroma	Stroma	8618.3	3191.3
Pre	Stroma	Stroma	8660.9	3193.6
Pre	Stroma	Stroma	8746	3196.1
Pre	Stroma	Stroma	8674.1	3198
Pre	Stroma	Stroma	8754.1	3204.6
Pre	Stroma	Stroma	8708.9	3204.6
Pre	Tumour	Tumour	8731.1	3207.5
Pre	Stroma	Stroma	8765.9	3209.8
Pre	DC_CD11c+CD1c+	Dendritic_cell	8840.6	3211.9
Pre	Stroma	Stroma	8649.4	3213.2
Pre	Tumour	Tumour	8801	3213.4
Pre	Stroma	Stroma	8782.1	3215.7
Pre	Stroma	Stroma	8869.8	3216.8
Pre	Stroma	Stroma	8736.6	3217.7
Pre	DC_CD11c+CD1c+	Dendritic_cell	8752.9	3217.8
Pre	Stroma	Stroma	8770.2	3219.6
Pre	Stroma	Stroma	8720.2	3221.7
Pre	Stroma	Stroma	8699.2	3222.8
Pre	Stroma	Stroma	8824.3	3223.2
Pre	Stroma	Stroma	8877.9	3224.5
Pre	Stroma	Stroma	8647.3	3225.6
Pre	Stroma	Stroma	8633.2	3226.9
Pre	Stroma	Stroma	8790	3226.7
Pre	Stroma	Stroma	8890.2	3227.9
Pre	Stroma	Stroma	8884.7	3230
Pre	Tumour	Tumour	8751.1	3230.4
Pre	Stroma	Stroma	8729.4	3230.3
Pre	Stroma	Stroma	8795.8	3231.3
Pre	DC_CD11c+CD1c+	Dendritic_cell	8781.7	3232.5
Pre	Stroma	Stroma	8682.6	3233.4
Pre	Stroma	Stroma	8716.9	3236.6
Pre	Stroma	Stroma	8897.5	3237.4
Pre	Stroma	Stroma	8911.2	3238.3
Pre	Stroma	Stroma	8668.3	3239.9
Pre	Stroma	Stroma	8734.2	3240.2
Pre	Stroma	Stroma	8676.1	3243.7
Pre	Stroma	Stroma	8632.7	3244.8
Pre	Stroma	Stroma	8894.9	3247.5
Pre	Stroma	Stroma	8622.2	3250.4
Pre	Stroma	Stroma	8877.8	3251.2
Pre	Stroma	Stroma	8890.1	3255.3
Pre	Stroma	Stroma	8702.8	3253.5
Pre	Stroma	Stroma	8740	3253.7
Pre	Stroma	Stroma	8677.2	3254.4
Pre	Stroma	Stroma	8706.3	3256.1
Pre	Stroma	Stroma	8634.7	3256.2
Pre	Stroma	Stroma	8754.2	3256.9
Pre	Stroma	Stroma	8768.4	3257.5
Pre	Tumour	Tumour	8783.4	3259.1
Pre	Stroma	Stroma	8700.4	3260.8
Pre	Stroma	Stroma	8904.2	3260.7
Pre	Stroma	Stroma	8709.1	3262.5
Pre	DC_CD11c+CD1c+	Dendritic_cell	8791.3	3264.7
Pre	Stroma	Stroma	8739.4	3265.3
Pre	Tumour	Tumour	8783	3268.2
Pre	Stroma	Stroma	8654.3	3269.1
Pre	Stroma	Stroma	8798	3272.7
Pre	Stroma	Stroma	8819.6	3273.6
Pre	DC_CD11c+CD1c+	Dendritic_cell	8662.8	3278.7
Pre	Stroma	Stroma	8651.1	3283.2
Pre	Stroma	Stroma	8914.4	3282.8
Pre	Stroma	Stroma	8755.4	3283.4
Pre	Stroma	Stroma	8731.3	3283.8
Pre	Stroma	Stroma	8863.1	3285.2
Pre	Stroma	Stroma	8621	3286.7
Pre	Stroma	Stroma	8845.4	3287.6
Pre	Stroma	Stroma	8722.3	3289.7
Pre	Stroma	Stroma	8905.2	3291.6
Pre	Stroma	Stroma	8774.2	3294.2
Pre	Stroma	Stroma	8700.1	3294.7
Pre	Tumour	Tumour	8664.9	3298.5
Pre	Stroma	Stroma	8899.5	3299.7
Pre	Stroma	Stroma	8838.3	3300.3
Pre	Stroma	Stroma	8678	3301.5
Pre	Stroma	Stroma	8616.2	3302.2
Pre	Stroma	Stroma	8743	3305.7
Pre	DC_CD11c+CD1c+	Dendritic_cell	8765.2	3305.9
Pre	Tumour	Tumour	8646.3	3308
Pre	Stroma	Stroma	8807.4	3311
Pre	Stroma	Stroma	8616.4	3312.4
Pre	Stroma	Stroma	8793	3314.1
Pre	Stroma	Stroma	8899.1	3314.3
Pre	Stroma	Stroma	8846	3314.2
Pre	Stroma	Stroma	8872.1	3317.3
Pre	Stroma	Stroma	8881.7	3319.5
Pre	Stroma	Stroma	8674.4	3321.4
Pre	Stroma	Stroma	8826.6	3323.7
Pre	Stroma	Stroma	8806.8	3324.4
Pre	Stroma	Stroma	8652.5	3329
Pre	Stroma	Stroma	8907.6	3332.8
Pre	Stroma	Stroma	8782.2	3332.8
Pre	Stroma	Stroma	8711.2	3334.7
Pre	Tumour	Tumour	8672.3	3334.4
Pre	Tumour	Tumour	8853	3335.5
Pre	Stroma	Stroma	8834.5	3336.6
Pre	Stroma	Stroma	8919.5	3339.3
Pre	Stroma	Stroma	8899.4	3338.8
Pre	Stroma	Stroma	8639.9	3342.1
Pre	Stroma	Stroma	8788.6	3341.1
Pre	Stroma	Stroma	8668.8	3342.9
Pre	Stroma	Stroma	8628.5	3345.3
Pre	Stroma	Stroma	8759.4	3346.2
Pre	Stroma	Stroma	8792.7	3349.4
Pre	Stroma	Stroma	8710.8	3349.1
Pre	Stroma	Stroma	8860.2	3350
Pre	Stroma	Stroma	8898.8	3350.8
Pre	Stroma	Stroma	8682.3	3350
Pre	Stroma	Stroma	8786.3	3352.6
Pre	Stroma	Stroma	8736.7	3353.8
Pre	DC_CD11c+CD1c+	Dendritic_cell	8844.3	3355.6
Pre	Stroma	Stroma	8914.3	3356.1
Pre	Stroma	Stroma	8776.4	3358.5
Pre	Stroma	Stroma	8742.6	3361.4
Pre	Stroma	Stroma	8870.8	3364.2
Pre	Stroma	Stroma	8922.4	3366.2
Pre	Tumour	Tumour	8686.3	3371.9
Pre	DC_CD11c+CD1c+	Dendritic_cell	8914.5	3372.6
Pre	Stroma	Stroma	8741.6	3374.1
Pre	Stroma	Stroma	8668.2	3376.6
Pre	Stroma	Stroma	8810.8	3377.4
Pre	Stroma	Stroma	8772.7	3382.7
Pre	Stroma	Stroma	8836	3383.3
Pre	Stroma	Stroma	8723.9	3385.6
Pre	Stroma	Stroma	8733.5	3386.4
Pre	Stroma	Stroma	8763.4	3388.7
Pre	Stroma	Stroma	8835.9	3389.5
Pre	Stroma	Stroma	8682.4	3389.5
Pre	Stroma	Stroma	8901.8	3393
Pre	Tumour	Tumour	8640.3	3393.3
Pre	Stroma	Stroma	8744.3	3395.1
Pre	Stroma	Stroma	8863.7	3397.4
Pre	Stroma	Stroma	8675.6	3399
Pre	DC_CD11c+CD1c+	Dendritic_cell	8751.2	3401.3
Pre	Stroma	Stroma	8684.6	3400.1
Pre	DC_CD11c+CD1c+	Dendritic_cell	8776.4	3403
Pre	Stroma	Stroma	8630.1	3401.4
Pre	DC_CD11c+CD1c+	Dendritic_cell	8716.5	3404.7
Pre	Stroma	Stroma	8623.5	3405.9
Pre	Stroma	Stroma	8735.8	3405.8
Pre	Stroma	Stroma	8671.4	3407.4
Pre	Stroma	Stroma	8869.9	3407.5
Pre	Stroma	Stroma	8681.4	3408.9
Pre	Stroma	Stroma	8809.8	3411.2
Pre	Stroma	Stroma	8920	3411.5
Pre	DC_CD11c+CD1c+	Dendritic_cell	8800.7	3413.8
Pre	Macrophage_CD14+CD163+	Macrophage/Microglia	8734.9	3415.4
Pre	Stroma	Stroma	8666.8	3416.2
Pre	Stroma	Stroma	8724.1	3418.1
Pre	Stroma	Stroma	8705.7	3419.5
Pre	Stroma	Stroma	8799.3	3420.9
Pre	Stroma	Stroma	8673.6	3423.5
Pre	Stroma	Stroma	8661.9	3424.3
Pre	Stroma	Stroma	8688.2	3424.2
Pre	Stroma	Stroma	8909.9	3425.7
Pre	Stroma	Stroma	8871.9	3425.7
Pre	Stroma	Stroma	8867	3430
Pre	Stroma	Stroma	8763.5	3431.6
Pre	Stroma	Stroma	8649.5	3433.4
Pre	DC_CD11c+CD1c+	Dendritic_cell	8836.8	3433.7
Pre	Stroma	Stroma	8746.5	3434.4
Pre	Tumour	Tumour	8631.7	3435
Pre	Stroma	Stroma	8701.9	3435
Pre	Stroma	Stroma	8906.3	3439.8
Pre	Stroma	Stroma	8846.6	3439.6
Pre	Stroma	Stroma	8882.6	3440.8
Pre	Stroma	Stroma	8918.4	3441.1
Pre	Stroma	Stroma	8729.1	3441.7
Pre	Stroma	Stroma	8856.5	3444.4
Pre	Stroma	Stroma	8828.7	3445.1
Pre	Stroma	Stroma	8846.2	3449.4
Pre	Stroma	Stroma	8656.6	3458.3
Pre	DC_CD11c+CD1c+	Dendritic_cell	8866.6	3460
Pre	Stroma	Stroma	8910.1	3461.3
Pre	Stroma	Stroma	8620	3462.4
Pre	Stroma	Stroma	8875.3	3465.3
Pre	Stroma	Stroma	8697.7	3469.6
Pre	Stroma	Stroma	8914.9	3470.2
Pre	Stroma	Stroma	8675.2	3471.6
Pre	Stroma	Stroma	8724	3475.5
Pre	Stroma	Stroma	8884.2	3476.4
Pre	Stroma	Stroma	8616.1	3479.6
Pre	Stroma	Stroma	8909.9	3479.7
Pre	Stroma	Stroma	8920.3	3480
Pre	Stroma	Stroma	8690.2	3481.2
Pre	Stroma	Stroma	8835.6	3483.3
Pre	Stroma	Stroma	8897.8	3484.1
Pre	Stroma	Stroma	8713.9	3485.1
Pre	Stroma	Stroma	8762.6	3492.1
Pre	Stroma	Stroma	8891.6	3493.1
Pre	Macrophage_CD14+CD163+	Macrophage/Microglia	8769.4	3495
Pre	Stroma	Stroma	8777.3	3497.6
Pre	Stroma	Stroma	8623.1	3499.7
Pre	Stroma	Stroma	8635.1	3500.1
Pre	Stroma	Stroma	8855.9	3502.3
Pre	Stroma	Stroma	8755.2	3504.8
Pre	Stroma	Stroma	8701.7	3505.8
Pre	Stroma	Stroma	8634.4	3508.6
Pre	Stroma	Stroma	8690.7	3511
Pre	Stroma	Stroma	8857.1	3511.5
Pre	Tumour	Tumour	8663.6	3515.2
Pre	Stroma	Stroma	8625.1	3516.1
Pre	Stroma	Stroma	8640.4	3515.9
Pre	Stroma	Stroma	8702.5	3521.4
Pre	Stroma	Stroma	8656.2	3523.8
Pre	Stroma	Stroma	8679.8	3521.3
Pre	Stroma	Stroma	8645.6	3524
Pre	Stroma	Stroma	8632.5	3524.6
Pre	Stroma	Stroma	8687.7	3532
Pre	Stroma	Stroma	8617.5	3533.1
Pre	Tumour	Tumour	8648.2	3534.2
Pre	Stroma	Stroma	8631	3533.7
Pre	Stroma	Stroma	8671.7	3538.7
Pre	Stroma	Stroma	8733.9	3538.2
Pre	Stroma	Stroma	8698.5	3543.6
Pre	Stroma	Stroma	8753.7	3546.2
Pre	Stroma	Stroma	8667.5	3551
Pre	Stroma	Stroma	8689.7	3552.1
Pre	Tumour	Tumour	8651.6	3552
Pre	Stroma	Stroma	8638.7	3554.2
Pre	Stroma	Stroma	8621	3559.1
Pre	Tumour	Tumour	8664.8	3563.5
Pre	Stroma	Stroma	8712.1	3564.3
Pre	Stroma	Stroma	8687.6	3564.9
Pre	Stroma	Stroma	8695.3	3572.5
Pre	Macrophage_CD163+	Macrophage/Microglia	8628	3573.3
Pre	Stroma	Stroma	8712.3	3577.5
Pre	Tumour	Tumour	8673.7	3581.7
Pre	Tumour	Tumour	8681.9	3621.9
Pre	Tumour	Tumour	8710.6	3627.9
Pre	Stroma	Stroma	8668.4	3633
Pre	Stroma	Stroma	8777.1	3636.5
Pre	Stroma	Stroma	8881.6	3637.4
Pre	Stroma	Stroma	8841.1	3638.4
Pre	Stroma	Stroma	8721.8	3641.2
Pre	Tumour	Tumour	8658.7	3643.3
Pre	Stroma	Stroma	8763.6	3643.1
Pre	Stroma	Stroma	8900.7	3645.2
Pre	Stroma	Stroma	8744.9	3646.3
Pre	Tumour	Tumour	8847	3646.5
Pre	Stroma	Stroma	8719	3649.8
Pre	Tumour	Tumour	8865.9	3649.7
Pre	Stroma	Stroma	8663.1	3650.4
Pre	Tumour	Tumour	8825.1	3652.3
Pre	Stroma	Stroma	8640.6	3655.9
Pre	Stroma	Stroma	8678.1	3657.2
Pre	Stroma	Stroma	8693.1	3658.8
Pre	DC_CD11c+CD1c+	Dendritic_cell	8908.3	3660.3
Pre	Stroma	Stroma	8789.4	3661.4
Pre	Stroma	Stroma	8666	3664
Pre	Stroma	Stroma	8773	3666.1
Pre	Stroma	Stroma	8863.2	3666.7
Pre	Stroma	Stroma	8889.2	3669.3
Pre	Stroma	Stroma	8651.5	3671
Pre	Tumour	Tumour	8718.9	3672.3
Pre	Tumour	Tumour	8830.5	3673
Pre	Stroma	Stroma	8629	3674.8
Pre	Stroma	Stroma	8818.1	3675.3
Pre	Stroma	Stroma	8642.1	3680.4
Pre	Tumour	Tumour	8756.8	3679.5
Pre	Tumour	Tumour	8920.4	3685.3
Pre	Tumour	Tumour	8763.9	3687.3
Pre	Stroma	Stroma	8614.3	3687.2
Pre	Stroma	Stroma	8708	3688.1
Pre	Stroma	Stroma	7569.1	3286.6
Pre	Stroma	Stroma	7555.7	3310.9
Pre	Stroma	Stroma	7534.3	3313.9
Pre	Stroma	Stroma	7548.5	3324.5
Pre	Stroma	Stroma	7548.2	3336.9
Pre	Stroma	Stroma	7528.7	3340.2
Pre	Stroma	Stroma	7551.7	3348.9
Pre	Stroma	Stroma	7573.6	3350.1
Pre	DC_CD1c+	Dendritic_cell	7509.6	3356.8
Pre	Stroma	Stroma	7562.5	3358.3
Pre	Macrophage_CD163+	Macrophage/Microglia	7547.3	3360.8
Pre	Stroma	Stroma	7553.2	3361.7
Pre	Stroma	Stroma	7533	3364
Pre	Stroma	Stroma	7560.6	3367.9
Pre	Stroma	Stroma	7574.3	3369
Pre	Stroma	Stroma	7545.5	3371.4
Pre	DC_CD141+	Dendritic_cell	7533.9	3371.8
Pre	Stroma	Stroma	7554.1	3377.3
Pre	Stroma	Stroma	7527.6	3377.7
Pre	Stroma	Stroma	7564.3	3385.4
Pre	Stroma	Stroma	7538.6	3386.5
Pre	Stroma	Stroma	7515.8	3390.7
Pre	Stroma	Stroma	7549.5	3389.9
Pre	Stroma	Stroma	7556.3	3395.3
Pre	Stroma	Stroma	7530.9	3397.8
Pre	DC_CD141+	Dendritic_cell	7567.4	3404.3
Pre	Stroma	Stroma	7515.7	3407.9
Pre	Stroma	Stroma	7527.4	3411.5
Pre	Stroma	Stroma	7547.8	3413.2
Pre	Stroma	Stroma	7570.1	3415.5
Pre	Stroma	Stroma	7515.5	3419.5
Pre	DC_CD11c+CD1c+	Dendritic_cell	7560.8	3419.7
Pre	Macrophage_CD163+	Macrophage/Microglia	7551.1	3419.9
Pre	Stroma	Stroma	7536.7	3420.1
Pre	Stroma	Stroma	7525.6	3425
Pre	Stroma	Stroma	7516	3430.1
Pre	Stroma	Stroma	7551.6	3431.3
Pre	Stroma	Stroma	7539.9	3430.9
Pre	Stroma	Stroma	7526.3	3437.7
Pre	Stroma	Stroma	7545.2	3438.3
Pre	Stroma	Stroma	7515.6	3442.4
Pre	Stroma	Stroma	7556.1	3442.2
Pre	Stroma	Stroma	7537.5	3443.1
Pre	Stroma	Stroma	7531.5	3447.3
Pre	Stroma	Stroma	7502.3	3464.5
Pre	Stroma	Stroma	7538.7	3464.9
Pre	Stroma	Stroma	7553.4	3467.6
Pre	Stroma	Stroma	7455.5	3468.1
Pre	Stroma	Stroma	7461.4	3471.7
Pre	Stroma	Stroma	7539	3474.4
Pre	Macrophage_CD14+CD163+	Macrophage/Microglia	7544.2	3478.1
Pre	DC_CD1c+	Dendritic_cell	7530.7	3478.1
Pre	Stroma	Stroma	7425.4	3480
Pre	Stroma	Stroma	7517.4	3480.6
Pre	Macrophage_CD14+CD163+	Macrophage/Microglia	7548.7	3485.1
Pre	Stroma	Stroma	7523.9	3487.4
Pre	Stroma	Stroma	7502.8	3488.1
Pre	Stroma	Stroma	7542.6	3489.5
Pre	Stroma	Stroma	7488.9	3494.9
Pre	Stroma	Stroma	7520.2	3498
Pre	Stroma	Stroma	7494.3	3498
Pre	Stroma	Stroma	7562.1	3499.5
Pre	Stroma	Stroma	7530.2	3509
Pre	Stroma	Stroma	7554.8	3510.7
Pre	DC_CD141+	Dendritic_cell	7566.5	3509.7
Pre	Stroma	Stroma	7457.5	3510.3
Pre	Stroma	Stroma	7535.2	3516.9
Pre	DC_CD141+	Dendritic_cell	7515.4	3518
Pre	Stroma	Stroma	7503.7	3519.8
Pre	Stroma	Stroma	7562	3520.9
Pre	Stroma	Stroma	7531.3	3521.5
Pre	Stroma	Stroma	7542.6	3522.9
Pre	Stroma	Stroma	7441.3	3527
Pre	Stroma	Stroma	7553.3	3528.6
Pre	Stroma	Stroma	7507.9	3533.6
Pre	Stroma	Stroma	7394.9	3534.1
Pre	Stroma	Stroma	7561.4	3537.5
Pre	Stroma	Stroma	7426.7	3540.7
Pre	Stroma	Stroma	7456.2	3541.5
Pre	Stroma	Stroma	7543.9	3543
Pre	Stroma	Stroma	7403.7	3542.3
Pre	Stroma	Stroma	7519.1	3544.6
Pre	Stroma	Stroma	7489.1	3545.4
Pre	Stroma	Stroma	7448.9	3544.8
Pre	Stroma	Stroma	7560.4	3546.9
Pre	Stroma	Stroma	7436	3549.9
Pre	Stroma	Stroma	7481.1	3551
Pre	DC_CD141+	Dendritic_cell	7453.5	3552.7
Pre	Stroma	Stroma	7385	3552.8
Pre	Stroma	Stroma	7533.2	3554.3
Pre	Stroma	Stroma	7570.7	3555
Pre	Stroma	Stroma	7543.2	3554.6
Pre	Stroma	Stroma	7524.1	3555.7
Pre	Stroma	Stroma	7509.2	3557
Pre	Stroma	Stroma	7481.4	3559.6
Pre	Stroma	Stroma	7383.3	3561.6
Pre	Stroma	Stroma	7537	3560.6
Pre	Stroma	Stroma	7448.1	3562.9
Pre	Stroma	Stroma	7494.4	3565.1
Pre	Stroma	Stroma	7531	3564.9
Pre	Stroma	Stroma	7563.4	3567.7
Pre	Stroma	Stroma	7478.6	3570
Pre	Stroma	Stroma	7439.6	3571.2
Pre	Stroma	Stroma	7386.3	3571.1
Pre	Stroma	Stroma	7570.6	3574.4
Pre	Stroma	Stroma	7575.4	3585.2
Pre	Stroma	Stroma	7566.2	3591.7
Pre	Stroma	Stroma	7452.4	3591.3
Pre	Stroma	Stroma	7418.7	3593
Pre	Stroma	Stroma	7536.7	3593.5
Pre	Stroma	Stroma	7424.5	3598.7
Pre	Stroma	Stroma	7547	3600.4
Pre	Stroma	Stroma	7444	3601.2
Pre	Stroma	Stroma	7453	3601.8
Pre	Stroma	Stroma	7557.3	3606
Pre	Stroma	Stroma	7482.9	3614
Pre	Stroma	Stroma	7468.6	3617.9
Pre	Stroma	Stroma	7414.5	3623.5
Pre	Stroma	Stroma	7481.7	3628.2
Pre	Stroma	Stroma	7429	3631.3
Pre	Stroma	Stroma	7419.1	3635.1
Pre	Stroma	Stroma	7516.9	3653.9
Pre	Stroma	Stroma	7530.3	3657.1
Pre	Stroma	Stroma	7407.6	3659
Pre	Macrophage_CD14+CD163+	Macrophage/Microglia	7534.5	3674.9
Pre	Stroma	Stroma	7466	3689.6
Pre	Stroma	Stroma	7528.3	3695.9
Pre	Stroma	Stroma	7487.7	3705.4
Pre	Stroma	Stroma	7564.6	3707.3
Pre	Stroma	Stroma	7521.9	3709
Pre	Stroma	Stroma	7492.5	3713.9
Pre	Stroma	Stroma	7563.5	3715.4
Pre	Macrophage_CD163+	Macrophage/Microglia	7568.2	3723.5
Pre	Stroma	Stroma	7521.1	3730.2
Pre	Stroma	Stroma	7556.2	3735
Pre	Stroma	Stroma	7539.1	3739.8
Pre	Stroma	Stroma	7564.6	3738.9
Pre	Stroma	Stroma	7571.6	3740.4
Pre	Stroma	Stroma	7564	3745.4
Pre	Stroma	Stroma	7548.3	3747.7
Pre	Stroma	Stroma	7564.3	3755.2
Pre	Stroma	Stroma	7551.7	3757.5
Pre	Stroma	Stroma	7571.2	3759.4
Pre	Stroma	Stroma	7504.9	3814.4
Pre	Stroma	Stroma	7420.2	3977.6
Pre	Macrophage_CD14+CD163+	Macrophage/Microglia	7531.3	4017.9
Pre	Stroma	Stroma	7440.6	4021.8
Pre	Stroma	Stroma	7236.4	4023.1
Pre	Stroma	Stroma	7279	4034.8
Pre	DC_CD1c+	Dendritic_cell	7545.5	4034.4
Pre	Macrophage_CD14+CD163+	Macrophage/Microglia	7486.6	4045.6
Pre	Stroma	Stroma	7538.7	4045.9
Pre	Macrophage_CD163+	Macrophage/Microglia	7268.6	4048.8
Pre	Macrophage_CD163+	Macrophage/Microglia	7222.5	4056.5
Pre	Macrophage_CD14+CD163+	Macrophage/Microglia	7353.9	4055.8
Pre	Stroma	Stroma	7546	4058.1
Pre	DC_CD1c+	Dendritic_cell	7286.6	4058.2
Pre	Stroma	Stroma	7409.6	4059.8
Pre	Tumour	Tumour	7274.7	4062.3
Pre	DC_CD1c+	Dendritic_cell	7257.4	4064
Pre	DC_CD1c+	Dendritic_cell	7402.8	4063.9
Pre	Stroma	Stroma	7419.2	4065.4
Pre	DC_CD1c+	Dendritic_cell	7344.3	4070
Pre	DC_CD1c+	Dendritic_cell	7233.1	4070.1
Pre	Stroma	Stroma	7434.4	4070.4
Pre	DC_CD1c+CD141+CD11c+	Dendritic_cell	7373	4071.2
Pre	Tumour	Tumour	7268.7	4073.4
Pre	Stroma	Stroma	7257.7	4074.5
Pre	Stroma	Stroma	7248.9	4076
Pre	DC_CD1c+	Dendritic_cell	7331.3	4075
Pre	Stroma	Stroma	7289	4077.7
Pre	Stroma	Stroma	6147.9	3720.3
Pre	Stroma	Stroma	6107.8	3720.2
Pre	Stroma	Stroma	6056.2	3725.4
Pre	Stroma	Stroma	6107.1	3728.5
Pre	Stroma	Stroma	6067.5	3728.9
Pre	Stroma	Stroma	6166.9	3733
Pre	Tumour	Tumour	6106.2	3737
Pre	Stroma	Stroma	6114.9	3738.3
Pre	Stroma	Stroma	6142.5	3742.2
Pre	Tumour	Tumour	6077.6	3742.3
Pre	DC_CD1c+	Dendritic_cell	6161.3	3747.8
Pre	Stroma	Stroma	6069.8	3753.4
Pre	Tumour	Tumour	6086.7	3753.3
Pre	Stroma	Stroma	6101.3	3752.4
Pre	Tcell_CD8+	T_cell_CD8+	6130.1	3753.1
Pre	Stroma	Stroma	6140	3754
Pre	Stroma	Stroma	6056.7	3756.2
Pre	Stroma	Stroma	5951.5	3759.7
Pre	DC_CD11c+	Dendritic_cell	6108.2	3760.1
Pre	Stroma	Stroma	6160.5	3759.3
Pre	Stroma	Stroma	6054.8	3762.8
Pre	Stroma	Stroma	6018.3	3763.3
Pre	DC_CD11c+	Dendritic_cell	6135.3	3764
Pre	Macrophage/Microglia_CD68+	Macrophage/Microglia	6064.2	3764.3
Pre	Stroma	Stroma	6104.4	3764.2
Pre	Stroma	Stroma	6088.3	3765.8
Pre	Stroma	Stroma	6126.2	3765.5
Pre	Stroma	Stroma	6118.7	3765.4
Pre	Stroma	Stroma	6102.4	3769.2
Pre	Stroma	Stroma	6005.2	3768.5
Pre	DC_CD11c+	Dendritic_cell	6073.3	3769.9
Pre	Stroma	Stroma	6108.7	3771.4
Pre	Stroma	Stroma	5998.8	3771.8
Pre	Tumour	Tumour	6119	3772.8
Pre	DC_CD11c+	Dendritic_cell	6125.1	3772.6
Pre	Stroma	Stroma	6015.1	3773.1
Pre	DC_CD11c+	Dendritic_cell	6066.6	3775
Pre	Stroma	Stroma	6031.2	3774.7
Pre	Tumour	Tumour	6093.3	3776.1
Pre	DC_CD11c+	Dendritic_cell	6104.1	3777.3
Pre	Tumour	Tumour	6129.2	3776.7
Pre	Stroma	Stroma	6038.4	3777.8
Pre	Stroma	Stroma	6078	3778.3
Pre	Tumour	Tumour	6098.1	3780.2
Pre	Tumour	Tumour	6072	3780.9
Pre	DC_CD11c+	Dendritic_cell	6119.4	3780
Pre	Stroma	Stroma	6141.1	3781.4
Pre	Tumour	Tumour	6000.6	3782.1
Pre	Stroma	Stroma	6019.7	3782.5
Pre	Stroma	Stroma	6082	3784
Pre	Tumour	Tumour	6110.5	3783.8
Pre	Stroma	Stroma	6028.2	3784.3
Pre	Stroma	Stroma	6127.5	3785.3
Pre	Stroma	Stroma	6100.4	3785.2
Pre	DC_CD11c+	Dendritic_cell	6093.5	3785.3
Pre	DC_CD11c+	Dendritic_cell	6087.7	3785.3
Pre	Stroma	Stroma	5983.3	3785.1
Pre	Stroma	Stroma	6117.3	3787.4
Pre	Stroma	Stroma	6057.5	3787.5
Pre	Stroma	Stroma	6109.9	3790.3
Pre	DC_CD1c+	Dendritic_cell	6039.8	3791.4
Pre	DC_CD1c+	Dendritic_cell	6101.4	3792.9
Pre	Stroma	Stroma	6138.7	3792.7
Pre	Tumour	Tumour	6000.8	3794.7
Pre	Macrophage/Microglia_CD68+	Macrophage/Microglia	6128	3793.8
Pre	DC_CD11c+	Dendritic_cell	6016.8	3793.2
Pre	DC_CD11c+	Dendritic_cell	6028.2	3794.3
Pre	DC_CD11c+	Dendritic_cell	6021.8	3793.9
Pre	DC_CD11c+	Dendritic_cell	6081.3	3795.6
Pre	Tumour	Tumour	6063.1	3797
Pre	Tumour	Tumour	5986.3	3797.3
Pre	Stroma	Stroma	6035.4	3798.9
Pre	Tumour	Tumour	5958.4	3800.7
Pre	DC_CD11c+	Dendritic_cell	6117.9	3797.6
Pre	Tumour	Tumour	6012	3800.1
Pre	Stroma	Stroma	5949.7	3799.5
Pre	Stroma	Stroma	6176.9	3799.6
Pre	DC_CD1c+	Dendritic_cell	6147.4	3800.1
Pre	Tumour	Tumour	5974.7	3800.6
Pre	Stroma	Stroma	5935.9	3799.6
Pre	Tumour	Tumour	6051.6	3801.6
Pre	Stroma	Stroma	5916.7	3801.5
Pre	Tumour	Tumour	6126.9	3801.6
Pre	Tumour	Tumour	6023	3803
Pre	Stroma	Stroma	6098.2	3802.2
Pre	Tumour	Tumour	6073.5	3804.7
Pre	Tumour	Tumour	3787.3	3673
Pre	Tumour	Tumour	3872	3674.1
Pre	Stroma	Stroma	3948.5	3673.2
Pre	Tumour	Tumour	3930.9	3675.5
Pre	Tumour	Tumour	3666.7	3677.2
Pre	Tumour	Tumour	3879.9	3681.5
Pre	Tumour	Tumour	3743.9	3682
Pre	Stroma	Stroma	3972	3682.9
Pre	Tumour	Tumour	3733.5	3683.7
Pre	Stroma	Stroma	3836.7	3684.5
Pre	Stroma	Stroma	3592.3	3687.2
Pre	Stroma	Stroma	3817.9	3686.1
Pre	Stroma	Stroma	4000.3	3686.2
Pre	Stroma	Stroma	3727.6	3689
Pre	Tumour	Tumour	3755	3690.1
Pre	Tumour	Tumour	3827.4	3691.1
Pre	Macrophage/Microglia_CD14+	Macrophage/Microglia	3943.4	3695.2
Pre	Tumour	Tumour	3993.3	3695.7
Pre	Stroma	Stroma	3980.1	3696.2
Pre	Tumour	Tumour	3615.1	3698.3
Pre	Tumour	Tumour	3898.1	3698.5
Pre	Tumour	Tumour	3787.6	3699.8
Pre	Tumour	Tumour	3832.7	3702.7
Pre	Tumour	Tumour	3991.2	3703.3
Pre	Tumour	Tumour	3748.5	3702.4
Pre	Stroma	Stroma	3952.8	3703.6
Pre	Tumour	Tumour	3666.4	3703.3
Pre	Tumour	Tumour	3984.6	3706.8
Pre	Tumour	Tumour	3627.9	3705.9
Pre	Tumour	Tumour	3600.8	3707.8
Pre	Tumour	Tumour	3916.8	3706.3
Pre	Tumour	Tumour	3878.5	3713.7
Pre	Tumour	Tumour	3580.8	3713.7
Pre	Tumour	Tumour	3745.2	3714.8
Pre	Stroma	Stroma	3915.2	3715.9
Pre	Stroma	Stroma	4007.8	3715.2
Pre	Tumour	Tumour	3902.4	3715.3
Pre	Tumour	Tumour	3604.7	3715.1
Pre	Stroma	Stroma	3870.5	3716.1
Pre	Tumour	Tumour	3953.9	3716.7
Pre	Tumour	Tumour	3652.9	3719.7
Pre	Tumour	Tumour	3597.1	3720.2
Pre	Tumour	Tumour	3998.4	3723.2
Pre	Tumour	Tumour	3829.8	3723.8
Pre	Tumour	Tumour	4002.2	3728.9
Pre	Stroma	Stroma	3656.5	3730.9
Pre	Stroma	Stroma	3750.7	3735.1
Pre	Tumour	Tumour	3829.4	3737.9
Pre	Tumour	Tumour	3579.5	3742
Pre	Tumour	Tumour	3767.1	3741.7
Pre	Tumour	Tumour	3952.5	3744.6
Pre	Tumour	Tumour	3718.4	3745.1
Pre	Tumour	Tumour	3895	3743.5
Pre	Tumour	Tumour	3810.9	3749.3
Pre	Tumour	Tumour	3598	3749.6
Pre	Stroma	Stroma	3833.1	3751.1
Pre	Tumour	Tumour	3786.5	3753.3
Pre	Tumour	Tumour	3982.1	3753.7
Pre	Tumour	Tumour	3884.1	3753
Pre	Tumour	Tumour	3768	3757.3
Pre	Tumour	Tumour	3901.3	3756.9
Pre	Tumour	Tumour	3754.3	3757.3
Pre	Tumour	Tumour	3579.8	3757.4
Pre	Tumour	Tumour	3850.7	3759.1
Pre	Tumour	Tumour	3845.2	3766.1
Pre	Stroma	Stroma	3883.9	3765.3
Pre	Tumour	Tumour	3648.6	3770.6
Pre	Tumour	Tumour	3806.6	3774.8
Pre	Tumour	Tumour	4028.1	3778.2
Pre	Tumour	Tumour	3661.7	3778.8
Pre	Tumour	Tumour	3576.7	3778.2
Pre	Tumour	Tumour	3914.9	3780.5
Pre	Tumour	Tumour	3584.6	3786.9
Pre	Tumour	Tumour	4027	3786.9
Pre	Stroma	Stroma	3988.6	3787.3
Pre	Tumour	Tumour	3712.8	3786.4
Pre	Stroma	Stroma	3665.3	3788.7
Pre	Tumour	Tumour	3607.7	3791.2
Pre	Tumour	Tumour	3779.8	3791.8
Pre	Stroma	Stroma	4016.4	3791.9
Pre	Tumour	Tumour	4004.8	3793.4
Pre	Tumour	Tumour	3634.3	3794.3
Pre	Tumour	Tumour	3597.9	3798.8
Pre	Tumour	Tumour	3975.1	3799.2
Pre	Tumour	Tumour	3832.6	3799.2
Pre	Stroma	Stroma	3963.9	3801.7
Pre	Tumour	Tumour	3856.2	3801.9
Pre	Tumour	Tumour	3931.8	3802.9
Pre	Tumour	Tumour	3998.8	3805.2
Pre	Tumour	Tumour	3850.3	3807.1
Pre	Tumour	Tumour	3840.9	3809.6
Pre	Stroma	Stroma	3973	3809.4
Pre	Tumour	Tumour	3636.4	3810.7
Pre	Tumour	Tumour	3602.4	3810.8
Pre	Tumour	Tumour	4008.4	3812.8
Pre	Macrophage/Microglia_CD14+	Macrophage/Microglia	3900.1	3812.2
Pre	Tumour	Tumour	3721.1	3813.4
Pre	Tumour	Tumour	3796.6	3812.1
Pre	Macrophage/Microglia_CD14+	Macrophage/Microglia	3912.6	3815.6
Pre	Macrophage/Microglia_CD14+	Macrophage/Microglia	3794.7	3819.4
Pre	Tumour	Tumour	3807.6	3822.5
Pre	Tumour	Tumour	3982.2	3825.5
Pre	Tumour	Tumour	3995.8	3822.4
Pre	Tumour	Tumour	3671.1	3827.5
Pre	Tumour	Tumour	3994.5	3829.6
Pre	Tumour	Tumour	4020.9	3829
Pre	Tumour	Tumour	3941.4	3832.9
Pre	Tumour	Tumour	3579.7	3834.1
Pre	Macrophage/Microglia_CD14+	Macrophage/Microglia	3710.5	3834.4
Pre	Macrophage_CD14+CD163+	Macrophage/Microglia	3743.7	3837.5
Pre	Tumour	Tumour	3922.8	3834.6
Pre	Macrophage/Microglia_CD14+	Macrophage/Microglia	3811.8	3838
Pre	Tumour	Tumour	3949.6	3839.8
Pre	Tumour	Tumour	3933.7	3841.1
Pre	Stroma	Stroma	4020.9	3841
Pre	Tumour	Tumour	3914.7	3842.6
Pre	Tumour	Tumour	3827.7	3842.8
Pre	Tumour	Tumour	4005.3	3840.3
Pre	Macrophage/Microglia_CD14+	Macrophage/Microglia	3942.8	3845
Pre	Tumour	Tumour	3850.4	3844.8
Pre	Macrophage/Microglia_CD14+	Macrophage/Microglia	4011.8	3845.4
Pre	Tumour	Tumour	3799.7	3845.9
Pre	Tumour	Tumour	3777.8	3844.9
Pre	Tumour	Tumour	3836.2	3846.8
Pre	Tumour	Tumour	3897.9	3848.4
Pre	Tumour	Tumour	3955.8	3849.2
Pre	Tumour	Tumour	4021.7	3849.8
[truncated: 425,649+ more rows]

## Sheet: Fig2E
Figure 2E. Evaluation of immune cells in the GBM tumor pre- (Day –4) and post- (Day +13) neoadjuvant ICI treatment.
Nanostring data
Geneset	Pre	Pre2	Pre3	Post	Post2	Post3
Chemokine gene set	-0.0120932	-0.0274846	-0.0288039	0.012423	0.0246262	0.0175901
IFNg and T effector gene set	-0.246719	-0.222277	-0.272966	-0.183727	-0.167815	-0.21916
IFNg-6	0.0617365	0.0938045	0.0357766	0.157286	0.148997	0.135689
Costimulatory Signaling	-0.0235437	-0.0226106	-0.0340909	0.00848107	0.00941416	0.00179952
Cytokine and Chemokine Signaling	-0.0944609	-0.0847397	-0.0892835	-0.0743694	-0.079825	-0.0750031
Inflammation (TIS)	0.027039	0.0329492	0.0181738	0.0715869	0.0661939	0.0676714

## Sheet: Fig4
Figure 4. Evaluation of circulating T cells pre- and post- neoadjuvant ICI treatment.
Samples and stains	Viability	% T cells of total	CD4 Tconv [CD3+ CD4+ FOXP3-], count	CD4 Tconv [CD3+ CD4+ FOXP3-], % of total	CD4 Tconv [CD3+ CD4+ FOXP3-], % of T cells	CD4 Tem [CD4+ FOXP3- CD45RO+ CD45RA-], % of CD4 Tconv	CD4 Tem [CD4+ FOXP3- CD45RO+ CD45RA-], % of T cells	CD4 Tem [CD4+ FOXP3- CD45RO+ CD45RA-], % of total	CD4 Tem, % KI67+	CD4 Tem, % PD1 [Nivo]+ [Nivo detection with HuIgG4]	CD4 Tem, % PD1 [Nivo]+ KI67+ ("AND")	CD4 Tem, % PD1 [Nivo]+ KI67-	CD4 Tem, % PD1 [Nivo]- KI67+	CD4 Tem, % PD1+ [conjugated]	CD4 Tem, % OX40+	CD4 Tem, % GZMB+	CD4 Tem, % OX40+ GZMB+ ("AND")	CD4 Tem, % OX40+ GZMB-	CD4 Tem, % OX40- GZMB+	CD4 Tem, % LAG3+	CD4 Tem, % TIGIT+	CD4 Tem, % LAG3+ TIGIT+ ("AND")	CD4 Tem, % LAG3+ TIGIT-	CD4 Tem, % LAG3- TIGIT+	CD4 Tem, % CTLA4+	CD4 Tem, % CTLA4+ HLA-DR+ ("AND")	CD4 Tem, % CTLA4+ HLA-DR-	CD4 Tem, % CTLA4- HLA-DR+	CD4 Tem, % CTLA4+ LAG3+ ("AND")	CD4 Tem, % CTLA4+ LAG3+ PD1+ [conjugated] ("AND")	CD4 Tem, % CTLA4+ LAG3+ HLA-DR+ PD1+ [conjugated] ("AND")	Tregs [CD3+ CD4+ FOXP3+], count	Tregs, % of CD4+	Tregs [CD3+ CD4+ FOXP3+], % of total	Tregs [CD3+ CD4+ FOXP3+], % of T cells	% CD45RA- CD45RO+ of Tregs	Tregs, % KI67+	Tregs, % PD1 [Nivo]+ [Nivo detection with HuIgG4]	Tregs, % PD1 [Nivo]+ KI67+ ("AND")	Tregs, % PD1 [Nivo]+ KI67-	Tregs, % PD1 [Nivo]- KI67+	Tregs, % PD1+ [conjugated]	Tregs, % OX40+	Tregs, % GZMB+	Tregs, % OX40+ GZMB+ ("AND")	Tregs, % OX40+ GZMB-	Tregs, % OX40- GZMB+	Tregs, % LAG3+	Tregs, % TIGIT+
Pre [Day -4]_Nivo detection_Figure 4B top row	67	63.3	37440	34.5	54.5	82.7	45.1	28.6	1.8	0	0	0	1.8																			2413	6.05	2.23	3.51	84.7	11.4	0	0	0	11.3
Pre [Day -9]_Direct PD1 and Checkpoints_Figure 4B rows 2-5	76	50.5	34833	24.7	48.8	81.9	40.1	20.2	1.89					37.9	3.4	14.3	0.16	3.4	13.9	1.06	9.28	0.18	1.04	9.1	0.76	0.2	1.25	1.9	0.1	0.1	0.02	2508	6.71	1.8	3.52	82.7	9.12					38.3	4.15	1.74	0.34	4.1	1.54	1.18	23.9
Post [Day +12]_Nivo detection_Figure 4B top row	68.1	55.8	48540	38.3	68.7	91.2	62.7	35	50.3	56.2	46.3	9.94	3.77																			6720	12.1	5.31	9.51	96.6	81	55	52	2.96	29.4
Post [Day +12]_Direct PD1 and Checkpoints_Figure 4B rows 2-5	71.7	54	31427	34.3	63.4	90.8	57.6	31.1	52.3					47.1	36.5	29.8	14	21.5	15.5	36.4	51.8	28.2	8.16	24	24.4	16.6	7.75	15.7	18	17	12.4	6267	16.4	6.83	12.7	91.5	77.9					32.7	44.3	20.1	14.1	29.7	6.4	22.4	59
[truncated: 39 more columns]

## Sheet: Fig5_TCRB_Blood-9
Figure 5. Neoadjuvant ICI-induced T cell receptor repertoire and immune cell changes
TCRB Blood Day -9
Functionality	Productive Frequency	Unproductive Frequency	Variable	Joining	CDR3 AA	CDR3 NT	Diversity	Plus Counts	Minus Counts	Variable Mutation	Total Counts	Frequency	Rank	Variable Gene Allele	Diversity Gene Allele	Joining Gene Allele	Constant Gene	Sequence	Reference Sequence
Productive	0.0698342		TRBV7-6	TRBJ2-5	ASSPGETQY	GCCAGCAGCCCTGGAGAGACCCAGTAC	TRBD1	162020	152335	0	314355	0.0570665	1	1	1	1		CCAGCGCACAGAGCAGCGGGACTCGGCCATGTATCGCTGTGCCAGCAGCCCTGGAGAGACCCAGTACTTCGGGCCAGGCACGCGGCTCCTGGTGCTCG	CCAGCGCACAGAGCAGCGGGACTCGGCCATGTATCGCTGTGCCAGCAGCCCTG-AGAGACCCAGTACTTCGGGCCAGGCACGCGGCTCCTGGTGCTCG
Productive	0.0637162		TRBV20-1	TRBJ2-7	SVHSDKSSYEQY	AGTGTCCACTCCGACAAGAGCTCCTACGAGCAGTAC	TRBD1	123137	163678	0	286815	0.052067	2	1	1	1		GCCCATCCTGAAGACAGCAGCTTCTACATCTGCAGTGTCCACTCCGACAAGAGCTCCTACGAGCAGTACTTCGGGCCGGGCACCAGGCTCACGGTCACAG	GCCCATCCTGAAGACAGCAGCTTCTACATCTGCAGTGTCC-------------CTCCTACGAGCAGTACTTCGGGCCGGGCACCAGGCTCACGGTCACAG
Unproductive		0.249884	TRBV20-1	TRBJ1-5	SARRTVSAPA	AGTGCTAGAAGAACAGTTTCAGCCCCAGCAT		147983	103682	0	251665	0.045686	3	1		1		GCCCATCCTGAAGACAGCAGCTTCTACATCTGCAGTGCTAGAAGAACAGTTTCAGCCCCAGCATTTTGGTGATGGGACTCGACTCTCCATCCTA	GCCCATCCTGAAGACAGCAGCTTCTACATCTGCAGTGCTAGA---------TCAGCCCCAGCATTTTGGTGATGGGACTCGACTCTCCATCCTA
Productive	0.0510478		TRBV7-9	TRBJ1-1	ASSWVPTNTEAF	GCCAGCAGCTGGGTCCCTACCAACACTGAAGCTTTC		130839	98950	0	229789	0.0417148	4	1		1		CCAGCGCACAGAGCAGGGGGACTCGGCCATGTATCTCTGTGCCAGCAGCTGGGTCCCTACCAACACTGAAGCTTTCTTTGGACAAGGCACCAGACTCACAGTTGTAG	CCAGCGCACAGAGCAGGGGGACTCGGCCATGTATCTCTGTGCCAGCAGCT-----------AACACTGAAGCTTTCTTTGGACAAGGCACCAGACTCACAGTTGTAG
Productive	0.0468998		TRBV7-9	TRBJ1-1	ASSWRGGGRNTEAF	GCCAGCAGCTGGCGGGGAGGGGGCAGGAACACTGAAGCTTTC	TRBD1	137795	73322	0	211117	0.0383252	5	1	1	1		CCAGCGCACAGAGCAGGGGGACTCGGCCATGTATCTCTGTGCCAGCAGCTGGCGGGGAGGGGGCAGGAACACTGAAGCTTTCTTTGGACAAGGCACCAGACTCACAGTTGTAG	CCAGCGCACAGAGCAGGGGGACTCGGCCATGTATCTCTGTGCCAGCAGCT-------AGGGGGC--GAACACTGAAGCTTTCTTTGGACAAGGCACCAGACTCACAGTTGTAG
Productive	0.029134		TRBV15	TRBJ1-1	ATSRDTAGTEAF	GCCACCAGCAGAGATACGGCGGGGACTGAAGCTTTC	TRBD2	64546	66599	0	131145	0.0238074	6	2	1	1		CACCAGGCCTGGGGGACGCAGCCATGTACCTGTGTGCCACCAGCAGAGATACGGCGGGGACTGAAGCTTTCTTTGGACAAGGCACCAGACTCACAGTTGTAG	CACCAGGCCTGGGGGACGCAGCCATGTACCTGTGTGCCACCAGC---------GCGGGGACTGAAGCTTTCTTTGGACAAGGCACCAGACTCACAGTTGTAG
Unproductive		0.0878439	TRBV20-1	TRBJ2-1	SARDGI*REPTMSS	AGTGCTAGGGACGGAATATAGCGGGAGCCTACAATGAGCAGTTC	TRBD2	40067	48403	0	88470	0.0160604	7	1	2	1		GCCCATCCTGAAGACAGCAGCTTCTACATCTGCAGTGCTAGGGACGGAATATAGCGGGAGCCTACAATGAGCAGTTCTTCGGGCCAGGGACACGGCTCACCGTGCTA	GCCCATCCTGAAGACAGCAGCTTCTACATCTGCAGTGCTAG----------TAGCGGGAGCCTACAATGAGCAGTTCTTCGGGCCAGGGACACGGCTCACCGTGCTA
Productive	0.0185445		TRBV10-1	TRBJ1-1	ASSPRSDTEAF	GCCAGCAGCCCCCGGTCGGACACTGAAGCTTTC		41152	42325	0	83477	0.015154	8	1		1		GCCTCCTCCCAGACATCTGTATATTTCTGCGCCAGCAGCCCCCGGTCGGACACTGAAGCTTTCTTTGGACAAGGCACCAGACTCACAGTTGTAG	GCCTCCTCCCAGACATCTGTATATTTCTGCGCCAGCAG-----------ACACTGAAGCTTTCTTTGGACAAGGCACCAGACTCACAGTTGTAG
Productive	0.0163425		TRBV28	TRBJ1-2	ASWGLGLHGYT	GCCAGCTGGGGCCTTGGGTTACATGGCTACACC	TRBD1	50940	22625	0	73565	0.0133546	9	1	1	1		CCGCCAGCACCAACCAGACATCTATGTACCTCTGTGCCAGCTGGGGCCTTGGGTTACATGGCTACACCTTCGGTTCGGGGACCAGGTTAACCGTTGTAG	CCGCCAGCACCAACCAGACATCTATGTACCTCTGTGCCAGC-GGGGC----------ATGGCTACACCTTCGGTTCGGGGACCAGGTTAACCGTTGTAG
Productive	0.0146193		TRBV27	TRBJ1-5	ASSLTGSHQPQH	GCCAGCAGTTTAACAGGGAGCCATCAGCCCCAGCAT	TRBD1	40471	25337	0	65808	0.0119465	10	1	1	1		CGCCCAGCCCCAACCAGACCTCTCTGTACTTCTGTGCCAGCAGTTTAACAGGGAGCCATCAGCCCCAGCATTTTGGTGATGGGACTCGACTCTCCATCCTAG	CGCCCAGCCCCAACCAGACCTCTCTGTACTTCTGTGCCAGCAGTTTAACAGGG----ATCAGCCCCAGCATTTTGGTGATGGGACTCGACTCTCCATCCTAG
Productive	0.01236		TRBV27	TRBJ1-1	ASSLWTGANTEAF	GCCAGCAGTTTATGGACAGGGGCGAACACTGAAGCTTTC	TRBD1	33026	22612	0	55638	0.0101003	11	1	1	1		CGCCCAGCCCCAACCAGACCTCTCTGTACTTCTGTGCCAGCAGTTTATGGACAGGGGCGAACACTGAAGCTTTCTTTGGACAAGGCACCAGACTCACAGTTGTAG	CGCCCAGCCCCAACCAGACCTCTCTGTACTTCTGTGCCAGCAGTTTATGGACAGGGG-GAACACTGAAGCTTTCTTTGGACAAGGCACCAGACTCACAGTTGTAG
Unproductive		0.0449308	TRBV7-9	TRBJ1-2	ASSLGQRTQTMAT	GCCAGCAGCTTAGGCCAAAGGACCCAAACTATGGCTACACC		28969	16282	0	45251	0.00821465	12	1		1		CCAGCGCACAGAGCAGGGGGACTCGGCCATGTATCTCTGTGCCAGCAGCTTAGGCCAAAGGACCCAAACTATGGCTACACCTTCGGTTCGGGGACCAGGTTAACCGTTGTA	CCAGCGCACAGAGCAGGGGGACTCGGCCATGTATCTCTGTGCCAGCAGCTTAG-------------AACTATGGCTACACCTTCGGTTCGGGGACCAGGTTAACCGTTGTA
Productive	0.00905131		TRBV6-1	TRBJ1-6	ASRQFSAPLH	GCCAGCAGGCAATTTTCAGCACCCCTCCAC		28488	12256	0	40744	0.00739647	13	1		2		CGGCTGCTCCCTCCCAGACATCTGTGTACTTCTGTGCCAGCAGGCAATTTTCAGCACCCCTCCACTTTGGGAACGGGACCAGGCTCACTGTGACAG	CGGCTGCTCCCTCCCAGACATCTGTGTACTTCTGTGCCAGCAG-----------CACCCCTCCACTTTGGGAACGGGACCAGGCTCACTGTGACAG
Productive	0.00743983		TRBV7-6	TRBJ2-1	ASSDWDSLQF	GCCAGCAGCGACTGGGACAGCTTGCAGTTC	TRBD1	17746	15744	0	33490	0.00607961	14	1	1	1		CCAGCGCACAGAGCAGCGGGACTCGGCCATGTATCGCTGTGCCAGCAGCGACTGGGACAGCTTGCAGTTCTTCGGGCCAGGGACACGGCTCACCGTGCTAG	CCAGCGCACAGAGCAGCGGGACTCGGCCATGTATCGCTGTGCCAGCAGC----GGGACAG---GCAGTTCTTCGGGCCAGGGACACGGCTCACCGTGCTAG
Productive	0.00743294		TRBV27	TRBJ2-1	ASTFTQGSEQF	GCCAGCACCTTCACACAGGGGAGTGAGCAGTTC	TRBD1	16986	16473	0	33459	0.00607398	15	1	1	1		CGCCCAGCCCCAACCAGACCTCTCTGTACTTCTGTGCCAGCACCTTCACACAGGGGAGTGAGCAGTTCTTCGGGCCAGGGACACGGCTCACCGTGCTAG	CGCCCAGCCCCAACCAGACCTCTCTGTACTTCTGTGCCAGCA-------ACAGGGG--TGAGCAGTTCTTCGGGCCAGGGACACGGCTCACCGTGCTAG
Unproductive		0.0296139	TRBV7-9	TRBJ1-1	AAAGSLPTLKL	GCAGCAGCTGGGTCCCTACCAACACTGAAGCTTTC		29451	374	0	29825	0.00541429	16	1		1		CCAGCGCACAGAGCAGGGGGACTCGGCCATGTATCTCTGTGCAGCAGCTGGGTCCCTACCAACACTGAAGCTTTCTTTGGACAAGGCACCAGACTCACAGTTGTA	CCAGCGCACAGAGCAGGGGGACTCGGCCATGTATCTCTGTGC------------------AACACTGAAGCTTTCTTTGGACAAGGCACCAGACTCACAGTTGTA
Unproductive		0.0290579	TRBV7-9	TRBJ1-2	ASSLMRRGHLWLH	GCCAGCAGCTTAATGCGCAGGGGGCATCTATGGCTACACC	TRBD1	18624	10641	0	29265	0.00531263	17	1	1	1		CCAGCGCACAGAGCAGGGGGACTCGGCCATGTATCTCTGTGCCAGCAGCTTAATGCGCAGGGGGCATCTATGGCTACACCTTCGGTTCGGGGACCAGGTTAACCGTTGTA	CCAGCGCACAGAGCAGGGGGACTCGGCCATGTATCTCTGTGCCAGCAGCTTA-----CAGGGGGC--CTATGGCTACACCTTCGGTTCGGGGACCAGGTTAACCGTTGTA
Productive	0.00584368		TRBV20-1	TRBJ2-1	SAPSWQNEQF	AGTGCCCCATCTTGGCAGAATGAGCAGTTC		12368	13937	0	26305	0.00477528	18	1		1		GCCCATCCTGAAGACAGCAGCTTCTACATCTGCAGTGCCCCATCTTGGCAGAATGAGCAGTTCTTCGGGCCAGGGACACGGCTCACCGTGCTAG	GCCCATCCTGAAGACAGCAGCTTCTACATCTGCAGTGC-------------AATGAGCAGTTCTTCGGGCCAGGGACACGGCTCACCGTGCTAG
Productive	0.00498129		TRBV7-3	TRBJ2-1	ASSLYSGGPPREQF	GCCAGCAGCTTATATAGCGGGGGGCCTCCTCGGGAGCAGTTC	TRBD2	11584	10839	0	22423	0.00407056	19	1	1	1		CCAGCGCACAGAGCGGGGGGACTCAGCCGTGTATCTCTGTGCCAGCAGCTTATATAGCGGGGGGCCTCCTCGGGAGCAGTTCTTCGGGCCAGGGACACGGCTCACCGTGCTAG	CCAGCGCACAGAGCGGGGGGACTCAGCCGTGTATCTCTGTGCCAGCAGCTTA--TAGCGGGGGG---------GAGCAGTTCTTCGGGCCAGGGACACGGCTCACCGTGCTAG
Productive	0.00482423		TRBV2	TRBJ2-5	ASRVEGHGETQY	GCCAGCAGGGTGGAGGGTCATGGGGAGACCCAGTAC	TRBD2	9333	12383	0	21716	0.00394222	20	1	2	1		CCACAAAGCTGGAGGACTCAGCCATGTACTTCTGTGCCAGCAGGGTGGAGGGTCATGGGGAGACCCAGTACTTCGGGCCAGGCACGCGGCTCCTGGTGCTCG	CCACAAAGCTGGAGGACTCAGCCATGTACTTCTGTGCCAGCAG---GGAGGG-------GAGACCCAGTACTTCGGGCCAGGCACGCGGCTCCTGGTGCTCG
Productive	0.00475514		TRBV19	TRBJ2-5	ASSIEDGGGFETQY	GCCAGTAGTATAGAGGACGGCGGAGGGTTTGAGACCCAGTAC	TRBD2	12796	8609	0	21405	0.00388576	21	1	2	1		CGGCCCAAAAGAACCCGACAGCTTTCTATCTCTGTGCCAGTAGTATAGAGGACGGCGGAGGGTTTGAGACCCAGTACTTCGGGCCAGGCACGCGGCTCCTGGTGCTCG	CGGCCCAAAAGAACCCGACAGCTTTCTATCTCTGTGCCAGTAGTATAGA-------GGAGGG---GAGACCCAGTACTTCGGGCCAGGCACGCGGCTCCTGGTGCTCG
Productive	0.00445168		TRBV27	TRBJ1-2	ASSVQGANYGYT	GCCAGCAGTGTGCAGGGAGCTAACTATGGCTACACC	TRBD1	11412	8627	0	20039	0.00363778	22	1	1	1		CGCCCAGCCCCAACCAGACCTCTCTGTACTTCTGTGCCAGCAGTGTGCAGGGAGCTAACTATGGCTACACCTTCGGTTCGGGGACCAGGTTAACCGTTGTAG	CGCCCAGCCCCAACCAGACCTCTCTGTACTTCTGTGCCAGCAGT---CAGGG--CTAACTATGGCTACACCTTCGGTTCGGGGACCAGGTTAACCGTTGTAG
Productive	0.00442169		TRBV27	TRBJ2-7	ASSFTVAGEQY	GCCAGCAGTTTCACGGTTGCAGGCGAGCAGTAC		8861	11043	0	19904	0.00361328	23	1		1		CGCCCAGCCCCAACCAGACCTCTCTGTACTTCTGTGCCAGCAGTTTCACGGTTGCAGGCGAGCAGTACTTCGGGCCGGGCACCAGGCTCACGGTCACAG	CGCCCAGCCCCAACCAGACCTCTCTGTACTTCTGTGCCAGCAGTTT------------CGAGCAGTACTTCGGGCCGGGCACCAGGCTCACGGTCACAG
Unproductive		0.0186928	TRBV6-4	TRBJ1-1	ASSDR*L**TLKL	GCCAGCAGTGACCGATGACTGTGATGAACACTGAAGCTTTC		9694	9132	0	18826	0.00341758	24	1		1		ACCCTCTCAGACATCTGTGTACTTCTGTGCCAGCAGTGACCGATGACTGTGATGAACACTGAAGCTTTCTTTGGACAAGGCACCAGACTCACAGTTGTA	ACCCTCTCAGACATCTGTGTACTTCTGTGCCAGCAGTGAC------------TGAACACTGAAGCTTTCTTTGGACAAGGCACCAGACTCACAGTTGTA
Productive	0.00307923		TRBV7-9	TRBJ1-2	ASSPDRGRT	GCCAGCAGTCCCGACAGGGGGCGCACC	TRBD1	8316	5545	0	13861	0.00251626	25	1	1	1		CCAGCGCACAGAGCAGGGGGACTCGGCCATGTATCTCTGTGCCAGCAGTCCCGACAGGGGGCGCACCTTCGGTTCGGGGACCAGGTTAACCGTTGTAG	CCAGCGCACAGAGCAGGGGGACTCGGCCATGTATCTCTGTGCCAGCAG----GACAGGGGGC-CACCTTCGGTTCGGGGACCAGGTTAACCGTTGTAG
Productive	0.00282309		TRBV27	TRBJ2-7	ASSFTGTGYYEQY	GCCAGCAGTTTCACCGGGACAGGGTACTACGAGCAGTAC	TRBD1	5250	7458	0	12708	0.00230695	26	1	1	1		CGCCCAGCCCCAACCAGACCTCTCTGTACTTCTGTGCCAGCAGTTTCACCGGGACAGGGTACTACGAGCAGTACTTCGGGCCGGGCACCAGGCTCACGGTCACAG	CGCCCAGCCCCAACCAGACCTCTCTGTACTTCTGTGCCAGCAGTTT----GGGACAGGG--CTACGAGCAGTACTTCGGGCCGGGCACCAGGCTCACGGTCACAG
Productive	0.00278599		TRBV20-1	TRBJ1-2	SATHGYT	AGTGCCACACATGGCTACACC		6698	5843	0	12541	0.00227663	27	1		1		GCCCATCCTGAAGACAGCAGCTTCTACATCTGCAGTGCCACACATGGCTACACCTTCGGTTCGGGGACCAGGTTAACCGTTGTAG	GCCCATCCTGAAGACAGCAGCTTCTACATCTGCAGTGC-----ATGGCTACACCTTCGGTTCGGGGACCAGGTTAACCGTTGTAG
Productive	0.00248942		TRBV27	TRBJ1-2	ASSPDGNYGYT	GCCAGCAGCCCGGACGGGAACTATGGCTACACC	TRBD2	6849	4357	0	11206	0.00203428	28	1	2	1		CGCCCAGCCCCAACCAGACCTCTCTGTACTTCTGTGCCAGCAGCCCGGACGGGAACTATGGCTACACCTTCGGTTCGGGGACCAGGTTAACCGTTGTAG	CGCCCAGCCCCAACCAGACCTCTCTGTACTTCTGTGCCAGCAG------CGGGAACTATGGCTACACCTTCGGTTCGGGGACCAGGTTAACCGTTGTAG
Productive	0.00231837		TRBV28	TRBJ2-5	ASSSPTSGQETQY	GCCAGCAGTTCCCCGACTAGCGGCCAAGAGACCCAGTAC	TRBD2	7028	3408	0	10436	0.0018945	29	1	1	1		CCGCCAGCACCAACCAGACATCTATGTACCTCTGTGCCAGCAGTTCCCCGACTAGCGGCCAAGAGACCCAGTACTTCGGGCCAGGCACGCGGCTCCTGGTGCTCG	CCGCCAGCACCAACCAGACATCTATGTACCTCTGTGCCAGCAGTT----GACTAGCGGCCAAGAGACCCAGTACTTCGGGCCAGGCACGCGGCTCCTGGTGCTCG
Productive	0.00231681		TRBV7-9	TRBJ1-1	ASSPTSQGASAEAF	GCCAGCAGTCCAACATCTCAGGGGGCTAGCGCTGAAGCTTTC	TRBD1	6478	3951	0	10429	0.00189323	30	1	1	1		CCAGCGCACAGAGCAGGGGGACTCGGCCATGTATCTCTGTGCCAGCAGTCCAACATCTCAGGGGGCTAGCGCTGAAGCTTTCTTTGGACAAGGCACCAGACTCACAGTTGTAG	CCAGCGCACAGAGCAGGGGGACTCGGCCATGTATCTCTGTGCCAGCAG----------CAGGGGGC-----CTGAAGCTTTCTTTGGACAAGGCACCAGACTCACAGTTGTAG
Productive	0.00211221		TRBV5-6	TRBJ2-5	ASSLDEGGGETQY	GCCAGCAGCTTGGACGAGGGGGGGGGAGAGACCCAGTAC	TRBD2	4845	4663	0	9508	0.00172604	31	1	1	1		GCTGGGGGACTCGGCCCTCTATCTCTGTGCCAGCAGCTTGGACGAGGGGGGGGGAGAGACCCAGTACTTCGGGCCAGGCACGCGGCTCCTGGTGCTCG	GCTGGGGGACTCGGCCCTCTATCTCTGTGCCAGCAGCTTGG------GGGGGGGAGAGACCCAGTACTTCGGGCCAGGCACGCGGCTCCTGGTGCTCG
Productive	0.00206		TRBV5-4	TRBJ1-1	ASSPWGGTEAF	GCCAGCAGCCCTTGGGGAGGTACTGAAGCTTTC	TRBD2	5662	3611	0	9273	0.00168338	32	1	2	1		GGAGCTGGACGACTCGGCCCTGTATCTCTGTGCCAGCAGCCCTTGGGGAGGTACTGAAGCTTTCTTTGGACAAGGCACCAGACTCACAGTTGTAG	GGAGCTGGACGACTCGGCCCTGTATCTCTGTGCCAGCAGC-----GGGAGG-ACTGAAGCTTTCTTTGGACAAGGCACCAGACTCACAGTTGTAG
Productive	0.00195404		TRBV28	TRBJ1-1	ASSFQVAGTEAF	GCCAGCAGTTTTCAGGTGGCGGGCACTGAAGCTTTC	TRBD2	6109	2687	0	8796	0.00159678	33	1	1	1		CCGCCAGCACCAACCAGACATCTATGTACCTCTGTGCCAGCAGTTTTCAGGTGGCGGGCACTGAAGCTTTCTTTGGACAAGGCACCAGACTCACAGTTGTAG	CCGCCAGCACCAACCAGACATCTATGTACCTCTGTGCCAGCAGTTT-------GCGGGCACTGAAGCTTTCTTTGGACAAGGCACCAGACTCACAGTTGTAG
Productive	0.00195248		TRBV6-1	TRBJ2-5	ASSEAAGTGGETQY	GCCAGCAGTGAAGCTGCGGGGACAGGGGGCGAGACCCAGTAC	TRBD1	4066	4723	0	8789	0.00159551	34	1	1	1		CGGCTGCTCCCTCCCAGACATCTGTGTACTTCTGTGCCAGCAGTGAAGCTGCGGGGACAGGGGGCGAGACCCAGTACTTCGGGCCAGGCACGCGGCTCCTGGTGCTCG	CGGCTGCTCCCTCCCAGACATCTGTGTACTTCTGTGCCAGCAGTGAAGC----GGGACAGGGGGCGAGACCCAGTACTTCGGGCCAGGCACGCGGCTCCTGGTGCTCG
Productive	0.0018574		TRBV27	TRBJ2-7	ASSPTSAGEQY	GCCAGCAGTCCTACATCCGCGGGGGAGCAGTAC	TRBD2	3742	4619	0	8361	0.00151782	35	1	1	1		CGCCCAGCCCCAACCAGACCTCTCTGTACTTCTGTGCCAGCAGTCCTACATCCGCGGGGGAGCAGTACTTCGGGCCGGGCACCAGGCTCACGGTCACAG	CGCCCAGCCCCAACCAGACCTCTCTGTACTTCTGTGCCAGCAGT---------GCGGGGGAGCAGTACTTCGGGCCGGGCACCAGGCTCACGGTCACAG
Productive	0.00180231		TRBV28	TRBJ2-1	ASSFPNEQF	GCCAGCAGTTTCCCGAATGAGCAGTTC		4539	3574	0	8113	0.00147279	36	1		1		CCGCCAGCACCAACCAGACATCTATGTACCTCTGTGCCAGCAGTTTCCCGAATGAGCAGTTCTTCGGGCCAGGGACACGGCTCACCGTGCTAG	CCGCCAGCACCAACCAGACATCTATGTACCTCTGTGCCAGCAGTTT----AATGAGCAGTTCTTCGGGCCAGGGACACGGCTCACCGTGCTAG
Productive	0.00165858		TRBV20-1	TRBJ2-5	SARPQETQY	AGTGCTAGACCCCAAGAGACCCAGTAC		3541	3925	0	7466	0.00135534	37	1		1		GCCCATCCTGAAGACAGCAGCTTCTACATCTGCAGTGCTAGACCCCAAGAGACCCAGTACTTCGGGCCAGGCACGCGGCTCCTGGTGCTCG	GCCCATCCTGAAGACAGCAGCTTCTACATCTGCAGTGCTAGA--CCAAGAGACCCAGTACTTCGGGCCAGGCACGCGGCTCCTGGTGCTCG
Productive	0.00163792		TRBV20-1	TRBJ2-1	SAPNWDNEQF	AGTGCTCCCAACTGGGACAATGAGCAGTTC	TRBD1	3484	3889	0	7373	0.00133846	38	1	1	1		GCCCATCCTGAAGACAGCAGCTTCTACATCTGCAGTGCTCCCAACTGGGACAATGAGCAGTTCTTCGGGCCAGGGACACGGCTCACCGTGCTAG	GCCCATCCTGAAGACAGCAGCTTCTACATCTGCAGTGCT-------GGGACAATGAGCAGTTCTTCGGGCCAGGGACACGGCTCACCGTGCTAG
Productive	0.00163747		TRBV20-1	TRBJ2-1	SAPSWDNEQF	AGTGCCCCTAGTTGGGACAATGAGCAGTTC	TRBD1	3344	4027	0	7371	0.0013381	39	1	1	1		GCCCATCCTGAAGACAGCAGCTTCTACATCTGCAGTGCCCCTAGTTGGGACAATGAGCAGTTCTTCGGGCCAGGGACACGGCTCACCGTGCTAG	GCCCATCCTGAAGACAGCAGCTTCTACATCTGCAGTGC--------GGGACAATGAGCAGTTCTTCGGGCCAGGGACACGGCTCACCGTGCTAG
Productive	0.00163236		TRBV28	TRBJ2-5	ASRAVLLGETQY	GCCAGCAGGGCAGTACTCCTGGGGGAGACCCAGTAC	TRBD1	4535	2813	0	7348	0.00133392	40	1	1	1		CCGCCAGCACCAACCAGACATCTATGTACCTCTGTGCCAGCAGGGCAGTACTCCTGGGGGAGACCCAGTACTTCGGGCCAGGCACGCGGCTCCTGGTGCTCG	CCGCCAGCACCAACCAGACATCTATGTACCTCTGTGCCAGCAG------------GGGGGAGACCCAGTACTTCGGGCCAGGCACGCGGCTCCTGGTGCTCG
Productive	0.0015515		TRBV20-1	TRBJ2-5	SAREPSSSIAQY	AGTGCTAGAGAACCTAGCAGTTCTATCGCCCAGTAC	TRBD2	3227	3757	0	6984	0.00126784	41	1	1	1		GCCCATCCTGAAGACAGCAGCTTCTACATCTGCAGTGCTAGAGAACCTAGCAGTTCTATCGCCCAGTACTTCGGGCCAGGCACGCGGCTCCTGGTGCTCG	GCCCATCCTGAAGACAGCAGCTTCTACATCTGCAGTGCTAGAGA--CTAGC----------CCCAGTACTTCGGGCCAGGCACGCGGCTCCTGGTGCTCG
Unproductive		0.00663273	TRBV10-1	TRBJ2-3	ASKGTD*DTQY	GCCAGCAAAGGGACAGACTAAGATACGCAGTAT	TRBD1	2898	3782	0	6680	0.00121265	42	1	1	1		GCCTCCTCCCAGACATCTGTATATTTCTGCGCCAGCAAAGGGACAGACTAAGATACGCAGTATTTTGGCCCAGGCACCCGGCTGACAGTGCTC	GCCTCCTCCCAGACATCTGTATATTTCTGCGCCAGCA--GGGACAG----AGATACGCAGTATTTTGGCCCAGGCACCCGGCTGACAGTGCTC
Productive	0.00148308		TRBV15	TRBJ2-5	ATSIIAGETQY	GCCACCAGCATAATAGCGGGGGAGACCCAGTAC	TRBD2	2170	4506	0	6676	0.00121193	43	2	1	1		CACCAGGCCTGGGGGACGCAGCCATGTACCTGTGTGCCACCAGCATAATAGCGGGGGAGACCCAGTACTTCGGGCCAGGCACGCGGCTCCTGGTGCTCG	CACCAGGCCTGGGGGACGCAGCCATGTACCTGTGTGCCACCAGC----TAGCGGGGGAGACCCAGTACTTCGGGCCAGGCACGCGGCTCCTGGTGCTCG
Productive	0.00147864		TRBV20-1	TRBJ1-1	SARGGGGAF	AGTGCTAGGGGTGGAGGTGGAGCTTTC	TRBD1	3447	3209	0	6656	0.0012083	44	1	1	1		GCCCATCCTGAAGACAGCAGCTTCTACATCTGCAGTGCTAGGGGTGGAGGTGGAGCTTTCTTTGGACAAGGCACCAGACTCACAGTTGTAG	GCCCATCCTGAAGACAGCAGCTTCTACATCTGCAGTGCTAGGGG---------AGCTTTCTTTGGACAAGGCACCAGACTCACAGTTGTAG
Productive	0.00145909		TRBV7-6	TRBJ1-2	ASSLVIGRNYGYT	GCCAGCAGCTTAGTAATAGGGCGGAACTATGGCTACACC		3871	2697	0	6568	0.00119232	45	1		1		CCAGCGCACAGAGCAGCGGGACTCGGCCATGTATCGCTGTGCCAGCAGCTTAGTAATAGGGCGGAACTATGGCTACACCTTCGGTTCGGGGACCAGGTTAACCGTTGTAG	CCAGCGCACAGAGCAGCGGGACTCGGCCATGTATCGCTGTGCCAGCAGCTTAG-----------AACTATGGCTACACCTTCGGTTCGGGGACCAGGTTAACCGTTGTAG
Productive	0.00143754		TRBV28	TRBJ1-5	ASSFPPWQGRQPQH	GCCAGCAGTTTTCCCCCCTGGCAGGGACGTCAGCCCCAGCAT	TRBD2	4160	2311	0	6471	0.00117471	46	1	1	1		CCGCCAGCACCAACCAGACATCTATGTACCTCTGTGCCAGCAGTTTTCCCCCCTGGCAGGGACGTCAGCCCCAGCATTTTGGTGATGGGACTCGACTCTCCATCCTAG	CCGCCAGCACCAACCAGACATCTATGTACCTCTGTGCCAGCAGTTT------------GGGAC-TCAGCCCCAGCATTTTGGTGATGGGACTCGACTCTCCATCCTAG
Productive	0.00141888		TRBV27	TRBJ2-7	ASSSTSAGEQY	GCCAGCAGTTCCACCTCCGCAGGGGAGCAGTAC	TRBD1	2990	3397	0	6387	0.00115947	47	1	1	1		CGCCCAGCCCCAACCAGACCTCTCTGTACTTCTGTGCCAGCAGTTCCACCTCCGCAGGGGAGCAGTACTTCGGGCCGGGCACCAGGCTCACGGTCACAG	CGCCCAGCCCCAACCAGACCTCTCTGTACTTCTGTGCCAGCAGTT---------CAGGGGAGCAGTACTTCGGGCCGGGCACCAGGCTCACGGTCACAG
Productive	0.00141221		TRBV27	TRBJ1-2	ASSPEGNYGYT	GCCAGCAGTCCGGAGGGTAACTATGGCTACACC	TRBD2	3616	2741	0	6357	0.00115402	48	1	2	1		CGCCCAGCCCCAACCAGACCTCTCTGTACTTCTGTGCCAGCAGTCCGGAGGGTAACTATGGCTACACCTTCGGTTCGGGGACCAGGTTAACCGTTGTAG	CGCCCAGCCCCAACCAGACCTCTCTGTACTTCTGTGCCAGCAGT--GGAGGGTAACTATGGCTACACCTTCGGTTCGGGGACCAGGTTAACCGTTGTAG
Productive	0.00136445		TRBV6-1	TRBJ2-3	ASSLTETDTQY	GCCAGCAGCTTGACAGAAACAGATACGCAGTAT	TRBD1	3835	2307	0	6142	0.00111499	49	1	1	1		CGGCTGCTCCCTCCCAGACATCTGTGTACTTCTGTGCCAGCAGCTTGACAGAAACAGATACGCAGTATTTTGGCCCAGGCACCCGGCTGACAGTGCTCG	CGGCTGCTCCCTCCCAGACATCTGTGTACTTCTGTGCCAGCAG---GACAG--ACAGATACGCAGTATTTTGGCCCAGGCACCCGGCTGACAGTGCTCG
Productive	0.00133624		TRBV6-5	TRBJ2-2	ASSYTTGPGELF	GCCAGCAGTTACACGACAGGCCCCGGGGAGCTGTTT	TRBD1	3202	2813	0	6015	0.00109193	50	1	1	1		CGGCTGCTCCCTCCCAGACATCTGTGTACTTCTGTGCCAGCAGTTACACGACAGGCCCCGGGGAGCTGTTTTTTGGAGAAGGCTCTAGGCTGACCGTACTGG	CGGCTGCTCCCTCCCAGACATCTGTGTACTTCTGTGCCAGCAGTTAC--GACAGG--CCGGGGAGCTGTTTTTTGGAGAAGGCTCTAGGCTGACCGTACTGG
Unproductive		0.00596548	TRBV20-1	TRBJ2-7	SAVKGYPRAV	AGTGCGGTCAAGGGGTACCCACGAGCAGTAC	TRBD1	2485	3523	0	6008	0.00109066	51	1	1	1		GCCCATCCTGAAGACAGCAGCTTCTACATCTGCAGTGCGGTCAAGGGGTACCCACGAGCAGTACTTCGGGCCGGGCACCAGGCTCACGGTCACA	GCCCATCCTGAAGACAGCAGCTTCTACATCTGCAGTGC-----AGGGG-----ACGAGCAGTACTTCGGGCCGGGCACCAGGCTCACGGTCACA
Unproductive		0.00585825	TRBV20-1	TRBJ1-6	SAQPIVIHPS	AGTGCCCAGCCCATTGTAATTCACCCCTCCAC		3400	2500	0	5900	0.00107106	52	1		2		GCCCATCCTGAAGACAGCAGCTTCTACATCTGCAGTGCCCAGCCCATTGTAATTCACCCCTCCACTTTGGGAACGGGACCAGGCTCACTGTGACA	GCCCATCCTGAAGACAGCAGCTTCTACATCTGCAGTGC-----------TAATTCACCCCTCCACTTTGGGAACGGGACCAGGCTCACTGTGACA
Productive	0.00130558		TRBV15	TRBJ1-2	ATSRVPDSSYT	GCCACCAGCAGAGTTCCGGACAGCTCCTACACC	TRBD1	2569	3308	0	5877	0.00106688	53	2	1	1		CACCAGGCCTGGGGGACGCAGCCATGTACCTGTGTGCCACCAGCAGAGTTCCGGACAGCTCCTACACCTTCGGTTCGGGGACCAGGTTAACCGTTGTAG	CACCAGGCCTGGGGGACGCAGCCATGTACCTGTGTGCCACCAGC--------GGACAG---CTACACCTTCGGTTCGGGGACCAGGTTAACCGTTGTAG
Productive	0.00128914		TRBV20-1	TRBJ2-1	SARGPAGEQF	AGTGCCAGGGGGCCGGCGGGTGAGCAGTTC	TRBD1	2624	3179	0	5803	0.00105345	54	1	1	1		GCCCATCCTGAAGACAGCAGCTTCTACATCTGCAGTGCCAGGGGGCCGGCGGGTGAGCAGTTCTTCGGGCCAGGGACACGGCTCACCGTGCTAG	GCCCATCCTGAAGACAGCAGCTTCTACATCTGCAGTGCCAGGGGGC-------TGAGCAGTTCTTCGGGCCAGGGACACGGCTCACCGTGCTAG
Productive	0.00123738		TRBV20-1	TRBJ1-5	SASAGGNQPQH	AGTGCCAGCGCAGGGGGCAATCAGCCCCAGCAT	TRBD1	3092	2478	0	5570	0.00101115	55	1	1	1		GCCCATCCTGAAGACAGCAGCTTCTACATCTGCAGTGCCAGCGCAGGGGGCAATCAGCCCCAGCATTTTGGTGATGGGACTCGACTCTCCATCCTAG	GCCCATCCTGAAGACAGCAGCTTCTACATCTGCAGTGC-----CAGGGGGCAATCAGCCCCAGCATTTTGGTGATGGGACTCGACTCTCCATCCTAG
Productive	0.00122494		TRBV20-1	TRBJ1-2	SASSGRGPYGYT	AGTGCTAGTTCTGGCAGGGGACCCTATGGCTACACC	TRBD1	2937	2577	0	5514	0.00100098	56	4	1	1		GCCCATCCTGAAGACAGCAGCTTCTACATCTGCAGTGCTAGTTCTGGCAGGGGACCCTATGGCTACACCTTCGGTTCGGGGACCAGGTTAACCGTTGTAG	GCCCATCCTGAAGACAGCAGCTTCTACATCTGCAGTGCTAGT-----CAGGGG---CTATGGCTACACCTTCGGTTCGGGGACCAGGTTAACCGTTGTAG
Productive	0.00121072		TRBV15	TRBJ1-5	ATSRKGASNQPQH	GCCACCAGCAGGAAGGGGGCGAGCAATCAGCCCCAGCAT	TRBD1	1921	3529	0	5450	0.000989367	57	2	1	1		CACCAGGCCTGGGGGACGCAGCCATGTACCTGTGTGCCACCAGCAGGAAGGGGGCGAGCAATCAGCCCCAGCATTTTGGTGATGGGACTCGACTCTCCATCCTAG	CACCAGGCCTGGGGGACGCAGCCATGTACCTGTGTGCCACCAGC----AGGGGGC-AGCAATCAGCCCCAGCATTTTGGTGATGGGACTCGACTCTCCATCCTAG
Productive	0.00119584		TRBV7-3	TRBJ1-6	ASSLNPNSPLH	GCCAGCAGCTTAAACCCTAATTCACCCCTCCAC		3652	1731	0	5383	0.000977204	58	1		2		CCAGCGCACAGAGCGGGGGGACTCAGCCGTGTATCTCTGTGCCAGCAGCTTAAACCCTAATTCACCCCTCCACTTTGGGAACGGGACCAGGCTCACTGTGACAG	CCAGCGCACAGAGCGGGGGGACTCAGCCGTGTATCTCTGTGCCAGCAGCTTAA----TAATTCACCCCTCCACTTTGGGAACGGGACCAGGCTCACTGTGACAG
Productive	0.00119073		TRBV10-3	TRBJ1-5	AISEYGTEDQPQH	GCCATCAGTGAGTACGGGACGGAGGATCAGCCCCAGCAT	TRBD1	3144	2216	0	5360	0.000973028	59	1	1	1		ACCAGCTCCCAGACATCTGTGTACTTCTGTGCCATCAGTGAGTACGGGACGGAGGATCAGCCCCAGCATTTTGGTGATGGGACTCGACTCTCCATCCTAG	ACCAGCTCCCAGACATCTGTGTACTTCTGTGCCATCAGTGAGT--GGGAC-----ATCAGCCCCAGCATTTTGGTGATGGGACTCGACTCTCCATCCTAG
Productive	0.00116696		TRBV20-1	TRBJ2-5	SARVDGAETQY	AGTGCTAGAGTGGACGGAGCGGAGACCCAGTAC	TRBD2	2204	3049	0	5253	0.000953604	60	1	1	1		GCCCATCCTGAAGACAGCAGCTTCTACATCTGCAGTGCTAGAGTGGACGGAGCGGAGACCCAGTACTTCGGGCCAGGCACGCGGCTCCTGGTGCTCG	GCCCATCCTGAAGACAGCAGCTTCTACATCTGCAGTGCTAGAG-------AGCGGAGACCCAGTACTTCGGGCCAGGCACGCGGCTCCTGGTGCTCG
Productive	0.00113075		TRBV7-9	TRBJ1-6	ASSRGTGGRRGDDSPLH	GCCAGCAGCCGCGGGACAGGGGGCCGCCGTGGGGATGATTCACCCCTCCAC	TRBD1	3070	2020	0	5090	0.000924014	61	1	1	2		CCAGCGCACAGAGCAGGGGGACTCGGCCATGTATCTCTGTGCCAGCAGCCGCGGGACAGGGGGCCGCCGTGGGGATGATTCACCCCTCCACTTTGGGAACGGGACCAGGCTCACTGTGACAG	CCAGCGCACAGAGCAGGGGGACTCGGCCATGTATCTCTGTGCCAGCAGC---GGGACAGGGGGC-------------ATTCACCCCTCCACTTTGGGAACGGGACCAGGCTCACTGTGACAG
Productive	0.00109831		TRBV20-1	TRBJ2-3	SAGLAGGDTNTQY	AGTGCTGGACTAGCGGGGGGGGACACGAATACGCAGTAT	TRBD2	2223	2721	0	4944	0.00089751	62	1	1	1		GCCCATCCTGAAGACAGCAGCTTCTACATCTGCAGTGCTGGACTAGCGGGGGGGGACACGAATACGCAGTATTTTGGCCCAGGCACCCGGCTGACAGTGCTCG	GCCCATCCTGAAGACAGCAGCTTCTACATCTGCAGTGCTGGACTAGCGGGGGGG-------ATACGCAGTATTTTGGCCCAGGCACCCGGCTGACAGTGCTCG
Productive	0.00109565		TRBV20-1	TRBJ2-7	STGQGAYEQY	AGTACTGGACAGGGCGCCTACGAGCAGTAC	TRBD1	1902	3030	0	4932	0.000895331	63	1	1	1		GCCCATCCTGAAGACAGCAGCTTCTACATCTGCAGTACTGGACAGGGCGCCTACGAGCAGTACTTCGGGCCGGGCACCAGGCTCACGGTCACAG	GCCCATCCTGAAGACAGCAGCTTCTACATCTGCAGT---GGACAGGG--CCTACGAGCAGTACTTCGGGCCGGGCACCAGGCTCACGGTCACAG
Productive	0.00108543		TRBV28	TRBJ2-7	ASSFPSYEQY	GCCAGCAGCTTTCCCTCCTACGAGCAGTAC		2789	2097	0	4886	0.000886981	64	1		1		CCGCCAGCACCAACCAGACATCTATGTACCTCTGTGCCAGCAGCTTTCCCTCCTACGAGCAGTACTTCGGGCCGGGCACCAGGCTCACGGTCACAG	CCGCCAGCACCAACCAGACATCTATGTACCTCTGTGCCAGCAG------CTCCTACGAGCAGTACTTCGGGCCGGGCACCAGGCTCACGGTCACAG
Productive	0.00106921		TRBV6-5	TRBJ2-5	ASSSWVASGKTQY	GCCAGCAGTTCCTGGGTGGCTAGCGGAAAGACCCAGTAC	TRBD2	2295	2518	0	4813	0.000873729	65	1	1	1		CGGCTGCTCCCTCCCAGACATCTGTGTACTTCTGTGCCAGCAGTTCCTGGGTGGCTAGCGGAAAGACCCAGTACTTCGGGCCAGGCACGCGGCTCCTGGTGCTCG	CGGCTGCTCCCTCCCAGACATCTGTGTACTTCTGTGCCAGCAGTT---------CTAGCGG--AGACCCAGTACTTCGGGCCAGGCACGCGGCTCCTGGTGCTCG
Productive	0.00106099		TRBV20-1	TRBJ2-5	SARARASGQETQY	AGTGCTAGAGCCCGGGCTAGCGGACAAGAGACCCAGTAC	TRBD2	2157	2619	0	4776	0.000867012	66	1	1	1		GCCCATCCTGAAGACAGCAGCTTCTACATCTGCAGTGCTAGAGCCCGGGCTAGCGGACAAGAGACCCAGTACTTCGGGCCAGGCACGCGGCTCCTGGTGCTCG	GCCCATCCTGAAGACAGCAGCTTCTACATCTGCAGTGCTAGAG------CTAGCGG-CAAGAGACCCAGTACTTCGGGCCAGGCACGCGGCTCCTGGTGCTCG
Productive	0.00102789		TRBV28	TRBJ1-2	AVGAGRGYT	GCCGTGGGGGCAGGGAGAGGCTACACC	TRBD1	3257	1370	0	4627	0.000839963	67	1	1	1		CCGCCAGCACCAACCAGACATCTATGTACCTCTGTGCCGTGGGGGCAGGGAGAGGCTACACCTTCGGTTCGGGGACCAGGTTAACCGTTGTAG	CCGCCAGCACCAACCAGACATCTATGTACCTCTGTGCC--GGGGGC-------GGCTACACCTTCGGTTCGGGGACCAGGTTAACCGTTGTAG
Productive	0.00102745		TRBV20-1	TRBJ2-5	SARAEETQY	AGTGCTAGGGCAGAAGAGACCCAGTAC		2086	2539	0	4625	0.0008396	68	1		1		GCCCATCCTGAAGACAGCAGCTTCTACATCTGCAGTGCTAGGGCAGAAGAGACCCAGTACTTCGGGCCAGGCACGCGGCTCCTGGTGCTCG	GCCCATCCTGAAGACAGCAGCTTCTACATCTGCAGTGCTAG-----AAGAGACCCAGTACTTCGGGCCAGGCACGCGGCTCCTGGTGCTCG
Productive	0.00100212		TRBV20-1	TRBJ2-5	SASRSTGPEETQY	AGTGCTAGCCGATCGACAGGGCCAGAAGAGACCCAGTAC	TRBD1	2068	2443	0	4511	0.000818905	69	1	1	1		GCCCATCCTGAAGACAGCAGCTTCTACATCTGCAGTGCTAGCCGATCGACAGGGCCAGAAGAGACCCAGTACTTCGGGCCAGGCACGCGGCTCCTGGTGCTCG	GCCCATCCTGAAGACAGCAGCTTCTACATCTGCAGTGCTAG------GACAGGG----AAGAGACCCAGTACTTCGGGCCAGGCACGCGGCTCCTGGTGCTCG
Productive	0.00098768		TRBV20-1	TRBJ2-5	SARDGSPGETQY	AGTGCTAGAGATGGGAGTCCCGGAGAGACCCAGTAC	TRBD2	1918	2528	0	4446	0.000807105	70	1	2	1		GCCCATCCTGAAGACAGCAGCTTCTACATCTGCAGTGCTAGAGATGGGAGTCCCGGAGAGACCCAGTACTTCGGGCCAGGCACGCGGCTCCTGGTGCTCG	GCCCATCCTGAAGACAGCAGCTTCTACATCTGCAGTGCTAGAGA-GGGAG------AGAGACCCAGTACTTCGGGCCAGGCACGCGGCTCCTGGTGCTCG
Unproductive		0.00428744	TRBV7-3	TRBJ1-2	ASSPLNRWGLH	GCCAGCAGCCCACTAAACAGGTGGGGGCTACACC	TRBD1	2639	1679	0	4318	0.000783869	71	1	1	1		CCAGCGCACAGAGCGGGGGGACTCAGCCGTGTATCTCTGTGCCAGCAGCCCACTAAACAGGTGGGGGCTACACCTTCGGTTCGGGGACCAGGTTAACCGTTGTA	CCAGCGCACAGAGCGGGGGGACTCAGCCGTGTATCTCTGTGCCAGCAGC-------------GGGGGCTACACCTTCGGTTCGGGGACCAGGTTAACCGTTGTA
Unproductive		0.00403325	TRBV15	TRBJ1-6	ATSRGQGQVTPP	GCCACCAGCCGAGGACAGGGACAAGTCACCCCTCCAC	TRBD1	1966	2096	0	4062	0.000737396	72	2	1	2		CACCAGGCCTGGGGGACGCAGCCATGTACCTGTGTGCCACCAGCCGAGGACAGGGACAAGTCACCCCTCCACTTTGGGAACGGGACCAGGCTCACTGTGACA	CACCAGGCCTGGGGGACGCAGCCATGTACCTGTGTGCCACCAGC---GGACAGGG-----TCACCCCTCCACTTTGGGAACGGGACCAGGCTCACTGTGACA
Productive	0.00088971		TRBV6-5	TRBJ1-2	ASSYVGGGYT	GCCAGCAGTTACGTGGGAGGCGGCTACACC	TRBD2	2815	1190	0	4005	0.000727048	73	1	2	1		CGGCTGCTCCCTCCCAGACATCTGTGTACTTCTGTGCCAGCAGTTACGTGGGAGGCGGCTACACCTTCGGTTCGGGGACCAGGTTAACCGTTGTAG	CGGCTGCTCCCTCCCAGACATCTGTGTACTTCTGTGCCAGCAGTTAC--GGGAGG-GGCTACACCTTCGGTTCGGGGACCAGGTTAACCGTTGTAG
Productive	0.00088683		TRBV6-1	TRBJ1-6	ASGPTGLFWPLH	GCCTCAGGACCCACAGGGCTCTTCTGGCCCCTCCAC	TRBD1	2880	1112	0	3992	0.000724688	74	1	1	2		CGGCTGCTCCCTCCCAGACATCTGTGTACTTCTGTGCCTCAGGACCCACAGGGCTCTTCTGGCCCCTCCACTTTGGGAACGGGACCAGGCTCACTGTGACAG	CGGCTGCTCCCTCCCAGACATCTGTGTACTTCTGTGCC---------ACAGGG---------CCCCTCCACTTTGGGAACGGGACCAGGCTCACTGTGACAG
Unproductive		0.00393496	TRBV10-3	TRBJ2-7	AIDDKISPTSS	GCCATCGACGACAAAATCTCTCCTACGAGCAGTAC		1705	2258	0	3963	0.000719424	75	1		1		ACCAGCTCCCAGACATCTGTGTACTTCTGTGCCATCGACGACAAAATCTCTCCTACGAGCAGTACTTCGGGCCGGGCACCAGGCTCACGGTCACA	ACCAGCTCCCAGACATCTGTGTACTTCTGTGCCATC-------------CTCCTACGAGCAGTACTTCGGGCCGGGCACCAGGCTCACGGTCACA
Productive	0.0008595		TRBV7-9	TRBJ2-1	ASSLDASGGARRQF	GCCAGCAGCTTAGATGCTAGCGGGGGGGCCAGGAGGCAGTTC	TRBD2	1860	2009	0	3869	0.00070236	76	1	1	1		CCAGCGCACAGAGCAGGGGGACTCGGCCATGTATCTCTGTGCCAGCAGCTTAGATGCTAGCGGGGGGGCCAGGAGGCAGTTCTTCGGGCCAGGGACACGGCTCACCGTGCTAG	CCAGCGCACAGAGCAGGGGGACTCGGCCATGTATCTCTGTGCCAGCAGCTTAG---CTAGCGGGGGGG-------GCAGTTCTTCGGGCCAGGGACACGGCTCACCGTGCTAG
Productive	0.00085817		TRBV20-1	TRBJ1-2	SAQRQSPHGYT	AGTGCTCAAAGACAGAGTCCTCATGGCTACACC	TRBD1	2112	1751	0	3863	0.00070127	77	1	1	1		GCCCATCCTGAAGACAGCAGCTTCTACATCTGCAGTGCTCAAAGACAGAGTCCTCATGGCTACACCTTCGGTTCGGGGACCAGGTTAACCGTTGTAG	GCCCATCCTGAAGACAGCAGCTTCTACATCTGCAGTGCT----GACAG-------ATGGCTACACCTTCGGTTCGGGGACCAGGTTAACCGTTGTAG
Productive	0.00084906		TRBV28	TRBJ1-1	ASSIGVFGTEAF	GCCAGCAGCATAGGGGTTTTTGGCACTGAAGCTTTC	TRBD1	2642	1180	0	3822	0.000693827	78	1	1	1		CCGCCAGCACCAACCAGACATCTATGTACCTCTGTGCCAGCAGCATAGGGGTTTTTGGCACTGAAGCTTTCTTTGGACAAGGCACCAGACTCACAGTTGTAG	CCGCCAGCACCAACCAGACATCTATGTACCTCTGTGCCAGCAG---AGGGG-------CACTGAAGCTTTCTTTGGACAAGGCACCAGACTCACAGTTGTAG
Productive	0.00084795		TRBV7-3	TRBJ2-5	ASSSAPQETQY	GCCAGCAGCTCCGCCCCCCAAGAGACCCAGTAC	TRBD1	2077	1740	0	3817	0.00069292	79	1	1	1		CCAGCGCACAGAGCGGGGGGACTCAGCCGTGTATCTCTGTGCCAGCAGCTCCGCCCCCCAAGAGACCCAGTACTTCGGGCCAGGCACGCGGCTCCTGGTGCTCG	CCAGCGCACAGAGCGGGGGGACTCAGCCGTGTATCTCTGTGCCAGCAGCT--GCCCCCCAAGAGACCCAGTACTTCGGGCCAGGCACGCGGCTCCTGGTGCTCG
Productive	0.0008384		TRBV20-1	TRBJ1-6	SASGGSQEISPLH	AGTGCTAGCGGAGGTTCACAGGAAATTTCACCCCTCCAC	TRBD2	2199	1575	0	3774	0.000685114	80	1	1	2		GCCCATCCTGAAGACAGCAGCTTCTACATCTGCAGTGCTAGCGGAGGTTCACAGGAAATTTCACCCCTCCACTTTGGGAACGGGACCAGGCTCACTGTGACAG	GCCCATCCTGAAGACAGCAGCTTCTACATCTGCAGTGCTAGCGG---------------TTCACCCCTCCACTTTGGGAACGGGACCAGGCTCACTGTGACAG
Productive	0.00081507		TRBV15	TRBJ1-5	ATSIASGGHQPQH	GCCACTAGCATCGCCTCAGGGGGCCATCAGCCCCAGCAT	TRBD1	1784	1885	0	3669	0.000666052	81	2	1	1		CACCAGGCCTGGGGGACGCAGCCATGTACCTGTGTGCCACTAGCATCGCCTCAGGGGGCCATCAGCCCCAGCATTTTGGTGATGGGACTCGACTCTCCATCCTAG	CACCAGGCCTGGGGGACGCAGCCATGTACCTGTGTGCCAC-----------CAGGGGGC-ATCAGCCCCAGCATTTTGGTGATGGGACTCGACTCTCCATCCTAG
Productive	0.00081107		TRBV28	TRBJ1-2	ASSRTQGAHGYT	GCCAGCAGTCGTACTCAGGGGGCGCATGGCTACACC	TRBD1	2415	1236	0	3651	0.000662785	82	1	1	1		CCGCCAGCACCAACCAGACATCTATGTACCTCTGTGCCAGCAGTCGTACTCAGGGGGCGCATGGCTACACCTTCGGTTCGGGGACCAGGTTAACCGTTGTAG	CCGCCAGCACCAACCAGACATCTATGTACCTCTGTGCCAGCAGT------CAGGGGGC--ATGGCTACACCTTCGGTTCGGGGACCAGGTTAACCGTTGTAG
Productive	0.00080419		TRBV7-6	TRBJ1-2	ASSPPYRTRINYGYT	GCCAGCAGCCCTCCGTACAGGACTAGGATTAACTATGGCTACACC	TRBD2	2187	1433	0	3620	0.000657157	83	1	1	1		CCAGCGCACAGAGCAGCGGGACTCGGCCATGTATCGCTGTGCCAGCAGCCCTCCGTACAGGACTAGGATTAACTATGGCTACACCTTCGGTTCGGGGACCAGGTTAACCGTTGTAG	CCAGCGCACAGAGCAGCGGGACTCGGCCATGTATCGCTGTGCCAGCAGC----------GGACTAG---TAACTATGGCTACACCTTCGGTTCGGGGACCAGGTTAACCGTTGTAG
Productive	0.0008013		TRBV6-1	TRBJ1-5	ASSPLDNQPQH	GCCAGCAGCCCCCTTGACAATCAGCCCCAGCAT		2298	1309	0	3607	0.000654797	84	1		1		CGGCTGCTCCCTCCCAGACATCTGTGTACTTCTGTGCCAGCAGCCCCCTTGACAATCAGCCCCAGCATTTTGGTGATGGGACTCGACTCTCCATCCTAG	CGGCTGCTCCCTCCCAGACATCTGTGTACTTCTGTGCCAGCAG---------CAATCAGCCCCAGCATTTTGGTGATGGGACTCGACTCTCCATCCTAG
Unproductive		0.00357552	TRBV24-1	TRBJ1-2	ATRMAT	GCCACCCGTATGGCTACACC		1918	1683	0	3601	0.000653708	85	1		1		CCCCAACCAGACAGCTCTTTACTTCTGTGCCACCCGTATGGCTACACCTTCGGTTCGGGGACCAGGTTAACCGTTGTA	CCCCAACCAGACAGCTCTTTACTTCTGTGCCACC--TATGGCTACACCTTCGGTTCGGGGACCAGGTTAACCGTTGTA
Productive	0.00079175		TRBV15	TRBJ2-5	ATSRIAGETQY	GCCACCAGCAGGATCGCTGGGGAGACCCAGTAC		1149	2415	0	3564	0.000646991	86	2		1		CACCAGGCCTGGGGGACGCAGCCATGTACCTGTGTGCCACCAGCAGGATCGCTGGGGAGACCCAGTACTTCGGGCCAGGCACGCGGCTCCTGGTGCTCG	CACCAGGCCTGGGGGACGCAGCCATGTACCTGTGTGCCACCAGC------------GAGACCCAGTACTTCGGGCCAGGCACGCGGCTCCTGGTGCTCG
Productive	0.0007893		TRBV20-1	TRBJ1-2	SAPWGNYGYT	AGTGCCCCATGGGGTAACTATGGCTACACC		1961	1592	0	3553	0.000644994	87	1		1		GCCCATCCTGAAGACAGCAGCTTCTACATCTGCAGTGCCCCATGGGGTAACTATGGCTACACCTTCGGTTCGGGGACCAGGTTAACCGTTGTAG	GCCCATCCTGAAGACAGCAGCTTCTACATCTGCAGTGC---------TAACTATGGCTACACCTTCGGTTCGGGGACCAGGTTAACCGTTGTAG
Productive	0.00078464		TRBV29-1	TRBJ2-5	SVRTGKETQY	AGCGTAAGGACAGGGAAAGAGACCCAGTAC	TRBD1	1619	1913	0	3532	0.000641182	88	1	1	1		GAGCCCTGAAGACAGCAGCATATATCTCTGCAGCGTAAGGACAGGGAAAGAGACCCAGTACTTCGGGCCAGGCACGCGGCTCCTGGTGCTCG	GAGCCCTGAAGACAGCAGCATATATCTCTGCAGCGT--GGACAGGG-AAGAGACCCAGTACTTCGGGCCAGGCACGCGGCTCCTGGTGCTCG
Productive	0.00077975		TRBV10-1	TRBJ2-5	ASNLTSGVQETQY	GCCAGCAATCTGACTAGCGGGGTCCAAGAGACCCAGTAC	TRBD2	1543	1967	0	3510	0.000637188	89	1	1	1		GCCTCCTCCCAGACATCTGTATATTTCTGCGCCAGCAATCTGACTAGCGGGGTCCAAGAGACCCAGTACTTCGGGCCAGGCACGCGGCTCCTGGTGCTCG	GCCTCCTCCCAGACATCTGTATATTTCTGCGCCAGCA----GACTAGCGGGG-CCAAGAGACCCAGTACTTCGGGCCAGGCACGCGGCTCCTGGTGCTCG
Productive	0.0007722		TRBV7-9	TRBJ2-7	ASSLIGAGDNEQY	GCCAGCAGCTTAATCGGGGCAGGGGATAACGAGCAGTAC	TRBD1	1801	1675	0	3476	0.000631016	90	1	1	1		CCAGCGCACAGAGCAGGGGGACTCGGCCATGTATCTCTGTGCCAGCAGCTTAATCGGGGCAGGGGATAACGAGCAGTACTTCGGGCCGGGCACCAGGCTCACGGTCACAG	CCAGCGCACAGAGCAGGGGGACTCGGCCATGTATCTCTGTGCCAGCAGCTTA-------CAGGGG---ACGAGCAGTACTTCGGGCCGGGCACCAGGCTCACGGTCACAG
Productive	0.0007702		TRBV15	TRBJ1-2	ATSGGAGMTYGYT	GCCACCAGCGGTGGGGCGGGGATGACCTATGGCTACACC	TRBD2	1374	2093	0	3467	0.000629382	91	2	1	1		CACCAGGCCTGGGGGACGCAGCCATGTACCTGTGTGCCACCAGCGGTGGGGCGGGGATGACCTATGGCTACACCTTCGGTTCGGGGACCAGGTTAACCGTTGTAG	CACCAGGCCTGGGGGACGCAGCCATGTACCTGTGTGCCACCAGC------GCGGGG-----CTATGGCTACACCTTCGGTTCGGGGACCAGGTTAACCGTTGTAG
Unproductive		0.00344147	TRBV7-3	TRBJ1-5	ASSSHTISPS	GCCAGCAGCTCTCATACAATCAGCCCCAGCAT		2146	1320	0	3466	0.000629201	92	1		1		CCAGCGCACAGAGCGGGGGGACTCAGCCGTGTATCTCTGTGCCAGCAGCTCTCATACAATCAGCCCCAGCATTTTGGTGATGGGACTCGACTCTCCATCCTA	CCAGCGCACAGAGCGGGGGGACTCAGCCGTGTATCTCTGTGCCAGCAGCT------CAATCAGCCCCAGCATTTTGGTGATGGGACTCGACTCTCCATCCTA
Productive	0.0007662		TRBV15	TRBJ1-2	ATSRDISYGYT	GCCACCAGCAGAGATATCAGCTATGGCTACACC		1509	1940	0	3449	0.000626115	93	2		1		CACCAGGCCTGGGGGACGCAGCCATGTACCTGTGTGCCACCAGCAGAGATATCAGCTATGGCTACACCTTCGGTTCGGGGACCAGGTTAACCGTTGTAG	CACCAGGCCTGGGGGACGCAGCCATGTACCTGTGTGCCACCAGC-----------CTATGGCTACACCTTCGGTTCGGGGACCAGGTTAACCGTTGTAG
Productive	0.00076486		TRBV15	TRBJ1-6	ATSTDRGRSPLH	GCCACCAGCACAGACAGGGGGCGATCACCCCTCCAC	TRBD1	1401	2042	0	3443	0.000625026	94	2	1	2		CACCAGGCCTGGGGGACGCAGCCATGTACCTGTGTGCCACCAGCACAGACAGGGGGCGATCACCCCTCCACTTTGGGAACGGGACCAGGCTCACTGTGACAG	CACCAGGCCTGGGGGACGCAGCCATGTACCTGTGTGCCACCAGC---GACAGGGGGC--TCACCCCTCCACTTTGGGAACGGGACCAGGCTCACTGTGACAG
Productive	0.00076375		TRBV20-1	TRBJ1-2	SAPPAGGYYGYT	AGTGCCCCACCGGCAGGGGGGTACTATGGCTACACC	TRBD1	2008	1430	0	3438	0.000624118	95	1	1	1		GCCCATCCTGAAGACAGCAGCTTCTACATCTGCAGTGCCCCACCGGCAGGGGGGTACTATGGCTACACCTTCGGTTCGGGGACCAGGTTAACCGTTGTAG	GCCCATCCTGAAGACAGCAGCTTCTACATCTGCAGTGC--------CAGGGGG--ACTATGGCTACACCTTCGGTTCGGGGACCAGGTTAACCGTTGTAG
Productive	0.00076242		TRBV20-1	TRBJ1-2	SPGQGVDGYT	AGCCCCGGACAGGGGGTCGATGGCTACACC	TRBD1	1820	1612	0	3432	0.000623029	96	1	1	1		GCCCATCCTGAAGACAGCAGCTTCTACATCTGCAGCCCCGGACAGGGGGTCGATGGCTACACCTTCGGTTCGGGGACCAGGTTAACCGTTGTAG	GCCCATCCTGAAGACAGCAGCTTCTACATCTGCAG----GGACAGGGGG---ATGGCTACACCTTCGGTTCGGGGACCAGGTTAACCGTTGTAG
Productive	0.00076198		TRBV20-1	TRBJ1-2	SGPQGAQHYT	AGTGGTCCCCAGGGGGCCCAACACTACACC	TRBD1	1760	1670	0	3430	0.000622666	97	1	1	1		GCCCATCCTGAAGACAGCAGCTTCTACATCTGCAGTGGTCCCCAGGGGGCCCAACACTACACCTTCGGTTCGGGGACCAGGTTAACCGTTGTAG	GCCCATCCTGAAGACAGCAGCTTCTACATCTGCAGTG-----CAGGGGGC------CTACACCTTCGGTTCGGGGACCAGGTTAACCGTTGTAG
Productive	0.00075753		TRBV20-1	TRBJ2-7	SARKASGYYEQY	AGTGCTAGAAAGGCTAGCGGCTACTACGAGCAGTAC	TRBD2	1356	2054	0	3410	0.000619035	98	1	1	1		GCCCATCCTGAAGACAGCAGCTTCTACATCTGCAGTGCTAGAAAGGCTAGCGGCTACTACGAGCAGTACTTCGGGCCGGGCACCAGGCTCACGGTCACAG	GCCCATCCTGAAGACAGCAGCTTCTACATCTGCAGTGCTAGA----CTAGCGG---CTACGAGCAGTACTTCGGGCCGGGCACCAGGCTCACGGTCACAG
Productive	0.00075576		TRBV10-3	TRBJ1-1	AIQKRTGPEAF	GCCATCCAGAAGAGGACCGGCCCTGAAGCTTTC		1958	1444	0	3402	0.000617583	99	1		1		ACCAGCTCCCAGACATCTGTGTACTTCTGTGCCATCCAGAAGAGGACCGGCCCTGAAGCTTTCTTTGGACAAGGCACCAGACTCACAGTTGTAG	ACCAGCTCCCAGACATCTGTGTACTTCTGTGCCATC----------------CTGAAGCTTTCTTTGGACAAGGCACCAGACTCACAGTTGTAG
Productive	0.00075309		TRBV7-2	TRBJ1-1	AARQGARVTEAF	GCCGCCAGGCAGGGGGCGAGGGTCACTGAAGCTTTC	TRBD1	2340	1050	0	3390	0.000615404	100	1	1	1		CCAGCGCACACAGCAGGAGGACTCGGCCGTGTATCTCTGTGCCGCCAGGCAGGGGGCGAGGGTCACTGAAGCTTTCTTTGGACAAGGCACCAGACTCACAGTTGTAG	CCAGCGCACACAGCAGGAGGACTCGGCCGTGTATCTCTGTGCC------CAGGGGGC------CACTGAAGCTTTCTTTGGACAAGGCACCAGACTCACAGTTGTAG
Unproductive		0.00334218	TRBV7-2	TRBJ1-6	ASSSGQGRITPP	GCCAGCAGCTCCGGACAGGGGCGGATCACCCCTCCAC	TRBD1	2250	1116	0	3366	0.000611047	101	1	1	2		CCAGCGCACACAGCAGGAGGACTCGGCCGTGTATCTCTGTGCCAGCAGCTCCGGACAGGGGCGGATCACCCCTCCACTTTGGGAACGGGACCAGGCTCACTGTGACA	CCAGCGCACACAGCAGGAGGACTCGGCCGTGTATCTCTGTGCCAGCAGCT--GGACAGGGG----TCACCCCTCCACTTTGGGAACGGGACCAGGCTCACTGTGACA
Productive	0.00074465		TRBV15	TRBJ2-5	ATSRGTSGQETQY	GCCACCAGCAGGGGGACTAGCGGCCAAGAGACCCAGTAC	TRBD2	1269	2083	0	3352	0.000608506	102	2	1	1		CACCAGGCCTGGGGGACGCAGCCATGTACCTGTGTGCCACCAGCAGGGGGACTAGCGGCCAAGAGACCCAGTACTTCGGGCCAGGCACGCGGCTCCTGGTGCTCG	CACCAGGCCTGGGGGACGCAGCCATGTACCTGTGTGCCACCAGC---GGGACTAGCGGCCAAGAGACCCAGTACTTCGGGCCAGGCACGCGGCTCCTGGTGCTCG
Productive	0.00073865		TRBV20-1	TRBJ1-2	SALTGGAGGYT	AGTGCCCTGACAGGGGGCGCGGGAGGCTACACC	TRBD1	1781	1544	0	3325	0.000603604	103	1	1	1		GCCCATCCTGAAGACAGCAGCTTCTACATCTGCAGTGCCCTGACAGGGGGCGCGGGAGGCTACACCTTCGGTTCGGGGACCAGGTTAACCGTTGTAG	GCCCATCCTGAAGACAGCAGCTTCTACATCTGCAGTGC---GACAGGGGGC------GGCTACACCTTCGGTTCGGGGACCAGGTTAACCGTTGTAG
Productive	0.00073754		TRBV20-1	TRBJ1-5	SAQGPSNQPQH	AGTGCACAGGGGCCGAGCAATCAGCCCCAGCAT	TRBD1	1996	1324	0	3320	0.000602697	104	1	1	1		GCCCATCCTGAAGACAGCAGCTTCTACATCTGCAGTGCACAGGGGCCGAGCAATCAGCCCCAGCATTTTGGTGATGGGACTCGACTCTCCATCCTAG	GCCCATCCTGAAGACAGCAGCTTCTACATCTGCAGTGCACAGGGG---AGCAATCAGCCCCAGCATTTTGGTGATGGGACTCGACTCTCCATCCTAG
Productive	0.0007371		TRBV20-1	TRBJ1-5	SAPTGVGQPQH	AGTGCCCCGACAGGGGTGGGGCAGCCCCAGCAT	TRBD1	1878	1440	0	3318	0.000602334	105	1	1	1		GCCCATCCTGAAGACAGCAGCTTCTACATCTGCAGTGCCCCGACAGGGGTGGGGCAGCCCCAGCATTTTGGTGATGGGACTCGACTCTCCATCCTAG	GCCCATCCTGAAGACAGCAGCTTCTACATCTGCAGTGC---GACAGGGG-----CAGCCCCAGCATTTTGGTGATGGGACTCGACTCTCCATCCTAG
Unproductive		0.00328856	TRBV7-2	TRBJ2-7	ASS*LAGRTTSS	GCCAGCAGCTGATTAGCGGGGAGAACTACGAGCAGTAC	TRBD2	1723	1589	0	3312	0.000601244	106	1	1	1		CCAGCGCACACAGCAGGAGGACTCGGCCGTGTATCTCTGTGCCAGCAGCTGATTAGCGGGGAGAACTACGAGCAGTACTTCGGGCCGGGCACCAGGCTCACGGTCACA	CCAGCGCACACAGCAGGAGGACTCGGCCGTGTATCTCTGTGCCAGCAGCT---TAGCGGGG----CTACGAGCAGTACTTCGGGCCGGGCACCAGGCTCACGGTCACA
Productive	0.0007331		TRBV20-1	TRBJ1-2	SATPLGPDRAHGYT	AGTGCTACGCCCCTAGGACCGGACAGGGCACATGGCTACACC	TRBD1	1813	1487	0	3300	0.000599066	107	1	1	1		GCCCATCCTGAAGACAGCAGCTTCTACATCTGCAGTGCTACGCCCCTAGGACCGGACAGGGCACATGGCTACACCTTCGGTTCGGGGACCAGGTTAACCGTTGTAG	GCCCATCCTGAAGACAGCAGCTTCTACATCTGCAGTGCTA-------------GGACAGGG---ATGGCTACACCTTCGGTTCGGGGACCAGGTTAACCGTTGTAG
Productive	0.00073088		TRBV15	TRBJ1-6	ATGGGSNSPLH	GCCACCGGAGGAGGTTCTAATTCACCCCTCCAC	TRBD2	1485	1805	0	3290	0.000597251	108	2	2	2		CACCAGGCCTGGGGGACGCAGCCATGTACCTGTGTGCCACCGGAGGAGGTTCTAATTCACCCCTCCACTTTGGGAACGGGACCAGGCTCACTGTGACAG	CACCAGGCCTGGGGGACGCAGCCATGTACCTGTGTGCCACC---GGAGG---TAATTCACCCCTCCACTTTGGGAACGGGACCAGGCTCACTGTGACAG
Productive	0.00072777		TRBV7-2	TRBJ2-7	ASSVQAGVPTEQY	GCCAGCAGCGTCCAAGCGGGGGTACCCACCGAGCAGTAC	TRBD2	1389	1887	0	3276	0.000594709	109	1	1	1		CCAGCGCACACAGCAGGAGGACTCGGCCGTGTATCTCTGTGCCAGCAGCGTCCAAGCGGGGGTACCCACCGAGCAGTACTTCGGGCCGGGCACCAGGCTCACGGTCACAG	CCAGCGCACACAGCAGGAGGACTCGGCCGTGTATCTCTGTGCCAGCAGC-----AGCGGGGG-------CGAGCAGTACTTCGGGCCGGGCACCAGGCTCACGGTCACAG
Productive	0.00072599		TRBV20-1	TRBJ1-2	SARDRGLGYGYT	AGTGCTAGGGACAGGGGGTTAGGCTATGGCTACACC	TRBD1	1713	1555	0	3268	0.000593257	110	1	1	1		GCCCATCCTGAAGACAGCAGCTTCTACATCTGCAGTGCTAGGGACAGGGGGTTAGGCTATGGCTACACCTTCGGTTCGGGGACCAGGTTAACCGTTGTAG	GCCCATCCTGAAGACAGCAGCTTCTACATCTGCAGTGCTAGGGACAGGGGG-----CTATGGCTACACCTTCGGTTCGGGGACCAGGTTAACCGTTGTAG
Productive	0.0007251		TRBV6-5	TRBJ1-2	ASSYSRTGGGYGYT	GCCAGCAGTTACTCGAGGACAGGGGGGGGGTATGGCTACACC	TRBD1	2428	836	0	3264	0.000592531	111	1	1	1		CGGCTGCTCCCTCCCAGACATCTGTGTACTTCTGTGCCAGCAGTTACTCGAGGACAGGGGGGGGGTATGGCTACACCTTCGGTTCGGGGACCAGGTTAACCGTTGTAG	CGGCTGCTCCCTCCCAGACATCTGTGTACTTCTGTGCCAGCAGTTACTC--GGACAGGGGG----TATGGCTACACCTTCGGTTCGGGGACCAGGTTAACCGTTGTAG
Productive	0.00072243		TRBV20-1	TRBJ1-6	SASPQADSPLH	AGTGCTAGTCCCCAGGCCGATTCACCCCTCCAC		1903	1349	0	3252	0.000590352	112	4		2		GCCCATCCTGAAGACAGCAGCTTCTACATCTGCAGTGCTAGTCCCCAGGCCGATTCACCCCTCCACTTTGGGAACGGGACCAGGCTCACTGTGACAG	GCCCATCCTGAAGACAGCAGCTTCTACATCTGCAGTGCTAGT----------ATTCACCCCTCCACTTTGGGAACGGGACCAGGCTCACTGTGACAG
Productive	0.00072221		TRBV20-1	TRBJ1-5	SVTRDQPQH	AGTGTCACCAGGGATCAGCCCCAGCAT	TRBD1	1888	1363	0	3251	0.000590171	113	1	1	1		GCCCATCCTGAAGACAGCAGCTTCTACATCTGCAGTGTCACCAGGGATCAGCCCCAGCATTTTGGTGATGGGACTCGACTCTCCATCCTAG	GCCCATCCTGAAGACAGCAGCTTCTACATCTGCAGTG----CAGGGATCAGCCCCAGCATTTTGGTGATGGGACTCGACTCTCCATCCTAG
Productive	0.00071866		TRBV20-1	TRBJ1-2	SARDGGYGYT	AGTGCTAGAGATGGGGGCTATGGCTACACC	TRBD1	1738	1497	0	3235	0.000587266	114	1	1	1		GCCCATCCTGAAGACAGCAGCTTCTACATCTGCAGTGCTAGAGATGGGGGCTATGGCTACACCTTCGGTTCGGGGACCAGGTTAACCGTTGTAG	GCCCATCCTGAAGACAGCAGCTTCTACATCTGCAGTGCTAGAGA-GGGGGCTATGGCTACACCTTCGGTTCGGGGACCAGGTTAACCGTTGTAG
Productive	0.00071732		TRBV7-6	TRBJ1-5	ASSLSHGQPQH	GCCAGCAGCTTGTCACACGGTCAGCCCCAGCAT		2079	1150	0	3229	0.000586177	115	1		1		CCAGCGCACAGAGCAGCGGGACTCGGCCATGTATCGCTGTGCCAGCAGCTTGTCACACGGTCAGCCCCAGCATTTTGGTGATGGGACTCGACTCTCCATCCTAG	CCAGCGCACAGAGCAGCGGGACTCGGCCATGTATCGCTGTGCCAGCAGCTT---------TCAGCCCCAGCATTTTGGTGATGGGACTCGACTCTCCATCCTAG
Productive	0.00071555		TRBV20-1	TRBJ1-5	SARGPGPEH	AGTGCTAGAGGTCCTGGTCCCGAGCAT		1874	1347	0	3221	0.000584725	116	1		1		GCCCATCCTGAAGACAGCAGCTTCTACATCTGCAGTGCTAGAGGTCCTGGTCCCGAGCATTTTGGTGATGGGACTCGACTCTCCATCCTAG	GCCCATCCTGAAGACAGCAGCTTCTACATCTGCAGTGCTAGAG------------AGCATTTTGGTGATGGGACTCGACTCTCCATCCTAG
Productive	0.00071466		TRBV7-2	TRBJ1-6	ASSAGMDSPLH	GCCAGCAGCGCCGGGATGGATTCACCCCTCCAC	TRBD2	2184	1033	0	3217	0.000583999	117	1	2	2		CCAGCGCACACAGCAGGAGGACTCGGCCGTGTATCTCTGTGCCAGCAGCGCCGGGATGGATTCACCCCTCCACTTTGGGAACGGGACCAGGCTCACTGTGACAG	CCAGCGCACACAGCAGGAGGACTCGGCCGTGTATCTCTGTGCCAGCAGC--CGGGA---ATTCACCCCTCCACTTTGGGAACGGGACCAGGCTCACTGTGACAG
Productive	0.00071444		TRBV20-1	TRBJ1-2	SAKGGYGYT	AGTGCTAAGGGGGGCTATGGCTACACC	TRBD1	1744	1472	0	3216	0.000583817	118	1	1	1		GCCCATCCTGAAGACAGCAGCTTCTACATCTGCAGTGCTAAGGGGGGCTATGGCTACACCTTCGGTTCGGGGACCAGGTTAACCGTTGTAG	GCCCATCCTGAAGACAGCAGCTTCTACATCTGCAGTGCTA--GGGGGCTATGGCTACACCTTCGGTTCGGGGACCAGGTTAACCGTTGTAG
Productive	0.0007131		TRBV7-2	TRBJ2-5	ASSSREGRETQY	GCCAGCAGCTCGAGGGAGGGGAGGGAGACCCAGTAC	TRBD2	1667	1543	0	3210	0.000582728	119	1	2	1		CCAGCGCACACAGCAGGAGGACTCGGCCGTGTATCTCTGTGCCAGCAGCTCGAGGGAGGGGAGGGAGACCCAGTACTTCGGGCCAGGCACGCGGCTCCTGGTGCTCG	CCAGCGCACACAGCAGGAGGACTCGGCCGTGTATCTCTGTGCCAGCAGCT--------GGGAGGGAGACCCAGTACTTCGGGCCAGGCACGCGGCTCCTGGTGCTCG
Productive	0.00071199		TRBV27	TRBJ1-6	ASSLGGRSPLH	GCCAGCAGTTTAGGAGGGAGGTCACCCCTCCAC	TRBD2	2087	1118	0	3205	0.00058182	120	1	2	2		CGCCCAGCCCCAACCAGACCTCTCTGTACTTCTGTGCCAGCAGTTTAGGAGGGAGGTCACCCCTCCACTTTGGGAACGGGACCAGGCTCACTGTGACAG	CGCCCAGCCCCAACCAGACCTCTCTGTACTTCTGTGCCAGCAGTTTAGGAGGG---TCACCCCTCCACTTTGGGAACGGGACCAGGCTCACTGTGACAG
Unproductive		0.0031714	TRBV27	TRBJ2-5	ASSLLGDPV	GCCAGCAGTTTACTGGGAGACCCAGTAC		1714	1480	0	3194	0.000579823	121	1		1		CGCCCAGCCCCAACCAGACCTCTCTGTACTTCTGTGCCAGCAGTTTACTGGGAGACCCAGTACTTCGGGCCAGGCACGCGGCTCCTGGTGCTC	CGCCCAGCCCCAACCAGACCTCTCTGTACTTCTGTGCCAGCAGTTTA----GAGACCCAGTACTTCGGGCCAGGCACGCGGCTCCTGGTGCTC
Productive	0.00070888		TRBV20-1	TRBJ1-2	SARGGAGHYGYT	AGTGCTAGAGGCGGGGCAGGGCACTATGGCTACACC	TRBD2	1642	1549	0	3191	0.000579279	122	1	1	1		GCCCATCCTGAAGACAGCAGCTTCTACATCTGCAGTGCTAGAGGCGGGGCAGGGCACTATGGCTACACCTTCGGTTCGGGGACCAGGTTAACCGTTGTAG	GCCCATCCTGAAGACAGCAGCTTCTACATCTGCAGTGCTAGAGGCGGGG------ACTATGGCTACACCTTCGGTTCGGGGACCAGGTTAACCGTTGTAG
Productive	0.00070222		TRBV7-9	TRBJ1-2	ASSSAGTPFRGYT	GCCAGCAGCTCGGCCGGGACGCCGTTCAGGGGCTACACC	TRBD1	1941	1220	0	3161	0.000573833	123	1	1	1		CCAGCGCACAGAGCAGGGGGACTCGGCCATGTATCTCTGTGCCAGCAGCTCGGCCGGGACGCCGTTCAGGGGCTACACCTTCGGTTCGGGGACCAGGTTAACCGTTGTAG	CCAGCGCACAGAGCAGGGGGACTCGGCCATGTATCTCTGTGCCAGCAGCT----------------CAGGGGCTACACCTTCGGTTCGGGGACCAGGTTAACCGTTGTAG
Productive	0.00070177		TRBV7-9	TRBJ1-2	ASSRQETA	GCCAGCAGCCGACAGGAGACAGCG	TRBD1	1913	1246	0	3159	0.00057347	124	1	1	1		CCAGCGCACAGAGCAGGGGGACTCGGCCATGTATCTCTGTGCCAGCAGCCGACAGGAGACAGCGTTCGGTTCGGGGACCAGGTTAACCGTTGTAG	CCAGCGCACAGAGCAGGGGGACTCGGCCATGTATCTCTGTGCCAGCAGC-GACAGG--------TTCGGTTCGGGGACCAGGTTAACCGTTGTAG
Productive	0.00069267		TRBV20-1	TRBJ1-2	SARPDYGYT	AGTGCTAGACCTGACTATGGCTACACC		1676	1442	0	3118	0.000566027	125	1		1		GCCCATCCTGAAGACAGCAGCTTCTACATCTGCAGTGCTAGACCTGACTATGGCTACACCTTCGGTTCGGGGACCAGGTTAACCGTTGTAG	GCCCATCCTGAAGACAGCAGCTTCTACATCTGCAGTGCTAGA----ACTATGGCTACACCTTCGGTTCGGGGACCAGGTTAACCGTTGTAG
Productive	0.000686		TRBV15	TRBJ1-5	ATSRARDQPQH	GCCACCAGCAGAGCGCGGGATCAGCCCCAGCAT	TRBD2	1416	1672	0	3088	0.000560581	126	2	2	1		CACCAGGCCTGGGGGACGCAGCCATGTACCTGTGTGCCACCAGCAGAGCGCGGGATCAGCCCCAGCATTTTGGTGATGGGACTCGACTCTCCATCCTAG	CACCAGGCCTGGGGGACGCAGCCATGTACCTGTGTGCCACCAGC-----GCGGGATCAGCCCCAGCATTTTGGTGATGGGACTCGACTCTCCATCCTAG
Productive	0.00068578		TRBV20-1	TRBJ1-2	SARGVRGGYT	AGTGCTAGAGGAGTGCGGGGTGGCTACACC	TRBD2	1602	1485	0	3087	0.000560399	127	1	1	1		GCCCATCCTGAAGACAGCAGCTTCTACATCTGCAGTGCTAGAGGAGTGCGGGGTGGCTACACCTTCGGTTCGGGGACCAGGTTAACCGTTGTAG	GCCCATCCTGAAGACAGCAGCTTCTACATCTGCAGTGCTAGAG----GCGGGGTGGCTACACCTTCGGTTCGGGGACCAGGTTAACCGTTGTAG
Productive	0.00068245		TRBV7-2	TRBJ1-6	ASKGTGGTSPLH	GCCAGCAAGGGGACAGGTGGGACTTCACCCCTCCAC	TRBD1	2028	1044	0	3072	0.000557676	128	1	1	2		CCAGCGCACACAGCAGGAGGACTCGGCCGTGTATCTCTGTGCCAGCAAGGGGACAGGTGGGACTTCACCCCTCCACTTTGGGAACGGGACCAGGCTCACTGTGACAG	CCAGCGCACACAGCAGGAGGACTCGGCCGTGTATCTCTGTGCCAGCA--GGGACAGG------TTCACCCCTCCACTTTGGGAACGGGACCAGGCTCACTGTGACAG
Productive	0.00067778		TRBV20-1	TRBJ1-2	SARDQAQSAYGYT	AGTGCTAGAGATCAAGCGCAATCGGCCTATGGCTACACC		1663	1388	0	3051	0.000553864	129	1		1		GCCCATCCTGAAGACAGCAGCTTCTACATCTGCAGTGCTAGAGATCAAGCGCAATCGGCCTATGGCTACACCTTCGGTTCGGGGACCAGGTTAACCGTTGTAG	GCCCATCCTGAAGACAGCAGCTTCTACATCTGCAGTGCTAGAGA---------------CTATGGCTACACCTTCGGTTCGGGGACCAGGTTAACCGTTGTAG
Productive	0.00067712		TRBV20-1	TRBJ1-2	SAPRGDSYGYT	AGTGCCCCGAGAGGGGATTCCTATGGCTACACC	TRBD1	1764	1284	0	3048	0.000553319	130	1	1	1		GCCCATCCTGAAGACAGCAGCTTCTACATCTGCAGTGCCCCGAGAGGGGATTCCTATGGCTACACCTTCGGTTCGGGGACCAGGTTAACCGTTGTAG	GCCCATCCTGAAGACAGCAGCTTCTACATCTGCAGTGC------AGGGG----CTATGGCTACACCTTCGGTTCGGGGACCAGGTTAACCGTTGTAG
Productive	0.00067667		TRBV15	TRBJ1-6	ATSNGQGYSPLH	GCCACCAGCAACGGACAGGGTTATTCACCCCTCCAC	TRBD1	1378	1668	0	3046	0.000552956	131	2	1	2		CACCAGGCCTGGGGGACGCAGCCATGTACCTGTGTGCCACCAGCAACGGACAGGGTTATTCACCCCTCCACTTTGGGAACGGGACCAGGCTCACTGTGACAG	CACCAGGCCTGGGGGACGCAGCCATGTACCTGTGTGCCACCAGC---GGACAGGG--ATTCACCCCTCCACTTTGGGAACGGGACCAGGCTCACTGTGACAG
Productive	0.00067534		TRBV24-1	TRBJ2-5	ATSDPGRGETQY	GCCACCAGTGATCCTGGGAGGGGGGAGACCCAGTAC	TRBD2	1177	1863	0	3040	0.000551867	132	1	2	1		CCCCAACCAGACAGCTCTTTACTTCTGTGCCACCAGTGATCCTGGGAGGGGGGAGACCCAGTACTTCGGGCCAGGCACGCGGCTCCTGGTGCTCG	CCCCAACCAGACAGCTCTTTACTTCTGTGCCACCAGTGAT---GGGAGGG--GAGACCCAGTACTTCGGGCCAGGCACGCGGCTCCTGGTGCTCG
Productive	0.00067489		TRBV7-2	TRBJ1-2	ASSPDSGSYGYT	GCCAGCAGCCCGGACAGCGGCTCCTATGGCTACACC	TRBD1	1884	1154	0	3038	0.000551504	133	1	1	1		CCAGCGCACACAGCAGGAGGACTCGGCCGTGTATCTCTGTGCCAGCAGCCCGGACAGCGGCTCCTATGGCTACACCTTCGGTTCGGGGACCAGGTTAACCGTTGTAG	CCAGCGCACACAGCAGGAGGACTCGGCCGTGTATCTCTGTGCCAGCAGC--GGACAG------CTATGGCTACACCTTCGGTTCGGGGACCAGGTTAACCGTTGTAG
Productive	0.00067245		TRBV20-1	TRBJ1-6	SARWEGNPSPLH	AGTGCTAGATGGGAGGGTAATCCTTCACCCCTCCAC	TRBD2	1640	1387	0	3027	0.000549507	134	1	2	2		GCCCATCCTGAAGACAGCAGCTTCTACATCTGCAGTGCTAGATGGGAGGGTAATCCTTCACCCCTCCACTTTGGGAACGGGACCAGGCTCACTGTGACAG	GCCCATCCTGAAGACAGCAGCTTCTACATCTGCAGTGCTAGA-GGGAGGG------TTCACCCCTCCACTTTGGGAACGGGACCAGGCTCACTGTGACAG
Productive	0.00067201		TRBV6-4	TRBJ1-6	ASSAGTGDNSPLH	GCCAGCAGTGCCGGGACAGGGGACAATTCACCCCTCCAC	TRBD1	1674	1351	0	3025	0.000549144	135	1	1	2		ACCCTCTCAGACATCTGTGTACTTCTGTGCCAGCAGTGCCGGGACAGGGGACAATTCACCCCTCCACTTTGGGAACGGGACCAGGCTCACTGTGACAG	ACCCTCTCAGACATCTGTGTACTTCTGTGCCAGCAGTG--GGGACAGGGG--AATTCACCCCTCCACTTTGGGAACGGGACCAGGCTCACTGTGACAG
Productive	0.00067201		TRBV20-1	TRBJ1-2	SAEASSYGYT	AGTGCCGAAGCCAGTAGCTATGGCTACACC		1726	1299	0	3025	0.000549144	135	1		1		GCCCATCCTGAAGACAGCAGCTTCTACATCTGCAGTGCCGAAGCCAGTAGCTATGGCTACACCTTCGGTTCGGGGACCAGGTTAACCGTTGTAG	GCCCATCCTGAAGACAGCAGCTTCTACATCTGCAGTGC------------CTATGGCTACACCTTCGGTTCGGGGACCAGGTTAACCGTTGTAG
Productive	0.00067067		TRBV15	TRBJ1-2	ATSRGQGNYGYT	GCCACCAGCAGGGGACAGGGTAACTATGGCTACACC	TRBD1	1457	1562	0	3019	0.000548055	136	2	1	1		CACCAGGCCTGGGGGACGCAGCCATGTACCTGTGTGCCACCAGCAGGGGACAGGGTAACTATGGCTACACCTTCGGTTCGGGGACCAGGTTAACCGTTGTAG	CACCAGGCCTGGGGGACGCAGCCATGTACCTGTGTGCCACCAGC--GGGACAGGGTAACTATGGCTACACCTTCGGTTCGGGGACCAGGTTAACCGTTGTAG
Productive	0.00066801		TRBV7-2	TRBJ2-5	ASSSSVETQY	GCCAGCAGCTCCAGTGTAGAGACCCAGTAC		1631	1376	0	3007	0.000545876	137	1		1		CCAGCGCACACAGCAGGAGGACTCGGCCGTGTATCTCTGTGCCAGCAGCTCCAGTGTAGAGACCCAGTACTTCGGGCCAGGCACGCGGCTCCTGGTGCTCG	CCAGCGCACACAGCAGGAGGACTCGGCCGTGTATCTCTGTGCCAGCAGCT-------AGAGACCCAGTACTTCGGGCCAGGCACGCGGCTCCTGGTGCTCG
Productive	0.0006649		TRBV20-1	TRBJ1-2	SAGGRGRHGYT	AGTGCCGGAGGGAGGGGGCGGCATGGCTACACC	TRBD1	1612	1381	0	2993	0.000543335	138	1	1	1		GCCCATCCTGAAGACAGCAGCTTCTACATCTGCAGTGCCGGAGGGAGGGGGCGGCATGGCTACACCTTCGGTTCGGGGACCAGGTTAACCGTTGTAG	GCCCATCCTGAAGACAGCAGCTTCTACATCTGCAGTGC-------AGGGGGC---ATGGCTACACCTTCGGTTCGGGGACCAGGTTAACCGTTGTAG
Productive	0.0006649		TRBV20-1	TRBJ1-2	SARPYRGRDYGYT	AGTGCTAGACCGTACAGGGGGCGCGACTATGGCTACACC	TRBD1	1606	1387	0	2993	0.000543335	138	1	1	1		GCCCATCCTGAAGACAGCAGCTTCTACATCTGCAGTGCTAGACCGTACAGGGGGCGCGACTATGGCTACACCTTCGGTTCGGGGACCAGGTTAACCGTTGTAG	GCCCATCCTGAAGACAGCAGCTTCTACATCTGCAGTGCTAGA----ACAGGGGGC---ACTATGGCTACACCTTCGGTTCGGGGACCAGGTTAACCGTTGTAG
Productive	0.00066445		TRBV20-1	TRBJ1-2	SAPEQIGYGYT	AGTGCCCCTGAGCAGATAGGCTATGGCTACACC		1737	1254	0	2991	0.000542972	139	1		1		GCCCATCCTGAAGACAGCAGCTTCTACATCTGCAGTGCCCCTGAGCAGATAGGCTATGGCTACACCTTCGGTTCGGGGACCAGGTTAACCGTTGTAG	GCCCATCCTGAAGACAGCAGCTTCTACATCTGCAGTGC---------------CTATGGCTACACCTTCGGTTCGGGGACCAGGTTAACCGTTGTAG
Unproductive		0.00296884	TRBV20-1	TRBJ1-2	SARGWDTLAAT	AGTGCTAGAGGTTGGGACACCCTAGCGGCTACACC	TRBD2	1602	1388	0	2990	0.00054279	140	1	1	1		GCCCATCCTGAAGACAGCAGCTTCTACATCTGCAGTGCTAGAGGTTGGGACACCCTAGCGGCTACACCTTCGGTTCGGGGACCAGGTTAACCGTTGTA	GCCCATCCTGAAGACAGCAGCTTCTACATCTGCAGTGCTAGAG-----------CTAGCGGCTACACCTTCGGTTCGGGGACCAGGTTAACCGTTGTA
Productive	0.00066312		TRBV20-1	TRBJ1-2	SARPGTMRGYT	AGTGCTAGGCCAGGCACTATGAGGGGCTACACC	TRBD1	1499	1486	0	2985	0.000541882	141	1	1	1		GCCCATCCTGAAGACAGCAGCTTCTACATCTGCAGTGCTAGGCCAGGCACTATGAGGGGCTACACCTTCGGTTCGGGGACCAGGTTAACCGTTGTAG	GCCCATCCTGAAGACAGCAGCTTCTACATCTGCAGTGCTAG-------------AGGGGCTACACCTTCGGTTCGGGGACCAGGTTAACCGTTGTAG
Productive	0.00066112		TRBV20-1	TRBJ1-2	SGVNYGYT	AGTGGAGTTAACTATGGCTACACC		1613	1363	0	2976	0.000540249	142	1		1		GCCCATCCTGAAGACAGCAGCTTCTACATCTGCAGTGGAGTTAACTATGGCTACACCTTCGGTTCGGGGACCAGGTTAACCGTTGTAG	GCCCATCCTGAAGACAGCAGCTTCTACATCTGCAGTG----TAACTATGGCTACACCTTCGGTTCGGGGACCAGGTTAACCGTTGTAG
Unproductive		0.00295295	TRBV24-1	TRBJ1-2	ATRGGRIWLH	GCCACCAGGGGAGGACGGATATGGCTACACC	TRBD1	1576	1398	0	2974	0.000539886	143	1	1	1		CCCCAACCAGACAGCTCTTTACTTCTGTGCCACCAGGGGAGGACGGATATGGCTACACCTTCGGTTCGGGGACCAGGTTAACCGTTGTA	CCCCAACCAGACAGCTCTTTACTTCTGTGCCACCAGGGG--------TATGGCTACACCTTCGGTTCGGGGACCAGGTTAACCGTTGTA
Productive	0.00065734		TRBV15	TRBJ1-2	ATSREAKWAWYT	GCCACCAGCAGAGAAGCGAAGTGGGCATGGTACACC		1288	1671	0	2959	0.000537163	144	2		1		CACCAGGCCTGGGGGACGCAGCCATGTACCTGTGTGCCACCAGCAGAGAAGCGAAGTGGGCATGGTACACCTTCGGTTCGGGGACCAGGTTAACCGTTGTAG	CACCAGGCCTGGGGGACGCAGCCATGTACCTGTGTGCCACCAGC---------------------TACACCTTCGGTTCGGGGACCAGGTTAACCGTTGTAG
Productive	0.00065579		TRBV20-1	TRBJ1-5	SARRGDSNQPQH	AGTGCTAGGCGGGGGGATAGCAATCAGCCCCAGCAT	TRBD2	1702	1250	0	2952	0.000535892	145	1	1	1		GCCCATCCTGAAGACAGCAGCTTCTACATCTGCAGTGCTAGGCGGGGGGATAGCAATCAGCCCCAGCATTTTGGTGATGGGACTCGACTCTCCATCCTAG	GCCCATCCTGAAGACAGCAGCTTCTACATCTGCAGTGCTAGGCGGGGGG-TAGCAATCAGCCCCAGCATTTTGGTGATGGGACTCGACTCTCCATCCTAG
Productive	0.00065401		TRBV7-2	TRBJ1-2	ASSRTGGYGYT	GCCAGCAGCCGGACAGGGGGGTATGGCTACACC	TRBD1	1939	1005	0	2944	0.000534439	146	1	1	1		CCAGCGCACACAGCAGGAGGACTCGGCCGTGTATCTCTGTGCCAGCAGCCGGACAGGGGGGTATGGCTACACCTTCGGTTCGGGGACCAGGTTAACCGTTGTAG	CCAGCGCACACAGCAGGAGGACTCGGCCGTGTATCTCTGTGCCAGCAGC-GGACAGGGGG-TATGGCTACACCTTCGGTTCGGGGACCAGGTTAACCGTTGTAG
Productive	0.00065335		TRBV7-9	TRBJ1-6	ASSLEGSPLH	GCCAGCAGCTTGGAAGGTTCACCCCTCCAC		2073	868	0	2941	0.000533895	147	1		2		CCAGCGCACAGAGCAGGGGGACTCGGCCATGTATCTCTGTGCCAGCAGCTTGGAAGGTTCACCCCTCCACTTTGGGAACGGGACCAGGCTCACTGTGACAG	CCAGCGCACAGAGCAGGGGGACTCGGCCATGTATCTCTGTGCCAGCAGCTT------TTCACCCCTCCACTTTGGGAACGGGACCAGGCTCACTGTGACAG
Productive	0.00065312		TRBV20-1	TRBJ1-2	SARTGYGYT	AGTGCTAGAACAGGGTATGGCTACACC	TRBD1	1561	1379	0	2940	0.000533713	148	1	1	1		GCCCATCCTGAAGACAGCAGCTTCTACATCTGCAGTGCTAGAACAGGGTATGGCTACACCTTCGGTTCGGGGACCAGGTTAACCGTTGTAG	GCCCATCCTGAAGACAGCAGCTTCTACATCTGCAGTGCTAGAACAGGGTATGGCTACACCTTCGGTTCGGGGACCAGGTTAACCGTTGTAG
Productive	0.00065135		TRBV6-1	TRBJ1-6	ATQGDNSPLH	GCCACACAGGGGGATAATTCACCCCTCCAC	TRBD1	1987	945	0	2932	0.000532261	149	1	1	2		CGGCTGCTCCCTCCCAGACATCTGTGTACTTCTGTGCCACACAGGGGGATAATTCACCCCTCCACTTTGGGAACGGGACCAGGCTCACTGTGACAG	CGGCTGCTCCCTCCCAGACATCTGTGTACTTCTGTGCCA-ACAGGGGGATAATTCACCCCTCCACTTTGGGAACGGGACCAGGCTCACTGTGACAG
Productive	0.00065068		TRBV20-1	TRBJ1-2	SASKASGGDPGYT	AGTGCTAGTAAGGCGTCAGGGGGCGACCCTGGCTACACC	TRBD1	1671	1258	0	2929	0.000531716	150	4	1	1		GCCCATCCTGAAGACAGCAGCTTCTACATCTGCAGTGCTAGTAAGGCGTCAGGGGGCGACCCTGGCTACACCTTCGGTTCGGGGACCAGGTTAACCGTTGTAG	GCCCATCCTGAAGACAGCAGCTTCTACATCTGCAGTGCTAGT-------CAGGGGGC-----TGGCTACACCTTCGGTTCGGGGACCAGGTTAACCGTTGTAG
Productive	0.00065024		TRBV20-1	TRBJ1-2	SALTNYGYT	AGTGCTCTAACTAACTATGGCTACACC		1620	1307	0	2927	0.000531353	151	1		1		GCCCATCCTGAAGACAGCAGCTTCTACATCTGCAGTGCTCTAACTAACTATGGCTACACCTTCGGTTCGGGGACCAGGTTAACCGTTGTAG	GCCCATCCTGAAGACAGCAGCTTCTACATCTGCAGTGCT----CTAACTATGGCTACACCTTCGGTTCGGGGACCAGGTTAACCGTTGTAG
Productive	0.00064935		TRBV28	TRBJ2-3	ASSLSRSTDTQY	GCCAGCAGTTTATCCCGCAGCACAGATACGCAGTAT		1874	1049	0	2923	0.000530627	152	1		1		CCGCCAGCACCAACCAGACATCTATGTACCTCTGTGCCAGCAGTTTATCCCGCAGCACAGATACGCAGTATTTTGGCCCAGGCACCCGGCTGACAGTGCTCG	CCGCCAGCACCAACCAGACATCTATGTACCTCTGTGCCAGCAGTTTAT-----AGCACAGATACGCAGTATTTTGGCCCAGGCACCCGGCTGACAGTGCTCG
Productive	0.00064735		TRBV7-2	TRBJ1-6	ASSHITGVDSPLH	GCCAGCAGCCATATCACAGGGGTCGATTCACCCCTCCAC	TRBD1	1957	957	0	2914	0.000528993	153	1	1	2		CCAGCGCACACAGCAGGAGGACTCGGCCGTGTATCTCTGTGCCAGCAGCCATATCACAGGGGTCGATTCACCCCTCCACTTTGGGAACGGGACCAGGCTCACTGTGACAG	CCAGCGCACACAGCAGGAGGACTCGGCCGTGTATCTCTGTGCCAGCAGC------ACAGGGG---ATTCACCCCTCCACTTTGGGAACGGGACCAGGCTCACTGTGACAG
Productive	0.00064735		TRBV7-9	TRBJ1-2	ASSLGAYGYT	GCCAGCAGCTTAGGGGCCTATGGCTACACC	TRBD1	1850	1064	0	2914	0.000528993	153	1	1	1		CCAGCGCACAGAGCAGGGGGACTCGGCCATGTATCTCTGTGCCAGCAGCTTAGGGGCCTATGGCTACACCTTCGGTTCGGGGACCAGGTTAACCGTTGTAG	CCAGCGCACAGAGCAGGGGGACTCGGCCATGTATCTCTGTGCCAGCAGCTTAGGGGCCTATGGCTACACCTTCGGTTCGGGGACCAGGTTAACCGTTGTAG
Unproductive		0.00288742	TRBV7-2	TRBJ1-5	ASSLVGGSASPS	GCCAGCAGCTTAGTGGGGGGCTCGGCCAGCCCCAGCAT	TRBD1	1962	946	0	2908	0.000527904	154	1	1	1		CCAGCGCACACAGCAGGAGGACTCGGCCGTGTATCTCTGTGCCAGCAGCTTAGTGGGGGGCTCGGCCAGCCCCAGCATTTTGGTGATGGGACTCGACTCTCCATCCTA	CCAGCGCACACAGCAGGAGGACTCGGCCGTGTATCTCTGTGCCAGCAGCTTAG--GGGGGC-----CAGCCCCAGCATTTTGGTGATGGGACTCGACTCTCCATCCTA
Unproductive		0.00287948	TRBV20-1	TRBJ1-5	SATLWQGGLSPS	AGTGCTACCCTTTGGCAGGGTGGACTCAGCCCCAGCAT	TRBD1	1710	1190	0	2900	0.000526452	155	1	1	1		GCCCATCCTGAAGACAGCAGCTTCTACATCTGCAGTGCTACCCTTTGGCAGGGTGGACTCAGCCCCAGCATTTTGGTGATGGGACTCGACTCTCCATCCTA	GCCCATCCTGAAGACAGCAGCTTCTACATCTGCAGTGCTA--------CAGGG-----TCAGCCCCAGCATTTTGGTGATGGGACTCGACTCTCCATCCTA
Productive	0.00064379		TRBV20-1	TRBJ1-2	SAISGGDEGYT	AGTGCTATAAGCGGGGGGGATGAGGGCTACACC	TRBD2	1559	1339	0	2898	0.000526089	156	1	1	1		GCCCATCCTGAAGACAGCAGCTTCTACATCTGCAGTGCTATAAGCGGGGGGGATGAGGGCTACACCTTCGGTTCGGGGACCAGGTTAACCGTTGTAG	GCCCATCCTGAAGACAGCAGCTTCTACATCTGCAGTGCTA--AGCGGGGGGG-----GGCTACACCTTCGGTTCGGGGACCAGGTTAACCGTTGTAG
Unproductive		0.00286458	TRBV20-1	TRBJ2-7	SARGGTSS	AGTGCTAGAGGGGGCACGAGCAGTAC	TRBD1	1122	1763	0	2885	0.000523729	157	1	1	1		GCCCATCCTGAAGACAGCAGCTTCTACATCTGCAGTGCTAGAGGGGGCACGAGCAGTACTTCGGGCCGGGCACCAGGCTCACGGTCACA	GCCCATCCTGAAGACAGCAGCTTCTACATCTGCAGTGCTAGAGGGGGCACGAGCAGTACTTCGGGCCGGGCACCAGGCTCACGGTCACA
Productive	0.00064024		TRBV7-2	TRBJ1-2	ASSLGQGGGYT	GCCAGCAGCTTAGGACAGGGGGGAGGCTACACC	TRBD1	1818	1064	0	2882	0.000523184	158	1	1	1		CCAGCGCACACAGCAGGAGGACTCGGCCGTGTATCTCTGTGCCAGCAGCTTAGGACAGGGGGGAGGCTACACCTTCGGTTCGGGGACCAGGTTAACCGTTGTAG	CCAGCGCACACAGCAGGAGGACTCGGCCGTGTATCTCTGTGCCAGCAGCTTAGGACAGGGGG--GGCTACACCTTCGGTTCGGGGACCAGGTTAACCGTTGTAG
Productive	0.00064002		TRBV27	TRBJ2-5	ASRDLQETQY	GCCAGCAGGGATCTACAAGAGACCCAGTAC		1499	1382	0	2881	0.000523003	159	1		1		CGCCCAGCCCCAACCAGACCTCTCTGTACTTCTGTGCCAGCAGGGATCTACAAGAGACCCAGTACTTCGGGCCAGGCACGCGGCTCCTGGTGCTCG	CGCCCAGCCCCAACCAGACCTCTCTGTACTTCTGTGCCAGCAG-------CAAGAGACCCAGTACTTCGGGCCAGGCACGCGGCTCCTGGTGCTCG
Productive	0.00063846		TRBV24-1	TRBJ2-5	ATSDARVTETQY	GCCACCAGTGACGCCAGGGTAACGGAGACCCAGTAC	TRBD1	1099	1775	0	2874	0.000521732	160	1	1	1		CCCCAACCAGACAGCTCTTTACTTCTGTGCCACCAGTGACGCCAGGGTAACGGAGACCCAGTACTTCGGGCCAGGCACGCGGCTCCTGGTGCTCG	CCCCAACCAGACAGCTCTTTACTTCTGTGCCACCAGTGA---CAGGG-----GAGACCCAGTACTTCGGGCCAGGCACGCGGCTCCTGGTGCTCG
Unproductive		0.00284175	TRBV27	TRBJ2-7	ASSLRPTSS	GCCAGCAGTTTACGGCCTACGAGCAGTAC		1332	1530	0	2862	0.000519554	161	1		1		CGCCCAGCCCCAACCAGACCTCTCTGTACTTCTGTGCCAGCAGTTTACGGCCTACGAGCAGTACTTCGGGCCGGGCACCAGGCTCACGGTCACA	CGCCCAGCCCCAACCAGACCTCTCTGTACTTCTGTGCCAGCAGTTTA---CCTACGAGCAGTACTTCGGGCCGGGCACCAGGCTCACGGTCACA
Productive	0.00063402		TRBV20-1	TRBJ1-2	SAPRGSGIRGYT	AGTGCTCCAAGAGGGTCGGGTATCCGCGGCTACACC	TRBD2	1750	1104	0	2854	0.000518101	162	1	2	1		GCCCATCCTGAAGACAGCAGCTTCTACATCTGCAGTGCTCCAAGAGGGTCGGGTATCCGCGGCTACACCTTCGGTTCGGGGACCAGGTTAACCGTTGTAG	GCCCATCCTGAAGACAGCAGCTTCTACATCTGCAGTGCT----GAGGG------------GGCTACACCTTCGGTTCGGGGACCAGGTTAACCGTTGTAG
Productive	0.00063313		TRBV7-6	TRBJ1-5	ASSAMTGLNQPQH	GCCAGCAGCGCAATGACAGGGCTCAATCAGCCCCAGCAT	TRBD1	1862	988	0	2850	0.000517375	163	1	1	1		CCAGCGCACAGAGCAGCGGGACTCGGCCATGTATCGCTGTGCCAGCAGCGCAATGACAGGGCTCAATCAGCCCCAGCATTTTGGTGATGGGACTCGACTCTCCATCCTAG	CCAGCGCACAGAGCAGCGGGACTCGGCCATGTATCGCTGTGCCAGCAGC-----GACAGGG--CAATCAGCCCCAGCATTTTGGTGATGGGACTCGACTCTCCATCCTAG
Unproductive		0.00282288	TRBV21-1	TRBJ1-6	ASSADIHPS	GCCAGCAGCGCTGATATTCACCCCTCCAC		1665	1178	0	2843	0.000516104	164	1		2		CCACGGAGTCAGGGGACACAGCACTGTATTTCTGTGCCAGCAGCGCTGATATTCACCCCTCCACTTTGGGAACGGGACCAGGCTCACTGTGACA	CCACGGAGTCAGGGGACACAGCACTGTATTTCTGTGCCAGCAGC------ATTCACCCCTCCACTTTGGGAACGGGACCAGGCTCACTGTGACA
Productive	0.00063135		TRBV7-9	TRBJ1-2	ASSSRQGDGYT	GCCAGCAGCTCCCGACAGGGCGATGGCTACACC	TRBD1	1815	1027	0	2842	0.000515923	165	1	1	1		CCAGCGCACAGAGCAGGGGGACTCGGCCATGTATCTCTGTGCCAGCAGCTCCCGACAGGGCGATGGCTACACCTTCGGTTCGGGGACCAGGTTAACCGTTGTAG	CCAGCGCACAGAGCAGGGGGACTCGGCCATGTATCTCTGTGCCAGCAGCT---GACAGGG--ATGGCTACACCTTCGGTTCGGGGACCAGGTTAACCGTTGTAG
Productive	0.00063135		TRBV20-1	TRBJ1-6	SAAEDRSNSPLH	AGTGCTGCTGAGGACAGGAGTAATTCACCCCTCCAC	TRBD1	1628	1214	0	2842	0.000515923	165	1	1	2		GCCCATCCTGAAGACAGCAGCTTCTACATCTGCAGTGCTGCTGAGGACAGGAGTAATTCACCCCTCCACTTTGGGAACGGGACCAGGCTCACTGTGACAG	GCCCATCCTGAAGACAGCAGCTTCTACATCTGCAGTGCT-----GGACAGG--TAATTCACCCCTCCACTTTGGGAACGGGACCAGGCTCACTGTGACAG
Unproductive		0.00281792	TRBV15	TRBJ2-5	ATSTSSGVGRPS	GCCACCAGCACCTCTAGCGGGGTTGGGAGACCCAGTAC	TRBD2	1099	1739	0	2838	0.000515197	166	2	1	1		CACCAGGCCTGGGGGACGCAGCCATGTACCTGTGTGCCACCAGCACCTCTAGCGGGGTTGGGAGACCCAGTACTTCGGGCCAGGCACGCGGCTCCTGGTGCTC	CACCAGGCCTGGGGGACGCAGCCATGTACCTGTGTGCCACCAGC----CTAGCGGGG----GAGACCCAGTACTTCGGGCCAGGCACGCGGCTCCTGGTGCTC
Unproductive		0.00280799	TRBV27	TRBJ2-5	ASLTDQGDPV	GCCAGCTTGACGGACCAGGGAGACCCAGTAC	TRBD1	1394	1434	0	2828	0.000513381	167	1	1	1		CGCCCAGCCCCAACCAGACCTCTCTGTACTTCTGTGCCAGCTTGACGGACCAGGGAGACCCAGTACTTCGGGCCAGGCACGCGGCTCCTGGTGCTC	CGCCCAGCCCCAACCAGACCTCTCTGTACTTCTGTGCCAGC---------CAGGGAGACCCAGTACTTCGGGCCAGGCACGCGGCTCCTGGTGCTC
Productive	0.0006278		TRBV13	TRBJ2-2	ASSSLGTGELF	GCCAGCAGTTCATTGGGCACCGGGGAGCTGTTT		1392	1434	0	2826	0.000513018	168	1		1		GGAGCTGGGGGACTCAGCCCTGTACTTCTGTGCCAGCAGTTCATTGGGCACCGGGGAGCTGTTTTTTGGAGAAGGCTCTAGGCTGACCGTACTGG	GGAGCTGGGGGACTCAGCCCTGTACTTCTGTGCCAGCAG---------CACCGGGGAGCTGTTTTTTGGAGAAGGCTCTAGGCTGACCGTACTGG
Productive	0.00062735		TRBV27	TRBJ2-7	ASMTGDYEQY	GCCAGCATGACAGGTGACTACGAGCAGTAC	TRBD1	1274	1550	0	2824	0.000512655	169	1	1	1		CGCCCAGCCCCAACCAGACCTCTCTGTACTTCTGTGCCAGCATGACAGGTGACTACGAGCAGTACTTCGGGCCGGGCACCAGGCTCACGGTCACAG	CGCCCAGCCCCAACCAGACCTCTCTGTACTTCTGTGCCAGCA-GACAGG---CTACGAGCAGTACTTCGGGCCGGGCACCAGGCTCACGGTCACAG
Productive	0.00062469		TRBV6-5	TRBJ2-7	ASSYSGREQY	GCCAGCAGTTACAGTGGGCGGGAGCAGTAC	TRBD2	1471	1341	0	2812	0.000510477	170	1	2	1		CGGCTGCTCCCTCCCAGACATCTGTGTACTTCTGTGCCAGCAGTTACAGTGGGCGGGAGCAGTACTTCGGGCCGGGCACCAGGCTCACGGTCACAG	CGGCTGCTCCCTCCCAGACATCTGTGTACTTCTGTGCCAGCAGTTAC-----GCGGGAGCAGTACTTCGGGCCGGGCACCAGGCTCACGGTCACAG
Productive	0.00062424		TRBV20-1	TRBJ1-6	SARVVGHIGSPLH	AGTGCTAGAGTGGTAGGACACATTGGGTCACCCCTCCAC	TRBD1	1577	1233	0	2810	0.000510114	171	1	1	2		GCCCATCCTGAAGACAGCAGCTTCTACATCTGCAGTGCTAGAGTGGTAGGACACATTGGGTCACCCCTCCACTTTGGGAACGGGACCAGGCTCACTGTGACAG	GCCCATCCTGAAGACAGCAGCTTCTACATCTGCAGTGCTAGAG-----GGACA-------TCACCCCTCCACTTTGGGAACGGGACCAGGCTCACTGTGACAG
Productive	0.00062313		TRBV20-1	TRBJ2-5	SAPGAGLQETQY	AGTGCCCCTGGGGCGGGGCTCCAAGAGACCCAGTAC	TRBD2	1253	1552	0	2805	0.000509206	172	1	1	1		GCCCATCCTGAAGACAGCAGCTTCTACATCTGCAGTGCCCCTGGGGCGGGGCTCCAAGAGACCCAGTACTTCGGGCCAGGCACGCGGCTCCTGGTGCTCG	GCCCATCCTGAAGACAGCAGCTTCTACATCTGCAGTGC-------GCGGGG--CCAAGAGACCCAGTACTTCGGGCCAGGCACGCGGCTCCTGGTGCTCG
Productive	0.00062269		TRBV7-2	TRBJ1-2	ASSLGWGYT	GCCAGCAGCTTGGGTTGGGGTTACACC		1656	1147	0	2803	0.000508843	173	1		1		CCAGCGCACACAGCAGGAGGACTCGGCCGTGTATCTCTGTGCCAGCAGCTTGGGTTGGGGTTACACCTTCGGTTCGGGGACCAGGTTAACCGTTGTAG	CCAGCGCACACAGCAGGAGGACTCGGCCGTGTATCTCTGTGCCAGCAGCTT----------TACACCTTCGGTTCGGGGACCAGGTTAACCGTTGTAG
Productive	0.00062158		TRBV20-1	TRBJ1-6	SASSYNSPLH	AGTGCTAGCTCCTATAATTCACCCCTCCAC		1616	1182	0	2798	0.000507935	174	1		2		GCCCATCCTGAAGACAGCAGCTTCTACATCTGCAGTGCTAGCTCCTATAATTCACCCCTCCACTTTGGGAACGGGACCAGGCTCACTGTGACAG	GCCCATCCTGAAGACAGCAGCTTCTACATCTGCAGTGCTAGCTCCTATAATTCACCCCTCCACTTTGGGAACGGGACCAGGCTCACTGTGACAG
Productive	0.00062024		TRBV15	TRBJ2-5	ATSRDRASPETQY	GCCACCAGCAGAGATCGGGCTAGCCCAGAGACCCAGTAC	TRBD2	640	2152	0	2792	0.000506846	175	2	1	1		CACCAGGCCTGGGGGACGCAGCCATGTACCTGTGTGCCACCAGCAGAGATCGGGCTAGCCCAGAGACCCAGTACTTCGGGCCAGGCACGCGGCTCCTGGTGCTCG	CACCAGGCCTGGGGGACGCAGCCATGTACCTGTGTGCCACCAGC----------CTAGC--AGAGACCCAGTACTTCGGGCCAGGCACGCGGCTCCTGGTGCTCG
Productive	0.00061958		TRBV7-9	TRBJ1-2	ASSLPGAKGYT	GCCAGCAGCTTACCAGGGGCGAAGGGCTACACC	TRBD1	1826	963	0	2789	0.000506302	176	1	1	1		CCAGCGCACAGAGCAGGGGGACTCGGCCATGTATCTCTGTGCCAGCAGCTTACCAGGGGCGAAGGGCTACACCTTCGGTTCGGGGACCAGGTTAACCGTTGTAG	CCAGCGCACAGAGCAGGGGGACTCGGCCATGTATCTCTGTGCCAGCAGCTTA-CAGGGG-----GGCTACACCTTCGGTTCGGGGACCAGGTTAACCGTTGTAG
Productive	0.00061936		TRBV20-1	TRBJ2-5	SAGGQGMEETQY	AGTGCTGGAGGGCAGGGGATGGAAGAGACCCAGTAC	TRBD1	1222	1566	0	2788	0.00050612	177	1	1	1		GCCCATCCTGAAGACAGCAGCTTCTACATCTGCAGTGCTGGAGGGCAGGGGATGGAAGAGACCCAGTACTTCGGGCCAGGCACGCGGCTCCTGGTGCTCG	GCCCATCCTGAAGACAGCAGCTTCTACATCTGCAGTGCT------CAGGGG----AAGAGACCCAGTACTTCGGGCCAGGCACGCGGCTCCTGGTGCTCG
Unproductive		0.00276033	TRBV15	TRBJ1-1	ARLGH*SF	GCCCGGCTGGGGCACTGAAGCTTTC	TRBD1	1376	1404	0	2780	0.000504668	178	2	1	1		CACCAGGCCTGGGGGACGCAGCCATGTACCTGTGTGCCCGGCTGGGGCACTGAAGCTTTCTTTGGACAAGGCACCAGACTCACAGTTGTA	CACCAGGCCTGGGGGACGCAGCCATGTACCTGTGTGCC-----GGGGCACTGAAGCTTTCTTTGGACAAGGCACCAGACTCACAGTTGTA
Productive	0.00061514		TRBV7-6	TRBJ1-5	ASSLDEGGNQPQH	GCCAGCAGCTTAGACGAAGGTGGCAATCAGCCCCAGCAT		1768	1001	0	2769	0.000502671	179	1		1		CCAGCGCACAGAGCAGCGGGACTCGGCCATGTATCGCTGTGCCAGCAGCTTAGACGAAGGTGGCAATCAGCCCCAGCATTTTGGTGATGGGACTCGACTCTCCATCCTAG	CCAGCGCACAGAGCAGCGGGACTCGGCCATGTATCGCTGTGCCAGCAGCTTAG---------GCAATCAGCCCCAGCATTTTGGTGATGGGACTCGACTCTCCATCCTAG
Productive	0.0006138		TRBV7-3	TRBJ1-2	ASRDPDGYT	GCCAGCAGAGACCCCGATGGCTACACC		1816	947	0	2763	0.000501582	180	1		1		CCAGCGCACAGAGCGGGGGGACTCAGCCGTGTATCTCTGTGCCAGCAGAGACCCCGATGGCTACACCTTCGGTTCGGGGACCAGGTTAACCGTTGTAG	CCAGCGCACAGAGCGGGGGGACTCAGCCGTGTATCTCTGTGCCAGCAG--------ATGGCTACACCTTCGGTTCGGGGACCAGGTTAACCGTTGTAG
Productive	0.00061269		TRBV10-3	TRBJ2-5	AISEHRDSQETQY	GCCATCAGTGAGCATAGGGACAGCCAAGAGACCCAGTAC	TRBD1	1266	1492	0	2758	0.000500674	181	1	1	1		ACCAGCTCCCAGACATCTGTGTACTTCTGTGCCATCAGTGAGCATAGGGACAGCCAAGAGACCCAGTACTTCGGGCCAGGCACGCGGCTCCTGGTGCTCG	ACCAGCTCCCAGACATCTGTGTACTTCTGTGCCATCAGTGAG----GGGACAGCCAAGAGACCCAGTACTTCGGGCCAGGCACGCGGCTCCTGGTGCTCG
Productive	0.0006118		TRBV7-8	TRBJ1-5	ASSLQWDRRNNQPQH	GCCAGCAGCTTACAATGGGACAGGCGAAACAATCAGCCCCAGCAT	TRBD1	2634	120	0	2754	0.000499948	182	1	1	1		CCAGCGCACACAGCAGGAGGACTCCGCCGTGTATCTCTGTGCCAGCAGCTTACAATGGGACAGGCGAAACAATCAGCCCCAGCATTTTGGTGATGGGACTCGACTCTCCATCCTAG	CCAGCGCACACAGCAGGAGGACTCCGCCGTGTATCTCTGTGCCAGCAGCTTA----GGGACAGG-----CAATCAGCCCCAGCATTTTGGTGATGGGACTCGACTCTCCATCCTAG
Productive	0.00061114		TRBV7-8	TRBJ1-2	ASSLRGQGVNT	GCCAGCAGCTTAAGGGGACAGGGGGTTAACACC	TRBD1	2632	119	0	2751	0.000499403	183	1	1	1		CCAGCGCACACAGCAGGAGGACTCCGCCGTGTATCTCTGTGCCAGCAGCTTAAGGGGACAGGGGGTTAACACCTTCGGTTCGGGGACCAGGTTAACCGTTGTAG	CCAGCGCACACAGCAGGAGGACTCCGCCGTGTATCTCTGTGCCAGCAGCTTA--GGGACAGGGGG---ACACCTTCGGTTCGGGGACCAGGTTAACCGTTGTAG
Productive	0.00060869		TRBV27	TRBJ2-5	ASSSLAGVETQY	GCCAGCAGTTCACTAGCGGGGGTAGAGACCCAGTAC	TRBD2	1375	1365	0	2740	0.000497406	184	1	1	1		CGCCCAGCCCCAACCAGACCTCTCTGTACTTCTGTGCCAGCAGTTCACTAGCGGGGGTAGAGACCCAGTACTTCGGGCCAGGCACGCGGCTCCTGGTGCTCG	CGCCCAGCCCCAACCAGACCTCTCTGTACTTCTGTGCCAGCAGTT-ACTAGCGGGGG-AGAGACCCAGTACTTCGGGCCAGGCACGCGGCTCCTGGTGCTCG
Productive	0.00060758		TRBV7-9	TRBJ1-2	ASSLQGPYGYT	GCCAGCAGCTTACAGGGCCCCTATGGCTACACC	TRBD1	1707	1028	0	2735	0.000496499	185	1	1	1		CCAGCGCACAGAGCAGGGGGACTCGGCCATGTATCTCTGTGCCAGCAGCTTACAGGGCCCCTATGGCTACACCTTCGGTTCGGGGACCAGGTTAACCGTTGTAG	CCAGCGCACAGAGCAGGGGGACTCGGCCATGTATCTCTGTGCCAGCAGCTTACAGGG---CTATGGCTACACCTTCGGTTCGGGGACCAGGTTAACCGTTGTAG
Productive	0.00060758		TRBV7-2	TRBJ1-5	ASSAYRGNQPQH	GCCAGCAGCGCCTACAGGGGGAATCAGCCCCAGCAT	TRBD1	1852	883	0	2735	0.000496499	185	1	1	1		CCAGCGCACACAGCAGGAGGACTCGGCCGTGTATCTCTGTGCCAGCAGCGCCTACAGGGGGAATCAGCCCCAGCATTTTGGTGATGGGACTCGACTCTCCATCCTAG	CCAGCGCACACAGCAGGAGGACTCGGCCGTGTATCTCTGTGCCAGCAGC----ACAGGGGGAATCAGCCCCAGCATTTTGGTGATGGGACTCGACTCTCCATCCTAG
Productive	0.00060692		TRBV7-9	TRBJ1-6	ASSYGPSPLH	GCCAGCAGCTACGGGCCCTCACCCCTCCAC		1900	832	0	2732	0.000495954	186	1		2		CCAGCGCACAGAGCAGGGGGACTCGGCCATGTATCTCTGTGCCAGCAGCTACGGGCCCTCACCCCTCCACTTTGGGAACGGGACCAGGCTCACTGTGACAG	CCAGCGCACAGAGCAGGGGGACTCGGCCATGTATCTCTGTGCCAGCAGCT--------TCACCCCTCCACTTTGGGAACGGGACCAGGCTCACTGTGACAG
Productive	0.00060647		TRBV7-9	TRBJ1-2	ASSASESYT	GCCAGCAGCGCCAGTGAGAGCTACACC		1745	985	0	2730	0.000495591	187	1		1		CCAGCGCACAGAGCAGGGGGACTCGGCCATGTATCTCTGTGCCAGCAGCGCCAGTGAGAGCTACACCTTCGGTTCGGGGACCAGGTTAACCGTTGTAG	CCAGCGCACAGAGCAGGGGGACTCGGCCATGTATCTCTGTGCCAGCAGC----------GCTACACCTTCGGTTCGGGGACCAGGTTAACCGTTGTAG
Productive	0.00060625		TRBV27	TRBJ1-2	ASSTGGRDGYT	GCCAGCAGTACAGGGGGCAGAGATGGCTACACC	TRBD1	1671	1058	0	2729	0.000495409	188	1	1	1		CGCCCAGCCCCAACCAGACCTCTCTGTACTTCTGTGCCAGCAGTACAGGGGGCAGAGATGGCTACACCTTCGGTTCGGGGACCAGGTTAACCGTTGTAG	CGCCCAGCCCCAACCAGACCTCTCTGTACTTCTGTGCCAGCAGTACAGGGGGC----ATGGCTACACCTTCGGTTCGGGGACCAGGTTAACCGTTGTAG
Productive	0.00060492		TRBV7-2	TRBJ1-5	ASSRDRVDQPQH	GCCAGCAGCCGGGACAGGGTCGATCAGCCCCAGCAT	TRBD1	1732	991	0	2723	0.00049432	189	1	1	1		CCAGCGCACACAGCAGGAGGACTCGGCCGTGTATCTCTGTGCCAGCAGCCGGGACAGGGTCGATCAGCCCCAGCATTTTGGTGATGGGACTCGACTCTCCATCCTAG	CCAGCGCACACAGCAGGAGGACTCGGCCGTGTATCTCTGTGCCAGCAGC-GGGACAGGG---ATCAGCCCCAGCATTTTGGTGATGGGACTCGACTCTCCATCCTAG
Unproductive		0.00269281	TRBV6-5	TRBJ1-1	ASS*GSLKL	GCCAGCAGTTGAGGGTCACTGAAGCTTTC	TRBD2	1816	896	0	2712	0.000492323	190	1	2	1		CGGCTGCTCCCTCCCAGACATCTGTGTACTTCTGTGCCAGCAGTTGAGGGTCACTGAAGCTTTCTTTGGACAAGGCACCAGACTCACAGTTGTA	CGGCTGCTCCCTCCCAGACATCTGTGTACTTCTGTGCCAGCAGTTGAGGG-CACTGAAGCTTTCTTTGGACAAGGCACCAGACTCACAGTTGTA
Productive	0.00060114		TRBV7-4	TRBJ2-5	ASSLGPQETQY	GCCAGCAGCTTAGGCCCTCAAGAGACCCAGTAC	TRBD2	1489	1217	0	2706	0.000491234	191	1	2	1		CCAGCGCACAGAGCAGGGGGACTCAGCTGTGTATCTCTGTGCCAGCAGCTTAGGCCCTCAAGAGACCCAGTACTTCGGGCCAGGCACGCGGCTCCTGGTGCTCG	CCAGCGCACAGAGCAGGGGGACTCAGCTGTGTATCTCTGTGCCAGCAGCTTAG-CCCTCAAGAGACCCAGTACTTCGGGCCAGGCACGCGGCTCCTGGTGCTCG
Productive	0.00060003		TRBV15	TRBJ2-5	ATSKDRGLILETQY	GCCACCAGCAAGGACAGGGGCTTAATCTTAGAGACCCAGTAC	TRBD1	972	1729	0	2701	0.000490326	192	2	1	1		CACCAGGCCTGGGGGACGCAGCCATGTACCTGTGTGCCACCAGCAAGGACAGGGGCTTAATCTTAGAGACCCAGTACTTCGGGCCAGGCACGCGGCTCCTGGTGCTCG	CACCAGGCCTGGGGGACGCAGCCATGTACCTGTGTGCCACCAGC--GGACAGGGG---------AGAGACCCAGTACTTCGGGCCAGGCACGCGGCTCCTGGTGCTCG
Productive	0.00059914		TRBV20-1	TRBJ1-6	SANRDYNSPLH	AGTGCCAACCGGGACTATAATTCACCCCTCCAC	TRBD2	1622	1075	0	2697	0.0004896	193	1	1	2		GCCCATCCTGAAGACAGCAGCTTCTACATCTGCAGTGCCAACCGGGACTATAATTCACCCCTCCACTTTGGGAACGGGACCAGGCTCACTGTGACAG	GCCCATCCTGAAGACAGCAGCTTCTACATCTGCAGTGC-----GGGACTATAATTCACCCCTCCACTTTGGGAACGGGACCAGGCTCACTGTGACAG
Productive	0.00059692		TRBV6-1	TRBJ2-5	ATRQSQETQY	GCCACCCGACAGAGTCAAGAGACCCAGTAC	TRBD1	1703	984	0	2687	0.000487785	194	1	1	1		CGGCTGCTCCCTCCCAGACATCTGTGTACTTCTGTGCCACCCGACAGAGTCAAGAGACCCAGTACTTCGGGCCAGGCACGCGGCTCCTGGTGCTCG	CGGCTGCTCCCTCCCAGACATCTGTGTACTTCTGTGCCA---GACAG---CAAGAGACCCAGTACTTCGGGCCAGGCACGCGGCTCCTGGTGCTCG
Productive	0.00059514		TRBV7-3	TRBJ1-2	ASSLEGYGYT	GCCAGCAGCTTAGAGGGATATGGCTACACC	TRBD2	1703	976	0	2679	0.000486333	195	1	2	1		CCAGCGCACAGAGCGGGGGGACTCAGCCGTGTATCTCTGTGCCAGCAGCTTAGAGGGATATGGCTACACCTTCGGTTCGGGGACCAGGTTAACCGTTGTAG	CCAGCGCACAGAGCGGGGGGACTCAGCCGTGTATCTCTGTGCCAGCAGCTTAGAGGG-TATGGCTACACCTTCGGTTCGGGGACCAGGTTAACCGTTGTAG
Productive	0.00059514		TRBV20-1	TRBJ1-2	SAPRTAVHGYT	AGTGCTCCGCGGACGGCGGTTCATGGCTACACC		1484	1195	0	2679	0.000486333	195	1		1		GCCCATCCTGAAGACAGCAGCTTCTACATCTGCAGTGCTCCGCGGACGGCGGTTCATGGCTACACCTTCGGTTCGGGGACCAGGTTAACCGTTGTAG	GCCCATCCTGAAGACAGCAGCTTCTACATCTGCAGTGCT----------------ATGGCTACACCTTCGGTTCGGGGACCAGGTTAACCGTTGTAG
Productive	0.00059425		TRBV20-1	TRBJ2-5	SATGGETQY	AGTGCTACCGGTGGAGAGACCCAGTAC		1128	1547	0	2675	0.000485607	196	1		1		GCCCATCCTGAAGACAGCAGCTTCTACATCTGCAGTGCTACCGGTGGAGAGACCCAGTACTTCGGGCCAGGCACGCGGCTCCTGGTGCTCG	GCCCATCCTGAAGACAGCAGCTTCTACATCTGCAGTGCTA-------AGAGACCCAGTACTTCGGGCCAGGCACGCGGCTCCTGGTGCTCG
Productive	0.00059203		TRBV7-2	TRBJ1-5	ASSLVVSQPQH	GCCAGCAGCTTAGTGGTTAGTCAGCCCCAGCAT		1759	906	0	2665	0.000483791	197	1		1		CCAGCGCACACAGCAGGAGGACTCGGCCGTGTATCTCTGTGCCAGCAGCTTAGTGGTTAGTCAGCCCCAGCATTTTGGTGATGGGACTCGACTCTCCATCCTAG	CCAGCGCACACAGCAGGAGGACTCGGCCGTGTATCTCTGTGCCAGCAGCTTAG-------TCAGCCCCAGCATTTTGGTGATGGGACTCGACTCTCCATCCTAG
Productive	0.00059137		TRBV7-2	TRBJ2-5	ASSLGTSRETQY	GCCAGCAGCTTAGGGACTAGCCGGGAGACCCAGTAC	TRBD2	1637	1025	0	2662	0.000483247	198	1	1	1		CCAGCGCACACAGCAGGAGGACTCGGCCGTGTATCTCTGTGCCAGCAGCTTAGGGACTAGCCGGGAGACCCAGTACTTCGGGCCAGGCACGCGGCTCCTGGTGCTCG	CCAGCGCACACAGCAGGAGGACTCGGCCGTGTATCTCTGTGCCAGCAGCTTAGGGACTAGC---GAGACCCAGTACTTCGGGCCAGGCACGCGGCTCCTGGTGCTCG
Productive	0.0005907		TRBV15	TRBJ1-2	ATSRDLTGDGYT	GCCACCAGCAGAGATCTAACAGGGGATGGCTACACC	TRBD1	1415	1244	0	2659	0.000482702	199	2	1	1		CACCAGGCCTGGGGGACGCAGCCATGTACCTGTGTGCCACCAGCAGAGATCTAACAGGGGATGGCTACACCTTCGGTTCGGGGACCAGGTTAACCGTTGTAG	CACCAGGCCTGGGGGACGCAGCCATGTACCTGTGTGCCACCAGC---------ACAGGGGATGGCTACACCTTCGGTTCGGGGACCAGGTTAACCGTTGTAG
Productive	0.00058959		TRBV20-1	TRBJ1-2	SARARPGDGYT	AGTGCTAGAGCACGGCCGGGGGATGGCTACACC	TRBD2	1526	1128	0	2654	0.000481794	200	1	1	1		GCCCATCCTGAAGACAGCAGCTTCTACATCTGCAGTGCTAGAGCACGGCCGGGGGATGGCTACACCTTCGGTTCGGGGACCAGGTTAACCGTTGTAG	GCCCATCCTGAAGACAGCAGCTTCTACATCTGCAGTGCTAGAG------CGGGGGATGGCTACACCTTCGGTTCGGGGACCAGGTTAACCGTTGTAG
Unproductive		0.00263423	TRBV21-1	TRBJ2-7	ASSLLRAV	GCCAGCAGCCTCCTACGAGCAGTAC		1112	1541	0	2653	0.000481613	201	1		1		CCACGGAGTCAGGGGACACAGCACTGTATTTCTGTGCCAGCAGCCTCCTACGAGCAGTACTTCGGGCCGGGCACCAGGCTCACGGTCACA	CCACGGAGTCAGGGGACACAGCACTGTATTTCTGTGCCAGCAGCCTCCTACGAGCAGTACTTCGGGCCGGGCACCAGGCTCACGGTCACA
Productive	0.0005887		TRBV7-2	TRBJ2-5	ASSSSFEETQY	GCCAGCAGCTCCTCCTTTGAGGAGACCCAGTAC	TRBD2	1451	1199	0	2650	0.000481068	202	1	2	1		CCAGCGCACACAGCAGGAGGACTCGGCCGTGTATCTCTGTGCCAGCAGCTCCTCCTTTGAGGAGACCCAGTACTTCGGGCCAGGCACGCGGCTCCTGGTGCTCG	CCAGCGCACACAGCAGGAGGACTCGGCCGTGTATCTCTGTGCCAGCAGCTCCTCC------GAGACCCAGTACTTCGGGCCAGGCACGCGGCTCCTGGTGCTCG
Unproductive		0.00262926	TRBV20-1	TRBJ1-5	SAEWNISPS	AGTGCTGAATGGAATATCAGCCCCAGCAT		1476	1172	0	2648	0.000480705	203	1		1		GCCCATCCTGAAGACAGCAGCTTCTACATCTGCAGTGCTGAATGGAATATCAGCCCCAGCATTTTGGTGATGGGACTCGACTCTCCATCCTA	GCCCATCCTGAAGACAGCAGCTTCTACATCTGCAGTGCT---------ATCAGCCCCAGCATTTTGGTGATGGGACTCGACTCTCCATCCTA
Productive	0.00058737		TRBV6-1	TRBJ2-5	ASSETQETQY	GCCAGCAGTGAGACACAAGAGACCCAGTAC		1518	1126	0	2644	0.000479979	204	1		1		CGGCTGCTCCCTCCCAGACATCTGTGTACTTCTGTGCCAGCAGTGAGACACAAGAGACCCAGTACTTCGGGCCAGGCACGCGGCTCCTGGTGCTCG	CGGCTGCTCCCTCCCAGACATCTGTGTACTTCTGTGCCAGCAGTGA----CAAGAGACCCAGTACTTCGGGCCAGGCACGCGGCTCCTGGTGCTCG
Productive	0.00058403		TRBV20-1	TRBJ1-5	SAGQGMAINQPQH	AGTGCAGGACAGGGAATGGCCATCAATCAGCCCCAGCAT	TRBD1	1389	1240	0	2629	0.000477256	205	1	1	1		GCCCATCCTGAAGACAGCAGCTTCTACATCTGCAGTGCAGGACAGGGAATGGCCATCAATCAGCCCCAGCATTTTGGTGATGGGACTCGACTCTCCATCCTAG	GCCCATCCTGAAGACAGCAGCTTCTACATCTGCAGTGC-GGACAGGG---------CAATCAGCCCCAGCATTTTGGTGATGGGACTCGACTCTCCATCCTAG
Productive	0.00058248		TRBV7-2	TRBJ1-2	ASSSTQGVGGYT	GCCAGCAGCTCTACACAGGGGGTCGGGGGCTACACC	TRBD1	1753	869	0	2622	0.000475985	206	1	1	1		CCAGCGCACACAGCAGGAGGACTCGGCCGTGTATCTCTGTGCCAGCAGCTCTACACAGGGGGTCGGGGGCTACACCTTCGGTTCGGGGACCAGGTTAACCGTTGTAG	CCAGCGCACACAGCAGGAGGACTCGGCCGTGTATCTCTGTGCCAGCAGCT----ACAGGGGG-----GGCTACACCTTCGGTTCGGGGACCAGGTTAACCGTTGTAG
Unproductive		0.00259649	TRBV7-9	TRBJ1-2	ASSLVWRGHLWLH	GCCAGCAGCTTAGTGTGGAGGGGGCACCTATGGCTACACC	TRBD1	1669	946	0	2615	0.000474714	207	1	1	1		CCAGCGCACAGAGCAGGGGGACTCGGCCATGTATCTCTGTGCCAGCAGCTTAGTGTGGAGGGGGCACCTATGGCTACACCTTCGGTTCGGGGACCAGGTTAACCGTTGTA	CCAGCGCACAGAGCAGGGGGACTCGGCCATGTATCTCTGTGCCAGCAGCTTAG-----AGGGGGC--CTATGGCTACACCTTCGGTTCGGGGACCAGGTTAACCGTTGTA
Productive	0.00058026		TRBV7-9	TRBJ1-5	ASGGSNQPQH	GCCAGCGGAGGAAGCAATCAGCCCCAGCAT	TRBD2	1657	955	0	2612	0.00047417	208	1	2	1		CCAGCGCACAGAGCAGGGGGACTCGGCCATGTATCTCTGTGCCAGCGGAGGAAGCAATCAGCCCCAGCATTTTGGTGATGGGACTCGACTCTCCATCCTAG	CCAGCGCACAGAGCAGGGGGACTCGGCCATGTATCTCTGTGCCAGCGGAGG-AGCAATCAGCCCCAGCATTTTGGTGATGGGACTCGACTCTCCATCCTAG
Productive	0.00057937		TRBV6-1	TRBJ2-5	ASSPGDQETQY	GCCAGCAGTCCGGGGGACCAAGAGACCCAGTAC	TRBD2	1564	1044	0	2608	0.000473444	209	1	1	1		CGGCTGCTCCCTCCCAGACATCTGTGTACTTCTGTGCCAGCAGTCCGGGGGACCAAGAGACCCAGTACTTCGGGCCAGGCACGCGGCTCCTGGTGCTCG	CGGCTGCTCCCTCCCAGACATCTGTGTACTTCTGTGCCAGCAGT-CGGGGGACCAAGAGACCCAGTACTTCGGGCCAGGCACGCGGCTCCTGGTGCTCG
Unproductive		0.00258855	TRBV20-1	TRBJ2-5	SARLQGARDPV	AGTGCTAGACTGCAGGGGGCTAGAGACCCAGTAC	TRBD1	1230	1377	0	2607	0.000473262	210	1	1	1		GCCCATCCTGAAGACAGCAGCTTCTACATCTGCAGTGCTAGACTGCAGGGGGCTAGAGACCCAGTACTTCGGGCCAGGCACGCGGCTCCTGGTGCTC	GCCCATCCTGAAGACAGCAGCTTCTACATCTGCAGTGCTAGA---CAGGGGGC-AGAGACCCAGTACTTCGGGCCAGGCACGCGGCTCCTGGTGCTC
Productive	0.00057848		TRBV7-9	TRBJ1-2	ASSLGRLRGYT	GCCAGCAGCTTAGGCAGACTCCGTGGCTACACC		1664	940	0	2604	0.000472718	211	1		1		CCAGCGCACAGAGCAGGGGGACTCGGCCATGTATCTCTGTGCCAGCAGCTTAGGCAGACTCCGTGGCTACACCTTCGGTTCGGGGACCAGGTTAACCGTTGTAG	CCAGCGCACAGAGCAGGGGGACTCGGCCATGTATCTCTGTGCCAGCAGCTTAG----------TGGCTACACCTTCGGTTCGGGGACCAGGTTAACCGTTGTAG
Productive	0.0005767		TRBV20-1	TRBJ1-5	SARVPGVGDQPQH	AGTGCTAGGGTTCCAGGGGTCGGCGATCAGCCCCAGCAT	TRBD1	1452	1144	0	2596	0.000471265	212	1	1	1		GCCCATCCTGAAGACAGCAGCTTCTACATCTGCAGTGCTAGGGTTCCAGGGGTCGGCGATCAGCCCCAGCATTTTGGTGATGGGACTCGACTCTCCATCCTAG	GCCCATCCTGAAGACAGCAGCTTCTACATCTGCAGTGCTAG-----CAGGGG------ATCAGCCCCAGCATTTTGGTGATGGGACTCGACTCTCCATCCTAG
Productive	0.00057626		TRBV7-9	TRBJ1-2	ASSLAGTGDGYT	GCCAGCAGCTTAGCCGGGACAGGGGACGGCTACACC	TRBD1	1749	845	0	2594	0.000470902	213	1	1	1		CCAGCGCACAGAGCAGGGGGACTCGGCCATGTATCTCTGTGCCAGCAGCTTAGCCGGGACAGGGGACGGCTACACCTTCGGTTCGGGGACCAGGTTAACCGTTGTAG	CCAGCGCACAGAGCAGGGGGACTCGGCCATGTATCTCTGTGCCAGCAGCTTAGC-GGGACAGGGG--GGCTACACCTTCGGTTCGGGGACCAGGTTAACCGTTGTAG
Productive	0.00057604		TRBV7-9	TRBJ1-2	ASSPTQGGYGYT	GCCAGCAGCCCAACACAGGGGGGCTATGGCTACACC	TRBD1	1646	947	0	2593	0.000470721	214	1	1	1		CCAGCGCACAGAGCAGGGGGACTCGGCCATGTATCTCTGTGCCAGCAGCCCAACACAGGGGGGCTATGGCTACACCTTCGGTTCGGGGACCAGGTTAACCGTTGTAG	CCAGCGCACAGAGCAGGGGGACTCGGCCATGTATCTCTGTGCCAGCAGC-----ACAGGGGG-CTATGGCTACACCTTCGGTTCGGGGACCAGGTTAACCGTTGTAG
Productive	0.00057604		TRBV27	TRBJ2-5	ASSLWRGQETQY	GCCAGCAGTTTATGGCGGGGACAAGAGACCCAGTAC	TRBD1	1175	1418	0	2593	0.000470721	214	1	1	1		CGCCCAGCCCCAACCAGACCTCTCTGTACTTCTGTGCCAGCAGTTTATGGCGGGGACAAGAGACCCAGTACTTCGGGCCAGGCACGCGGCTCCTGGTGCTCG	CGCCCAGCCCCAACCAGACCTCTCTGTACTTCTGTGCCAGCAGTTTAT----GGGACAAGAGACCCAGTACTTCGGGCCAGGCACGCGGCTCCTGGTGCTCG
Productive	0.00057581		TRBV20-1	TRBJ2-7	SGSGETYEQY	AGTGGTTCCGGGGAGACCTACGAGCAGTAC	TRBD2	1045	1547	0	2592	0.000470539	215	1	1	1		GCCCATCCTGAAGACAGCAGCTTCTACATCTGCAGTGGTTCCGGGGAGACCTACGAGCAGTACTTCGGGCCGGGCACCAGGCTCACGGTCACAG	GCCCATCCTGAAGACAGCAGCTTCTACATCTGCAGTG----CGGGG---CCTACGAGCAGTACTTCGGGCCGGGCACCAGGCTCACGGTCACAG
Productive	0.00057559		TRBV7-9	TRBJ1-6	ASSLGEAGSGPLH	GCCAGCAGCTTAGGCGAGGCAGGGTCTGGACCCCTCCAC	TRBD1	1801	790	0	2591	0.000470358	216	1	1	2		CCAGCGCACAGAGCAGGGGGACTCGGCCATGTATCTCTGTGCCAGCAGCTTAGGCGAGGCAGGGTCTGGACCCCTCCACTTTGGGAACGGGACCAGGCTCACTGTGACAG	CCAGCGCACAGAGCAGGGGGACTCGGCCATGTATCTCTGTGCCAGCAGCTTAG------CAGGG-----ACCCCTCCACTTTGGGAACGGGACCAGGCTCACTGTGACAG
Unproductive		0.00255281	TRBV20-1	TRBJ1-2	SVGTGSSRLH	AGTGTGGGGACAGGGAGTTCGAGGCTACACC	TRBD1	1435	1136	0	2571	0.000466727	217	1	1	1		GCCCATCCTGAAGACAGCAGCTTCTACATCTGCAGTGTGGGGACAGGGAGTTCGAGGCTACACCTTCGGTTCGGGGACCAGGTTAACCGTTGTA	GCCCATCCTGAAGACAGCAGCTTCTACATCTGCAGTG--GGGACAGGG-------GGCTACACCTTCGGTTCGGGGACCAGGTTAACCGTTGTA
Productive	0.00057093		TRBV15	TRBJ1-2	ATSRPGQGAIGYT	GCCACCAGCAGACCTGGACAGGGGGCGATTGGCTACACC	TRBD1	935	1635	0	2570	0.000466545	218	2	1	1		CACCAGGCCTGGGGGACGCAGCCATGTACCTGTGTGCCACCAGCAGACCTGGACAGGGGGCGATTGGCTACACCTTCGGTTCGGGGACCAGGTTAACCGTTGTAG	CACCAGGCCTGGGGGACGCAGCCATGTACCTGTGTGCCACCAGC------GGACAGGGGGC---TGGCTACACCTTCGGTTCGGGGACCAGGTTAACCGTTGTAG
Productive	0.00056959		TRBV6-1	TRBJ2-5	ASTPWGDSQETQY	GCCAGCACTCCTTGGGGGGACAGTCAAGAGACCCAGTAC	TRBD1	1572	992	0	2564	0.000465456	219	1	1	1		CGGCTGCTCCCTCCCAGACATCTGTGTACTTCTGTGCCAGCACTCCTTGGGGGGACAGTCAAGAGACCCAGTACTTCGGGCCAGGCACGCGGCTCCTGGTGCTCG	CGGCTGCTCCCTCCCAGACATCTGTGTACTTCTGTGCCAGCA---------GGGACAG-CAAGAGACCCAGTACTTCGGGCCAGGCACGCGGCTCCTGGTGCTCG
Productive	0.00056937		TRBV20-1	TRBJ1-2	SARSGPGQGAGGYT	AGTGCTAGATCGGGACCGGGACAGGGGGCAGGTGGCTACACC	TRBD1	1342	1221	0	2563	0.000465275	220	1	1	1		GCCCATCCTGAAGACAGCAGCTTCTACATCTGCAGTGCTAGATCGGGACCGGGACAGGGGGCAGGTGGCTACACCTTCGGTTCGGGGACCAGGTTAACCGTTGTAG	GCCCATCCTGAAGACAGCAGCTTCTACATCTGCAGTGCTAGA--------GGGACAGGGGGC---TGGCTACACCTTCGGTTCGGGGACCAGGTTAACCGTTGTAG
Unproductive		0.00254188	TRBV15	TRBJ2-5	ATYDDGHTIRDPV	GCCACCTACGACGACGGACACACCATAAGAGACCCAGTAC	TRBD1	721	1839	0	2560	0.00046473	221	2	1	1		CACCAGGCCTGGGGGACGCAGCCATGTACCTGTGTGCCACCTACGACGACGGACACACCATAAGAGACCCAGTACTTCGGGCCAGGCACGCGGCTCCTGGTGCTC	CACCAGGCCTGGGGGACGCAGCCATGTACCTGTGTGCCACC---------GGACA------AAGAGACCCAGTACTTCGGGCCAGGCACGCGGCTCCTGGTGCTC
Unproductive		0.00254188	TRBV20-1	TRBJ2-5	SAWGMGGRWKRPS	AGTGCCTGGGGTATGGGGGGCCGATGGAAGAGACCCAGTAC	TRBD1	1083	1477	0	2560	0.00046473	221	1	1	1		GCCCATCCTGAAGACAGCAGCTTCTACATCTGCAGTGCCTGGGGTATGGGGGGCCGATGGAAGAGACCCAGTACTTCGGGCCAGGCACGCGGCTCCTGGTGCTC	GCCCATCCTGAAGACAGCAGCTTCTACATCTGCAGTGC----------GGGGGC------AAGAGACCCAGTACTTCGGGCCAGGCACGCGGCTCCTGGTGCTC
Productive	0.00056848		TRBV27	TRBJ2-5	ASSLSVLSGTQY	GCCAGCAGTTTATCGGTCCTATCTGGGACCCAGTAC		1269	1290	0	2559	0.000464548	222	1		1		CGCCCAGCCCCAACCAGACCTCTCTGTACTTCTGTGCCAGCAGTTTATCGGTCCTATCTGGGACCCAGTACTTCGGGCCAGGCACGCGGCTCCTGGTGCTCG	CGCCCAGCCCCAACCAGACCTCTCTGTACTTCTGTGCCAGCAGTTTATC------------GACCCAGTACTTCGGGCCAGGCACGCGGCTCCTGGTGCTCG
Productive	0.00056804		TRBV7-9	TRBJ1-2	ASSLPESRGYT	GCCAGCAGCTTACCGGAGTCGAGAGGCTACACC		1648	909	0	2557	0.000464185	223	1		1		CCAGCGCACAGAGCAGGGGGACTCGGCCATGTATCTCTGTGCCAGCAGCTTACCGGAGTCGAGAGGCTACACCTTCGGTTCGGGGACCAGGTTAACCGTTGTAG	CCAGCGCACAGAGCAGGGGGACTCGGCCATGTATCTCTGTGCCAGCAGCTTA------------GGCTACACCTTCGGTTCGGGGACCAGGTTAACCGTTGTAG
Productive	0.00056737		TRBV7-3	TRBJ2-5	ASSAEPQETQY	GCCAGCAGTGCCGAGCCCCAAGAGACCCAGTAC	TRBD1	1433	1121	0	2554	0.000463641	224	1	1	1		CCAGCGCACAGAGCGGGGGGACTCAGCCGTGTATCTCTGTGCCAGCAGTGCCGAGCCCCAAGAGACCCAGTACTTCGGGCCAGGCACGCGGCTCCTGGTGCTCG	CCAGCGCACAGAGCGGGGGGACTCAGCCGTGTATCTCTGTGCCAGCAG------GCCCCAAGAGACCCAGTACTTCGGGCCAGGCACGCGGCTCCTGGTGCTCG
Unproductive		0.00253593	TRBV20-1	TRBJ1-2	SARERGEPSGAT	AGTGCTAGAGAGAGAGGGGAACCCTCGGGGGCTACACC	TRBD1	1462	1092	0	2554	0.000463641	224	1	1	1		GCCCATCCTGAAGACAGCAGCTTCTACATCTGCAGTGCTAGAGAGAGAGGGGAACCCTCGGGGGCTACACCTTCGGTTCGGGGACCAGGTTAACCGTTGTA	GCCCATCCTGAAGACAGCAGCTTCTACATCTGCAGTGCTAGAGA---------------GGGGGCTACACCTTCGGTTCGGGGACCAGGTTAACCGTTGTA
Productive	0.00056715		TRBV20-1	TRBJ1-5	SATTAVQPQH	AGTGCTACCACAGCGGTTCAGCCCCAGCAT	TRBD2	1220	1333	0	2553	0.000463459	225	1	1	1		GCCCATCCTGAAGACAGCAGCTTCTACATCTGCAGTGCTACCACAGCGGTTCAGCCCCAGCATTTTGGTGATGGGACTCGACTCTCCATCCTAG	GCCCATCCTGAAGACAGCAGCTTCTACATCTGCAGTGCTA----AGCGG-TCAGCCCCAGCATTTTGGTGATGGGACTCGACTCTCCATCCTAG
Productive	0.00056537		TRBV27	TRBJ1-2	ASSARTGYGYT	GCCAGCAGTGCCAGGACAGGGTATGGCTACACC	TRBD1	1485	1060	0	2545	0.000462007	226	1	1	1		CGCCCAGCCCCAACCAGACCTCTCTGTACTTCTGTGCCAGCAGTGCCAGGACAGGGTATGGCTACACCTTCGGTTCGGGGACCAGGTTAACCGTTGTAG	CGCCCAGCCCCAACCAGACCTCTCTGTACTTCTGTGCCAGCAGT----GGACAGGGTATGGCTACACCTTCGGTTCGGGGACCAGGTTAACCGTTGTAG
Unproductive		0.002526	TRBV7-3	TRBJ1-6	ASSLGQGTGTHPS	GCCAGCAGCCTAGGACAGGGAACGGGGACTCACCCCTCCAC	TRBD1	1608	936	0	2544	0.000461825	227	1	1	2		CCAGCGCACAGAGCGGGGGGACTCAGCCGTGTATCTCTGTGCCAGCAGCCTAGGACAGGGAACGGGGACTCACCCCTCCACTTTGGGAACGGGACCAGGCTCACTGTGACA	CCAGCGCACAGAGCGGGGGGACTCAGCCGTGTATCTCTGTGCCAGCAGC---GGACAGGG---------TCACCCCTCCACTTTGGGAACGGGACCAGGCTCACTGTGACA
Productive	0.00056493		TRBV7-3	TRBJ2-5	ASSSQETQY	GCCAGCAGCTCCCAAGAGACCCAGTAC	TRBD2	1428	1115	0	2543	0.000461644	228	1	2	1		CCAGCGCACAGAGCGGGGGGACTCAGCCGTGTATCTCTGTGCCAGCAGCTCCCAAGAGACCCAGTACTTCGGGCCAGGCACGCGGCTCCTGGTGCTCG	CCAGCGCACAGAGCGGGGGGACTCAGCCGTGTATCTCTGTGCCAGCAGCTCCCAAGAGACCCAGTACTTCGGGCCAGGCACGCGGCTCCTGGTGCTCG
Productive	0.00056493		TRBV20-1	TRBJ2-5	SARVAVETQY	AGTGCTAGGGTAGCGGTAGAGACCCAGTAC	TRBD2	1248	1295	0	2543	0.000461644	228	1	1	1		GCCCATCCTGAAGACAGCAGCTTCTACATCTGCAGTGCTAGGGTAGCGGTAGAGACCCAGTACTTCGGGCCAGGCACGCGGCTCCTGGTGCTCG	GCCCATCCTGAAGACAGCAGCTTCTACATCTGCAGTGCTAG--TAGCGG-AGAGACCCAGTACTTCGGGCCAGGCACGCGGCTCCTGGTGCTCG
Productive	0.00056404		TRBV6-5	TRBJ1-6	ASSSQGAHSPLH	GCCAGCAGTTCACAGGGGGCGCATTCACCCCTCCAC	TRBD1	1798	741	0	2539	0.000460918	229	1	1	2		CGGCTGCTCCCTCCCAGACATCTGTGTACTTCTGTGCCAGCAGTTCACAGGGGGCGCATTCACCCCTCCACTTTGGGAACGGGACCAGGCTCACTGTGACAG	CGGCTGCTCCCTCCCAGACATCTGTGTACTTCTGTGCCAGCAGTT-ACAGGGGGC--ATTCACCCCTCCACTTTGGGAACGGGACCAGGCTCACTGTGACAG
Productive	0.00056204		TRBV7-8	TRBJ1-2	ASSQREGQWGGYT	GCCAGCAGCCAGCGGGAGGGCCAGTGGGGTGGCTACACC	TRBD2	1769	761	0	2530	0.000459284	230	3	2	1		CCAGCGCACACAGCAGGAGGACTCCGCCGTGTATCTCTGTGCCAGCAGCCAGCGGGAGGGCCAGTGGGGTGGCTACACCTTCGGTTCGGGGACCAGGTTAACCGTTGTAG	CCAGCGCACACAGCAGGAGGACTCCGCCGTGTATCTCTGTGCCAGCAGCCAGCGGGAGGG---------TGGCTACACCTTCGGTTCGGGGACCAGGTTAACCGTTGTAG
Unproductive		0.0025121	TRBV20-1	TRBJ1-2	SGGRQIRLH	AGTGGCGGTCGTCAGATTCGGCTACACC		1293	1237	0	2530	0.000459284	230	1		1		GCCCATCCTGAAGACAGCAGCTTCTACATCTGCAGTGGCGGTCGTCAGATTCGGCTACACCTTCGGTTCGGGGACCAGGTTAACCGTTGTA	GCCCATCCTGAAGACAGCAGCTTCTACATCTGCAGTG---------------GGCTACACCTTCGGTTCGGGGACCAGGTTAACCGTTGTA
Productive	0.00056137		TRBV20-1	TRBJ1-5	SARDRRGGGQPQH	AGTGCTAGAGATCGCAGGGGTGGAGGGCAGCCCCAGCAT	TRBD1	1477	1050	0	2527	0.000458739	231	1	1	1		GCCCATCCTGAAGACAGCAGCTTCTACATCTGCAGTGCTAGAGATCGCAGGGGTGGAGGGCAGCCCCAGCATTTTGGTGATGGGACTCGACTCTCCATCCTAG	GCCCATCCTGAAGACAGCAGCTTCTACATCTGCAGTGCTAGAGA---CAGGGG-------CAGCCCCAGCATTTTGGTGATGGGACTCGACTCTCCATCCTAG
Productive	0.00056049		TRBV7-2	TRBJ2-5	ASSRPKETQY	GCCAGCAGCCGTCCTAAAGAGACCCAGTAC		1401	1122	0	2523	0.000458013	232	1		1		CCAGCGCACACAGCAGGAGGACTCGGCCGTGTATCTCTGTGCCAGCAGCCGTCCTAAAGAGACCCAGTACTTCGGGCCAGGCACGCGGCTCCTGGTGCTCG	CCAGCGCACACAGCAGGAGGACTCGGCCGTGTATCTCTGTGCCAGCAGC-------AAGAGACCCAGTACTTCGGGCCAGGCACGCGGCTCCTGGTGCTCG
Productive	0.0005596		TRBV20-1	TRBJ2-5	SAVPTRIGETQY	AGTGCTGTCCCCACTAGGATAGGAGAGACCCAGTAC	TRBD2	1085	1434	0	2519	0.000457287	233	1	1	1		GCCCATCCTGAAGACAGCAGCTTCTACATCTGCAGTGCTGTCCCCACTAGGATAGGAGAGACCCAGTACTTCGGGCCAGGCACGCGGCTCCTGGTGCTCG	GCCCATCCTGAAGACAGCAGCTTCTACATCTGCAGTGCT------ACTAG------AGAGACCCAGTACTTCGGGCCAGGCACGCGGCTCCTGGTGCTCG
Productive	0.00055871		TRBV20-1	TRBJ1-5	SATGGAGQPQH	AGTGCTACAGGGGGCGCGGGTCAGCCCCAGCAT	TRBD1	1325	1190	0	2515	0.000456561	234	1	1	1		GCCCATCCTGAAGACAGCAGCTTCTACATCTGCAGTGCTACAGGGGGCGCGGGTCAGCCCCAGCATTTTGGTGATGGGACTCGACTCTCCATCCTAG	GCCCATCCTGAAGACAGCAGCTTCTACATCTGCAGTGCTACAGGGGGC-----TCAGCCCCAGCATTTTGGTGATGGGACTCGACTCTCCATCCTAG
Productive	0.00055826		TRBV7-9	TRBJ2-5	ASSLGGETQY	GCCAGCAGTTTAGGAGGGGAGACCCAGTAC	TRBD2	1381	1132	0	2513	0.000456198	235	1	2	1		CCAGCGCACAGAGCAGGGGGACTCGGCCATGTATCTCTGTGCCAGCAGTTTAGGAGGGGAGACCCAGTACTTCGGGCCAGGCACGCGGCTCCTGGTGCTCG	CCAGCGCACAGAGCAGGGGGACTCGGCCATGTATCTCTGTGCCAGCAG----GGAGGGGAGACCCAGTACTTCGGGCCAGGCACGCGGCTCCTGGTGCTCG
Productive	0.00055804		TRBV7-9	TRBJ2-5	ASSRLGTAETQY	GCCAGCAGCCGACTTGGGACGGCGGAGACCCAGTAC	TRBD1	1484	1028	0	2512	0.000456016	236	1	1	1		CCAGCGCACAGAGCAGGGGGACTCGGCCATGTATCTCTGTGCCAGCAGCCGACTTGGGACGGCGGAGACCCAGTACTTCGGGCCAGGCACGCGGCTCCTGGTGCTCG	CCAGCGCACAGAGCAGGGGGACTCGGCCATGTATCTCTGTGCCAGCAGC------GGGAC----GAGACCCAGTACTTCGGGCCAGGCACGCGGCTCCTGGTGCTCG
Productive	0.00055782		TRBV20-1	TRBJ1-5	SARVVEGGNQPQH	AGTGCTAGAGTGGTGGAAGGGGGCAATCAGCCCCAGCAT	TRBD1	1407	1104	0	2511	0.000455835	237	1	1	1		GCCCATCCTGAAGACAGCAGCTTCTACATCTGCAGTGCTAGAGTGGTGGAAGGGGGCAATCAGCCCCAGCATTTTGGTGATGGGACTCGACTCTCCATCCTAG	GCCCATCCTGAAGACAGCAGCTTCTACATCTGCAGTGCTAGAG-------AGGGGGCAATCAGCCCCAGCATTTTGGTGATGGGACTCGACTCTCCATCCTAG
Productive	0.00055782		TRBV20-1	TRBJ1-2	SARDPGRIDGYT	AGTGCTAGAGACCCCGGACGGATAGATGGCTACACC		1404	1107	0	2511	0.000455835	237	1		1		GCCCATCCTGAAGACAGCAGCTTCTACATCTGCAGTGCTAGAGACCCCGGACGGATAGATGGCTACACCTTCGGTTCGGGGACCAGGTTAACCGTTGTAG	GCCCATCCTGAAGACAGCAGCTTCTACATCTGCAGTGCTAGAGA--------------ATGGCTACACCTTCGGTTCGGGGACCAGGTTAACCGTTGTAG
Productive	0.00055649		TRBV20-1	TRBJ1-2	SARGHRNYGYT	AGTGCTAGAGGGCATCGCAACTATGGCTACACC		1330	1175	0	2505	0.000454746	238	1		1		GCCCATCCTGAAGACAGCAGCTTCTACATCTGCAGTGCTAGAGGGCATCGCAACTATGGCTACACCTTCGGTTCGGGGACCAGGTTAACCGTTGTAG	GCCCATCCTGAAGACAGCAGCTTCTACATCTGCAGTGCTAGAG--------AACTATGGCTACACCTTCGGTTCGGGGACCAGGTTAACCGTTGTAG
Productive	0.00055604		TRBV20-1	TRBJ1-2	SASRVGGYT	AGTGCTAGTAGGGTGGGGGGCTACACC	TRBD1	1396	1107	0	2503	0.000454382	239	4	1	1		GCCCATCCTGAAGACAGCAGCTTCTACATCTGCAGTGCTAGTAGGGTGGGGGGCTACACCTTCGGTTCGGGGACCAGGTTAACCGTTGTAG	GCCCATCCTGAAGACAGCAGCTTCTACATCTGCAGTGCTAGT------GGGGGCTACACCTTCGGTTCGGGGACCAGGTTAACCGTTGTAG
Productive	0.00055604		TRBV20-1	TRBJ1-5	SPSQGNQPQH	AGCCCTTCACAGGGAAATCAGCCCCAGCAT	TRBD1	1368	1135	0	2503	0.000454382	239	1	1	1		GCCCATCCTGAAGACAGCAGCTTCTACATCTGCAGCCCTTCACAGGGAAATCAGCCCCAGCATTTTGGTGATGGGACTCGACTCTCCATCCTAG	GCCCATCCTGAAGACAGCAGCTTCTACATCTGCAG------ACAGGG-AATCAGCCCCAGCATTTTGGTGATGGGACTCGACTCTCCATCCTAG
Productive	0.0005556		TRBV6-5	TRBJ2-5	ASSYSHFRAGETQY	GCCAGCAGTTACTCCCACTTCAGGGCTGGGGAGACCCAGTAC	TRBD1	1433	1068	0	2501	0.000454019	240	1	1	1		CGGCTGCTCCCTCCCAGACATCTGTGTACTTCTGTGCCAGCAGTTACTCCCACTTCAGGGCTGGGGAGACCCAGTACTTCGGGCCAGGCACGCGGCTCCTGGTGCTCG	CGGCTGCTCCCTCCCAGACATCTGTGTACTTCTGTGCCAGCAGTTACTC------CAGGG-----GAGACCCAGTACTTCGGGCCAGGCACGCGGCTCCTGGTGCTCG
Productive	0.00055515		TRBV24-1	TRBJ2-5	ATSATSGGQETQY	GCCACCAGTGCTACTAGCGGGGGGCAAGAGACCCAGTAC	TRBD2	971	1528	0	2499	0.000453656	241	1	1	1		CCCCAACCAGACAGCTCTTTACTTCTGTGCCACCAGTGCTACTAGCGGGGGGCAAGAGACCCAGTACTTCGGGCCAGGCACGCGGCTCCTGGTGCTCG	CCCCAACCAGACAGCTCTTTACTTCTGTGCCACCAGTG--ACTAGCGGGGGGCAAGAGACCCAGTACTTCGGGCCAGGCACGCGGCTCCTGGTGCTCG
Productive	0.00055338		TRBV28	TRBJ1-5	GCQGRSGAQH	GGATGCCAGGGAAGGTCTGGGGCCCAGCAT	TRBD1	1925	566	0	2491	0.000452204	242	1	1	1		CCGCCAGCACCAACCAGACATCTATGTACCTCTGTGGATGCCAGGGAAGGTCTGGGGCCCAGCATTTTGGTGATGGGACTCGACTCTCCATCCTAG	CCGCCAGCACCAACCAGACATCTATGTACCTCTGTG-----------------GGGGCCCAGCATTTTGGTGATGGGACTCGACTCTCCATCCTAG
Productive	0.00055316		TRBV20-1	TRBJ1-5	SAQTGPHQPQH	AGTGCTCAGACCGGCCCCCATCAGCCCCAGCAT		1179	1311	0	2490	0.000452023	243	1		1		GCCCATCCTGAAGACAGCAGCTTCTACATCTGCAGTGCTCAGACCGGCCCCCATCAGCCCCAGCATTTTGGTGATGGGACTCGACTCTCCATCCTAG	GCCCATCCTGAAGACAGCAGCTTCTACATCTGCAGTGCT-------------ATCAGCCCCAGCATTTTGGTGATGGGACTCGACTCTCCATCCTAG
Productive	0.00055116		TRBV20-1	TRBJ1-2	SALTQGAGSYGYT	AGTGCCCTAACTCAGGGGGCCGGTAGCTATGGCTACACC	TRBD1	1165	1316	0	2481	0.000450389	244	1	1	1		GCCCATCCTGAAGACAGCAGCTTCTACATCTGCAGTGCCCTAACTCAGGGGGCCGGTAGCTATGGCTACACCTTCGGTTCGGGGACCAGGTTAACCGTTGTAG	GCCCATCCTGAAGACAGCAGCTTCTACATCTGCAGTGC-------CAGGGGGC------CTATGGCTACACCTTCGGTTCGGGGACCAGGTTAACCGTTGTAG
Productive	0.0005496		TRBV20-1	TRBJ1-5	SASQGTGNQPQH	AGTGCTAGCCAAGGGACGGGGAATCAGCCCCAGCAT	TRBD1	1302	1172	0	2474	0.000449118	245	1	1	1		GCCCATCCTGAAGACAGCAGCTTCTACATCTGCAGTGCTAGCCAAGGGACGGGGAATCAGCCCCAGCATTTTGGTGATGGGACTCGACTCTCCATCCTAG	GCCCATCCTGAAGACAGCAGCTTCTACATCTGCAGTGCTAG----GGGAC----AATCAGCCCCAGCATTTTGGTGATGGGACTCGACTCTCCATCCTAG
Productive	0.0005496		TRBV20-1	TRBJ2-5	SARADRVDETQY	AGTGCTAGAGCGGACAGGGTAGATGAGACCCAGTAC	TRBD1	1065	1409	0	2474	0.000449118	245	1	1	1		GCCCATCCTGAAGACAGCAGCTTCTACATCTGCAGTGCTAGAGCGGACAGGGTAGATGAGACCCAGTACTTCGGGCCAGGCACGCGGCTCCTGGTGCTCG	GCCCATCCTGAAGACAGCAGCTTCTACATCTGCAGTGCTAGAG-GGACAGGG-----GAGACCCAGTACTTCGGGCCAGGCACGCGGCTCCTGGTGCTCG
Productive	0.00054827		TRBV20-1	TRBJ2-5	SARSRDRGHYPETQY	AGTGCTAGATCCCGGGACAGGGGGCACTACCCGGAGACCCAGTAC	TRBD1	1154	1314	0	2468	0.000448029	246	1	1	1		GCCCATCCTGAAGACAGCAGCTTCTACATCTGCAGTGCTAGATCCCGGGACAGGGGGCACTACCCGGAGACCCAGTACTTCGGGCCAGGCACGCGGCTCCTGGTGCTCG	GCCCATCCTGAAGACAGCAGCTTCTACATCTGCAGTGCTAGA----GGGACAGGGGGC--------GAGACCCAGTACTTCGGGCCAGGCACGCGGCTCCTGGTGCTCG
Productive	0.00054782		TRBV27	TRBJ2-5	ASSLRAGVETQY	GCCAGCAGCCTTCGAGCCGGGGTAGAGACCCAGTAC	TRBD2	1116	1350	0	2466	0.000447666	247	1	1	1		CGCCCAGCCCCAACCAGACCTCTCTGTACTTCTGTGCCAGCAGCCTTCGAGCCGGGGTAGAGACCCAGTACTTCGGGCCAGGCACGCGGCTCCTGGTGCTCG	CGCCCAGCCCCAACCAGACCTCTCTGTACTTCTGTGCCAGCAG---------CGGGG-AGAGACCCAGTACTTCGGGCCAGGCACGCGGCTCCTGGTGCTCG
Productive	0.00054782		TRBV7-9	TRBJ1-2	ASSVGQDYGYT	GCCAGCAGCGTGGGACAGGACTATGGCTACACC	TRBD1	1553	913	0	2466	0.000447666	247	1	1	1		CCAGCGCACAGAGCAGGGGGACTCGGCCATGTATCTCTGTGCCAGCAGCGTGGGACAGGACTATGGCTACACCTTCGGTTCGGGGACCAGGTTAACCGTTGTAG	CCAGCGCACAGAGCAGGGGGACTCGGCCATGTATCTCTGTGCCAGCAGC--GGGACAGGACTATGGCTACACCTTCGGTTCGGGGACCAGGTTAACCGTTGTAG
Unproductive		0.00244259	TRBV20-1	TRBJ2-5	SARDQRGGLGKRPS	AGTGCTAGAGATCAGCGGGGGGGCCTTGGCAAGAGACCCAGTAC	TRBD2	1128	1332	0	2460	0.000446576	248	1	1	1		GCCCATCCTGAAGACAGCAGCTTCTACATCTGCAGTGCTAGAGATCAGCGGGGGGGCCTTGGCAAGAGACCCAGTACTTCGGGCCAGGCACGCGGCTCCTGGTGCTC	GCCCATCCTGAAGACAGCAGCTTCTACATCTGCAGTGCTAGAGA--AGCGGGGGGG------CAAGAGACCCAGTACTTCGGGCCAGGCACGCGGCTCCTGGTGCTC
Productive	0.00054582		TRBV20-1	TRBJ1-2	SAPRTETLTYGYT	AGTGCTCCCAGGACGGAGACATTAACCTATGGCTACACC		1285	1172	0	2457	0.000446032	249	1		1		GCCCATCCTGAAGACAGCAGCTTCTACATCTGCAGTGCTCCCAGGACGGAGACATTAACCTATGGCTACACCTTCGGTTCGGGGACCAGGTTAACCGTTGTAG	GCCCATCCTGAAGACAGCAGCTTCTACATCTGCAGTGCT--------------------CTATGGCTACACCTTCGGTTCGGGGACCAGGTTAACCGTTGTAG
Productive	0.00054494		TRBV20-1	TRBJ1-2	SASGTGYNYGYT	AGTGCTTCCGGGACAGGGTACAACTATGGCTACACC	TRBD1	1275	1178	0	2453	0.000445306	250	1	1	1		GCCCATCCTGAAGACAGCAGCTTCTACATCTGCAGTGCTTCCGGGACAGGGTACAACTATGGCTACACCTTCGGTTCGGGGACCAGGTTAACCGTTGTAG	GCCCATCCTGAAGACAGCAGCTTCTACATCTGCAGTGCT---GGGACAGGG---AACTATGGCTACACCTTCGGTTCGGGGACCAGGTTAACCGTTGTAG
Productive	0.00054449		TRBV28	TRBJ1-6	AIRGGQGRAPLH	GCCATACGAGGGGGACAGGGGCGGGCCCCCCTCCAC	TRBD1	1851	600	0	2451	0.000444943	251	1	1	2		CCGCCAGCACCAACCAGACATCTATGTACCTCTGTGCCATACGAGGGGGACAGGGGCGGGCCCCCCTCCACTTTGGGAACGGGACCAGGCTCACTGTGACAG	CCGCCAGCACCAACCAGACATCTATGTACCTCTGTGCCA-------GGGACAGGGG------CCCCTCCACTTTGGGAACGGGACCAGGCTCACTGTGACAG
Productive	0.00054383		TRBV20-1	TRBJ1-6	SARGLQGLSSPLH	AGTGCTAGAGGTCTACAGGGATTGAGTTCACCCCTCCAC	TRBD1	1364	1084	0	2448	0.000444398	252	1	1	2		GCCCATCCTGAAGACAGCAGCTTCTACATCTGCAGTGCTAGAGGTCTACAGGGATTGAGTTCACCCCTCCACTTTGGGAACGGGACCAGGCTCACTGTGACAG	GCCCATCCTGAAGACAGCAGCTTCTACATCTGCAGTGCTAGAG----ACAGGG------TTCACCCCTCCACTTTGGGAACGGGACCAGGCTCACTGTGACAG
Productive	0.00054227		TRBV7-9	TRBJ2-5	ASSVQETQY	GCCAGCAGCGTTCAAGAGACCCAGTAC		1393	1048	0	2441	0.000443127	253	1		1		CCAGCGCACAGAGCAGGGGGACTCGGCCATGTATCTCTGTGCCAGCAGCGTTCAAGAGACCCAGTACTTCGGGCCAGGCACGCGGCTCCTGGTGCTCG	CCAGCGCACAGAGCAGGGGGACTCGGCCATGTATCTCTGTGCCAGCAGC---CAAGAGACCCAGTACTTCGGGCCAGGCACGCGGCTCCTGGTGCTCG
Productive	0.00054205		TRBV20-1	TRBJ2-5	SARGKGYQETQY	AGTGCTAGGGGGAAGGGGTACCAAGAGACCCAGTAC	TRBD1	1076	1364	0	2440	0.000442946	254	1	1	1		GCCCATCCTGAAGACAGCAGCTTCTACATCTGCAGTGCTAGGGGGAAGGGGTACCAAGAGACCCAGTACTTCGGGCCAGGCACGCGGCTCCTGGTGCTCG	GCCCATCCTGAAGACAGCAGCTTCTACATCTGCAGTGCTAGGGGG-------ACCAAGAGACCCAGTACTTCGGGCCAGGCACGCGGCTCCTGGTGCTCG
Unproductive		0.00241678	TRBV27	TRBJ1-6	ASRDSP*FTPP	GCCAGCAGGGACAGTCCCTAATTCACCCCTCCAC	TRBD1	1484	950	0	2434	0.000441857	255	1	1	2		CGCCCAGCCCCAACCAGACCTCTCTGTACTTCTGTGCCAGCAGGGACAGTCCCTAATTCACCCCTCCACTTTGGGAACGGGACCAGGCTCACTGTGACA	CGCCCAGCCCCAACCAGACCTCTCTGTACTTCTGTGCCAGCAGGGACAG----TAATTCACCCCTCCACTTTGGGAACGGGACCAGGCTCACTGTGACA
Productive	0.00053694		TRBV7-2	TRBJ1-5	ASTTGINQPQH	GCCAGCACTACGGGGATAAATCAGCCCCAGCAT	TRBD2	1528	889	0	2417	0.00043877	256	1	1	1		CCAGCGCACACAGCAGGAGGACTCGGCCGTGTATCTCTGTGCCAGCACTACGGGGATAAATCAGCCCCAGCATTTTGGTGATGGGACTCGACTCTCCATCCTAG	CCAGCGCACACAGCAGGAGGACTCGGCCGTGTATCTCTGTGCCAGCA---CGGGG---AATCAGCCCCAGCATTTTGGTGATGGGACTCGACTCTCCATCCTAG
Productive	0.00053405		TRBV20-1	TRBJ1-2	SARDGAGAWGYT	AGTGCTAGAGATGGGGCGGGGGCGTGGGGCTACACC	TRBD2	1217	1187	0	2404	0.000436411	257	1	1	1		GCCCATCCTGAAGACAGCAGCTTCTACATCTGCAGTGCTAGAGATGGGGCGGGGGCGTGGGGCTACACCTTCGGTTCGGGGACCAGGTTAACCGTTGTAG	GCCCATCCTGAAGACAGCAGCTTCTACATCTGCAGTGCTAGAGA----GCGGGGG-----GGCTACACCTTCGGTTCGGGGACCAGGTTAACCGTTGTAG
Productive	0.00053316		TRBV28	TRBJ2-2	ASSASSASGELF	GCCAGCAGCGCCTCCTCCGCCAGCGGGGAGCTGTTT		1395	1005	0	2400	0.000435684	258	1		1		CCGCCAGCACCAACCAGACATCTATGTACCTCTGTGCCAGCAGCGCCTCCTCCGCCAGCGGGGAGCTGTTTTTTGGAGAAGGCTCTAGGCTGACCGTACTGG	CCGCCAGCACCAACCAGACATCTATGTACCTCTGTGCCAGCAG---------------CGGGGAGCTGTTTTTTGGAGAAGGCTCTAGGCTGACCGTACTGG
Productive	0.00053161		TRBV28	TRBJ1-6	ASSFAGGGNSPLH	GCCAGCAGCTTCGCCGGAGGGGGTAATTCACCCCTCCAC	TRBD1	1491	902	0	2393	0.000434414	259	1	1	2		CCGCCAGCACCAACCAGACATCTATGTACCTCTGTGCCAGCAGCTTCGCCGGAGGGGGTAATTCACCCCTCCACTTTGGGAACGGGACCAGGCTCACTGTGACAG	CCGCCAGCACCAACCAGACATCTATGTACCTCTGTGCCAGCAG---------AGGGGGTAATTCACCCCTCCACTTTGGGAACGGGACCAGGCTCACTGTGACAG
Productive	0.00052983		TRBV20-1	TRBJ1-5	SARDLTGNQPQH	AGTGCTAGAGACCTCACCGGCAATCAGCCCCAGCAT		1312	1073	0	2385	0.000432961	260	1		1		GCCCATCCTGAAGACAGCAGCTTCTACATCTGCAGTGCTAGAGACCTCACCGGCAATCAGCCCCAGCATTTTGGTGATGGGACTCGACTCTCCATCCTAG	GCCCATCCTGAAGACAGCAGCTTCTACATCTGCAGTGCTAGAGA--------GCAATCAGCCCCAGCATTTTGGTGATGGGACTCGACTCTCCATCCTAG
Productive	0.00052939		TRBV27	TRBJ2-5	ASGYRSWFQETQY	GCCAGCGGGTATAGGAGTTGGTTCCAAGAGACCCAGTAC	TRBD2	1221	1162	0	2383	0.000432598	261	1	1	1		CGCCCAGCCCCAACCAGACCTCTCTGTACTTCTGTGCCAGCGGGTATAGGAGTTGGTTCCAAGAGACCCAGTACTTCGGGCCAGGCACGCGGCTCCTGGTGCTCG	CGCCCAGCCCCAACCAGACCTCTCTGTACTTCTGTGCCAGCGGG--------------CCAAGAGACCCAGTACTTCGGGCCAGGCACGCGGCTCCTGGTGCTCG
Productive	0.00052783		TRBV27	TRBJ2-5	ASSPLAGADQETQY	GCCAGCAGTCCGCTAGCGGGGGCCGACCAAGAGACCCAGTAC	TRBD2	1173	1203	0	2376	0.000431328	262	1	1	1		CGCCCAGCCCCAACCAGACCTCTCTGTACTTCTGTGCCAGCAGTCCGCTAGCGGGGGCCGACCAAGAGACCCAGTACTTCGGGCCAGGCACGCGGCTCCTGGTGCTCG	CGCCCAGCCCCAACCAGACCTCTCTGTACTTCTGTGCCAGCAGT---CTAGCGGGGG---ACCAAGAGACCCAGTACTTCGGGCCAGGCACGCGGCTCCTGGTGCTCG
Productive	0.00052716		TRBV20-1	TRBJ2-5	SARHSTSGGLETQY	AGTGCTAGACACTCGACTAGCGGGGGACTAGAGACCCAGTAC	TRBD2	1071	1302	0	2373	0.000430783	263	1	1	1		GCCCATCCTGAAGACAGCAGCTTCTACATCTGCAGTGCTAGACACTCGACTAGCGGGGGACTAGAGACCCAGTACTTCGGGCCAGGCACGCGGCTCCTGGTGCTCG	GCCCATCCTGAAGACAGCAGCTTCTACATCTGCAGTGCTAGA-----GACTAGCGGGGG---AGAGACCCAGTACTTCGGGCCAGGCACGCGGCTCCTGGTGCTCG
Productive	0.00052539		TRBV7-9	TRBJ1-2	ASSLPGANYGYT	GCCAGCAGCTTACCGGGGGCTAACTATGGCTACACC	TRBD1	1521	844	0	2365	0.000429331	264	1	1	1		CCAGCGCACAGAGCAGGGGGACTCGGCCATGTATCTCTGTGCCAGCAGCTTACCGGGGGCTAACTATGGCTACACCTTCGGTTCGGGGACCAGGTTAACCGTTGTAG	CCAGCGCACAGAGCAGGGGGACTCGGCCATGTATCTCTGTGCCAGCAGCTTA--GGGGGCTAACTATGGCTACACCTTCGGTTCGGGGACCAGGTTAACCGTTGTAG
Productive	0.00052494		TRBV6-6	TRBJ1-2	ASSRDRDGGYT	GCCAGCAGTCGGGACAGGGACGGCGGCTACACC	TRBD1	1597	766	0	2363	0.000428968	265	4	1	1		GGCTGCTCCCTCCCAGACATCTGTGTACTTCTGTGCCAGCAGTCGGGACAGGGACGGCGGCTACACCTTCGGTTCGGGGACCAGGTTAACCGTTGTAG	GGCTGCTCCCTCCCAGACATCTGTGTACTTCTGTGCCAGCAGTCGGGACAGGG-----GGCTACACCTTCGGTTCGGGGACCAGGTTAACCGTTGTAG
Productive	0.0005245		TRBV27	TRBJ2-1	ASSPTVAGEQF	GCCAGCAGTCCAACGGTAGCTGGTGAGCAGTTC		1211	1150	0	2361	0.000428604	266	1		1		CGCCCAGCCCCAACCAGACCTCTCTGTACTTCTGTGCCAGCAGTCCAACGGTAGCTGGTGAGCAGTTCTTCGGGCCAGGGACACGGCTCACCGTGCTAG	CGCCCAGCCCCAACCAGACCTCTCTGTACTTCTGTGCCAGCAGT--------------TGAGCAGTTCTTCGGGCCAGGGACACGGCTCACCGTGCTAG
Productive	0.00052405		TRBV20-1	TRBJ2-5	SAKGEGGGETQY	AGTGCCAAGGGGGAAGGGGGCGGGGAGACCCAGTAC	TRBD1	1081	1278	0	2359	0.000428241	267	1	1	1		GCCCATCCTGAAGACAGCAGCTTCTACATCTGCAGTGCCAAGGGGGAAGGGGGCGGGGAGACCCAGTACTTCGGGCCAGGCACGCGGCTCCTGGTGCTCG	GCCCATCCTGAAGACAGCAGCTTCTACATCTGCAGTGC---------AGGGGGC---GAGACCCAGTACTTCGGGCCAGGCACGCGGCTCCTGGTGCTCG
Productive	0.00052339		TRBV20-1	TRBJ1-5	SARGDSNQPQH	AGTGCTAGGGGGGACAGCAATCAGCCCCAGCAT	TRBD1	1373	983	0	2356	0.000427697	268	1	1	1		GCCCATCCTGAAGACAGCAGCTTCTACATCTGCAGTGCTAGGGGGGACAGCAATCAGCCCCAGCATTTTGGTGATGGGACTCGACTCTCCATCCTAG	GCCCATCCTGAAGACAGCAGCTTCTACATCTGCAGTGCTAG--GGGACAGCAATCAGCCCCAGCATTTTGGTGATGGGACTCGACTCTCCATCCTAG
Productive	0.00052294		TRBV15	TRBJ2-5	ATSRVQGGPETQY	GCCACCAGCAGAGTACAGGGGGGCCCAGAGACCCAGTAC	TRBD1	422	1932	0	2354	0.000427334	269	2	1	1		CACCAGGCCTGGGGGACGCAGCCATGTACCTGTGTGCCACCAGCAGAGTACAGGGGGGCCCAGAGACCCAGTACTTCGGGCCAGGCACGCGGCTCCTGGTGCTCG	CACCAGGCCTGGGGGACGCAGCCATGTACCTGTGTGCCACCAGC-----ACAGGGGG----AGAGACCCAGTACTTCGGGCCAGGCACGCGGCTCCTGGTGCTCG
Unproductive		0.00232344	TRBV5-6	TRBJ2-5	ASSLDEGGERPS	GCCAGCAGCTTGGACGAGGGGGGGGAGAGACCCAGTAC	TRBD2	1881	459	0	2340	0.000424792	270	1	1	1		GCTGGGGGACTCGGCCCTCTATCTCTGTGCCAGCAGCTTGGACGAGGGGGGGGAGAGACCCAGTACTTCGGGCCAGGCACGCGGCTCCTGGTGCTC	GCTGGGGGACTCGGCCCTCTATCTCTGTGCCAGCAGCTTGG-----GGGGGGGAGAGACCCAGTACTTCGGGCCAGGCACGCGGCTCCTGGTGCTC
Productive	0.00051939		TRBV20-1	TRBJ2-5	SARGLMETQY	AGTGCTAGGGGACTAATGGAGACCCAGTAC	TRBD2	997	1341	0	2338	0.000424429	271	1	1	1		GCCCATCCTGAAGACAGCAGCTTCTACATCTGCAGTGCTAGGGGACTAATGGAGACCCAGTACTTCGGGCCAGGCACGCGGCTCCTGGTGCTCG	GCCCATCCTGAAGACAGCAGCTTCTACATCTGCAGTGCTAGGGGACTA---GAGACCCAGTACTTCGGGCCAGGCACGCGGCTCCTGGTGCTCG
Productive	0.00051917		TRBV7-3	TRBJ1-2	ASSLNSGYGYT	GCCAGCAGCCTGAATAGCGGCTATGGCTACACC	TRBD2	1512	825	0	2337	0.000424248	272	1	1	1		CCAGCGCACAGAGCGGGGGGACTCAGCCGTGTATCTCTGTGCCAGCAGCCTGAATAGCGGCTATGGCTACACCTTCGGTTCGGGGACCAGGTTAACCGTTGTAG	CCAGCGCACAGAGCGGGGGGACTCAGCCGTGTATCTCTGTGCCAGCAGC-----TAGCGGCTATGGCTACACCTTCGGTTCGGGGACCAGGTTAACCGTTGTAG
Productive	0.00051694		TRBV7-6	TRBJ2-5	ASSLSRQETQY	GCCAGCAGCTTATCACGGCAAGAGACCCAGTAC		1326	1001	0	2327	0.000422432	273	1		1		CCAGCGCACAGAGCAGCGGGACTCGGCCATGTATCGCTGTGCCAGCAGCTTATCACGGCAAGAGACCCAGTACTTCGGGCCAGGCACGCGGCTCCTGGTGCTCG	CCAGCGCACAGAGCAGCGGGACTCGGCCATGTATCGCTGTGCCAGCAGCTTA------CAAGAGACCCAGTACTTCGGGCCAGGCACGCGGCTCCTGGTGCTCG
Productive	0.00051672		TRBV7-3	TRBJ1-1	ASSLSVNTEAF	GCCAGCAGCTTATCGGTGAACACTGAAGCTTTC		1526	800	0	2326	0.000422251	274	1		1		CCAGCGCACAGAGCGGGGGGACTCAGCCGTGTATCTCTGTGCCAGCAGCTTATCGGTGAACACTGAAGCTTTCTTTGGACAAGGCACCAGACTCACAGTTGTAG	CCAGCGCACAGAGCGGGGGGACTCAGCCGTGTATCTCTGTGCCAGCAGCTTA----TGAACACTGAAGCTTTCTTTGGACAAGGCACCAGACTCACAGTTGTAG
Productive	0.00051628		TRBV28	TRBJ1-6	ASTIEGYSPLH	GCCAGCACCATTGAAGGGTATTCACCCCTCCAC		1683	641	0	2324	0.000421888	275	1		2		CCGCCAGCACCAACCAGACATCTATGTACCTCTGTGCCAGCACCATTGAAGGGTATTCACCCCTCCACTTTGGGAACGGGACCAGGCTCACTGTGACAG	CCGCCAGCACCAACCAGACATCTATGTACCTCTGTGCCAGCA------------ATTCACCCCTCCACTTTGGGAACGGGACCAGGCTCACTGTGACAG
Productive	0.00051517		TRBV20-1	TRBJ2-5	SARGGGGAKETQY	AGTGCTAGAGGAGGAGGGGGGGCCAAAGAGACCCAGTAC	TRBD2	1011	1308	0	2319	0.00042098	276	1	1	1		GCCCATCCTGAAGACAGCAGCTTCTACATCTGCAGTGCTAGAGGAGGAGGGGGGGCCAAAGAGACCCAGTACTTCGGGCCAGGCACGCGGCTCCTGGTGCTCG	GCCCATCCTGAAGACAGCAGCTTCTACATCTGCAGTGCTAGAG-----GGGGGGG---AAGAGACCCAGTACTTCGGGCCAGGCACGCGGCTCCTGGTGCTCG
Unproductive		0.0023016	TRBV20-1	TRBJ2-5	SATLPRDPV	AGTGCTACGCTACCAAGAGACCCAGTAC	TRBD2	1080	1238	0	2318	0.000420798	277	1	1	1		GCCCATCCTGAAGACAGCAGCTTCTACATCTGCAGTGCTACGCTACCAAGAGACCCAGTACTTCGGGCCAGGCACGCGGCTCCTGGTGCTC	GCCCATCCTGAAGACAGCAGCTTCTACATCTGCAGTGCTACGCTACCAAGAGACCCAGTACTTCGGGCCAGGCACGCGGCTCCTGGTGCTC
Productive	0.0005145		TRBV20-1	TRBJ1-2	SARDLQGEGYT	AGTGCTAGAGATTTACAGGGAGAGGGCTACACC	TRBD1	1180	1136	0	2316	0.000420435	278	1	1	1		GCCCATCCTGAAGACAGCAGCTTCTACATCTGCAGTGCTAGAGATTTACAGGGAGAGGGCTACACCTTCGGTTCGGGGACCAGGTTAACCGTTGTAG	GCCCATCCTGAAGACAGCAGCTTCTACATCTGCAGTGCTAGAGA---ACAGGG----GGCTACACCTTCGGTTCGGGGACCAGGTTAACCGTTGTAG
Unproductive		0.00229564	TRBV20-1	TRBJ2-5	SARGLAGGRPS	AGTGCTAGAGGACTAGCGGGGGGGAGACCCAGTAC	TRBD2	941	1371	0	2312	0.000419709	279	1	1	1		GCCCATCCTGAAGACAGCAGCTTCTACATCTGCAGTGCTAGAGGACTAGCGGGGGGGAGACCCAGTACTTCGGGCCAGGCACGCGGCTCCTGGTGCTC	GCCCATCCTGAAGACAGCAGCTTCTACATCTGCAGTGCTAGAGGACTAGCGGGGGGGAGACCCAGTACTTCGGGCCAGGCACGCGGCTCCTGGTGCTC
Productive	0.0005125		TRBV15	TRBJ2-5	ATSRTRLAAQETQY	GCCACCAGCAGAACCAGACTAGCAGCACAAGAGACCCAGTAC	TRBD2	884	1423	0	2307	0.000418802	280	2	1	1		CACCAGGCCTGGGGGACGCAGCCATGTACCTGTGTGCCACCAGCAGAACCAGACTAGCAGCACAAGAGACCCAGTACTTCGGGCCAGGCACGCGGCTCCTGGTGCTCG	CACCAGGCCTGGGGGACGCAGCCATGTACCTGTGTGCCACCAGC-------GACTAGC----CAAGAGACCCAGTACTTCGGGCCAGGCACGCGGCTCCTGGTGCTCG
Unproductive		0.00228869	TRBV20-1	TRBJ2-7	SAT*TSGSYEQY	AGTGCTACTTAGACTAGCGGATCCTACGAGCAGTAC	TRBD2	978	1327	0	2305	0.000418439	281	1	1	1		GCCCATCCTGAAGACAGCAGCTTCTACATCTGCAGTGCTACTTAGACTAGCGGATCCTACGAGCAGTACTTCGGGCCGGGCACCAGGCTCACGGTCACA	GCCCATCCTGAAGACAGCAGCTTCTACATCTGCAGTGCTA----GACTAGCGG-TCCTACGAGCAGTACTTCGGGCCGGGCACCAGGCTCACGGTCACA
Unproductive		0.00228472	TRBV20-1	TRBJ1-5	SARDGRARTAPA	AGTGCTAGAGATGGAAGGGCAAGGACAGCCCCAGCAT	TRBD1	1378	923	0	2301	0.000417712	282	1	1	1		GCCCATCCTGAAGACAGCAGCTTCTACATCTGCAGTGCTAGAGATGGAAGGGCAAGGACAGCCCCAGCATTTTGGTGATGGGACTCGACTCTCCATCCTA	GCCCATCCTGAAGACAGCAGCTTCTACATCTGCAGTGCTAGAGA-----------GGACAGCCCCAGCATTTTGGTGATGGGACTCGACTCTCCATCCTA
Productive	0.00050784		TRBV7-6	TRBJ1-6	ASSSLGGTGSHSPLH	GCCAGCAGCTCACTTGGAGGGACAGGGAGTCATTCACCCCTCCAC	TRBD1	1505	781	0	2286	0.000414989	283	1	1	2		CCAGCGCACAGAGCAGCGGGACTCGGCCATGTATCGCTGTGCCAGCAGCTCACTTGGAGGGACAGGGAGTCATTCACCCCTCCACTTTGGGAACGGGACCAGGCTCACTGTGACAG	CCAGCGCACAGAGCAGCGGGACTCGGCCATGTATCGCTGTGCCAGCAGCT--------GGGACAGGG----ATTCACCCCTCCACTTTGGGAACGGGACCAGGCTCACTGTGACAG
Productive	0.00050784		TRBV7-9	TRBJ2-5	ASIPPSDSRETQY	GCCAGCATCCCTCCGTCGGACAGTCGGGAGACCCAGTAC	TRBD1	1276	1010	0	2286	0.000414989	283	1	1	1		CCAGCGCACAGAGCAGGGGGACTCGGCCATGTATCTCTGTGCCAGCATCCCTCCGTCGGACAGTCGGGAGACCCAGTACTTCGGGCCAGGCACGCGGCTCCTGGTGCTCG	CCAGCGCACAGAGCAGGGGGACTCGGCCATGTATCTCTGTGCCAGCA----------GGACAG----GAGACCCAGTACTTCGGGCCAGGCACGCGGCTCCTGGTGCTCG
Productive	0.00050717		TRBV20-1	TRBJ1-2	SAGGGSNYGYT	AGTGCTGGGGGGGGCAGTAACTATGGCTACACC	TRBD2	996	1287	0	2283	0.000414445	284	1	1	1		GCCCATCCTGAAGACAGCAGCTTCTACATCTGCAGTGCTGGGGGGGGCAGTAACTATGGCTACACCTTCGGTTCGGGGACCAGGTTAACCGTTGTAG	GCCCATCCTGAAGACAGCAGCTTCTACATCTGCAGTGCT-GGGGGGG---TAACTATGGCTACACCTTCGGTTCGGGGACCAGGTTAACCGTTGTAG
Productive	0.00050673		TRBV27	TRBJ1-2	ASRGTAGYGYT	GCCAGCAGAGGGACAGCTGGGTATGGCTACACC	TRBD1	1437	844	0	2281	0.000414082	285	1	1	1		CGCCCAGCCCCAACCAGACCTCTCTGTACTTCTGTGCCAGCAGAGGGACAGCTGGGTATGGCTACACCTTCGGTTCGGGGACCAGGTTAACCGTTGTAG	CGCCCAGCCCCAACCAGACCTCTCTGTACTTCTGTGCCAGCAG-GGGACAG-----TATGGCTACACCTTCGGTTCGGGGACCAGGTTAACCGTTGTAG
Unproductive		0.00226287	TRBV7-2	TRBJ1-2	ASSSTEGLWTMAT	GCCAGCAGCTCCACAGAAGGACTGTGGACTATGGCTACACC	TRBD2	1470	809	0	2279	0.000413719	286	1	1	1		CCAGCGCACACAGCAGGAGGACTCGGCCGTGTATCTCTGTGCCAGCAGCTCCACAGAAGGACTGTGGACTATGGCTACACCTTCGGTTCGGGGACCAGGTTAACCGTTGTA	CCAGCGCACACAGCAGGAGGACTCGGCCGTGTATCTCTGTGCCAGCAGCT--------GGACT----ACTATGGCTACACCTTCGGTTCGGGGACCAGGTTAACCGTTGTA
Productive	0.00050606		TRBV7-3	TRBJ2-5	ASSLGGGQETQY	GCCAGCAGCTTAGGAGGGGGCCAAGAGACCCAGTAC	TRBD1	1256	1022	0	2278	0.000413537	287	1	1	1		CCAGCGCACAGAGCGGGGGGACTCAGCCGTGTATCTCTGTGCCAGCAGCTTAGGAGGGGGCCAAGAGACCCAGTACTTCGGGCCAGGCACGCGGCTCCTGGTGCTCG	CCAGCGCACAGAGCGGGGGGACTCAGCCGTGTATCTCTGTGCCAGCAGCTTA--AGGGGGCCAAGAGACCCAGTACTTCGGGCCAGGCACGCGGCTCCTGGTGCTCG
Productive	0.0005045		TRBV7-9	TRBJ1-2	ASRDRTNYGYT	GCCAGTCGGGACAGGACTAACTATGGCTACACC	TRBD1	1473	798	0	2271	0.000412266	288	1	1	1		CCAGCGCACAGAGCAGGGGGACTCGGCCATGTATCTCTGTGCCAGTCGGGACAGGACTAACTATGGCTACACCTTCGGTTCGGGGACCAGGTTAACCGTTGTAG	CCAGCGCACAGAGCAGGGGGACTCGGCCATGTATCTCTGTGCCAG--GGGACAGG-CTAACTATGGCTACACCTTCGGTTCGGGGACCAGGTTAACCGTTGTAG
Productive	0.00050428		TRBV20-1	TRBJ2-5	SARLPGGLLETQY	AGTGCTAGATTACCGGGGGGGCTCCTGGAGACCCAGTAC	TRBD2	1116	1154	0	2270	0.000412085	289	1	1	1		GCCCATCCTGAAGACAGCAGCTTCTACATCTGCAGTGCTAGATTACCGGGGGGGCTCCTGGAGACCCAGTACTTCGGGCCAGGCACGCGGCTCCTGGTGCTCG	GCCCATCCTGAAGACAGCAGCTTCTACATCTGCAGTGCTAGA----CGGGGGGG------GAGACCCAGTACTTCGGGCCAGGCACGCGGCTCCTGGTGCTCG
Productive	0.00050339		TRBV24-1	TRBJ2-5	ATRAGGGLQETQY	GCCACCAGGGCAGGTGGGGGGCTCCAAGAGACCCAGTAC	TRBD1	997	1269	0	2266	0.000411359	290	1	1	1		CCCCAACCAGACAGCTCTTTACTTCTGTGCCACCAGGGCAGGTGGGGGGCTCCAAGAGACCCAGTACTTCGGGCCAGGCACGCGGCTCCTGGTGCTCG	CCCCAACCAGACAGCTCTTTACTTCTGTGCCACCAG--------GGGGGC-CCAAGAGACCCAGTACTTCGGGCCAGGCACGCGGCTCCTGGTGCTCG
Productive	0.0005025		TRBV7-2	TRBJ1-5	ASSLDAGGNQPQH	GCCAGCAGCTTAGATGCAGGGGGCAATCAGCCCCAGCAT	TRBD1	1824	438	0	2262	0.000410633	291	1	1	1		CCAGCGCACACAGCAGGAGGACTCGGCCGTGTATCTCTGTGCCAGCAGCTTAGATGCAGGGGGCAATCAGCCCCAGCATTTTGGTGATGGGACTCGACTCTCCATCCTA	CCAGCGCACACAGCAGGAGGACTCGGCCGTGTATCTCTGTGCCAGCAGCTTAG---CAGGGGGCAATCAGCCCCAGCATTTTGGTGATGGGACTCGACTCTCCATCCTA
Productive	0.00050184		TRBV24-1	TRBJ2-5	ATSASGSQETQY	GCCACCAGTGCGTCGGGAAGCCAAGAGACCCAGTAC	TRBD2	906	1353	0	2259	0.000410088	292	1	2	1		CCCCAACCAGACAGCTCTTTACTTCTGTGCCACCAGTGCGTCGGGAAGCCAAGAGACCCAGTACTTCGGGCCAGGCACGCGGCTCCTGGTGCTCG	CCCCAACCAGACAGCTCTTTACTTCTGTGCCACCAGTG---CGGGA--CCAAGAGACCCAGTACTTCGGGCCAGGCACGCGGCTCCTGGTGCTCG
Productive	0.00050073		TRBV7-8	TRBJ2-5	ASSRLDWSQETQY	GCCAGCAGCCGCCTGGACTGGTCCCAAGAGACCCAGTAC	TRBD2	1391	863	0	2254	0.00040918	293	3	1	1		CCAGCGCACACAGCAGGAGGACTCCGCCGTGTATCTCTGTGCCAGCAGCCGCCTGGACTGGTCCCAAGAGACCCAGTACTTCGGGCCAGGCACGCGGCTCCTGGTGCTCG	CCAGCGCACACAGCAGGAGGACTCCGCCGTGTATCTCTGTGCCAGCAGCCG---GGACT----CCAAGAGACCCAGTACTTCGGGCCAGGCACGCGGCTCCTGGTGCTCG
Unproductive		0.00223606	TRBV10-1	TRBJ1-2	ATAYRDMAT	GCCACCGCATACAGGGACATGGCTACACC	TRBD1	1079	1173	0	2252	0.000408817	294	1	1	1		GCCTCCTCCCAGACATCTGTATATTTCTGCGCCACCGCATACAGGGACATGGCTACACCTTCGGTTCGGGGACCAGGTTAACCGTTGTA	GCCTCCTCCCAGACATCTGTATATTTCTGCGCCA------ACAGGG--ATGGCTACACCTTCGGTTCGGGGACCAGGTTAACCGTTGTA
Productive	0.00049984		TRBV20-1	TRBJ1-6	SAVQGTRNSPLH	AGTGCTGTACAGGGTACCAGGAATTCACCCCTCCAC	TRBD1	1327	923	0	2250	0.000408454	295	1	1	2		GCCCATCCTGAAGACAGCAGCTTCTACATCTGCAGTGCTGTACAGGGTACCAGGAATTCACCCCTCCACTTTGGGAACGGGACCAGGCTCACTGTGACAG	GCCCATCCTGAAGACAGCAGCTTCTACATCTGCAGTGCT--ACAGGG-------AATTCACCCCTCCACTTTGGGAACGGGACCAGGCTCACTGTGACAG
Unproductive		0.00222018	TRBV7-3	TRBJ2-5	ASSYSGTGNKRPS	GCCAGCAGCTACTCCGGGACAGGGAACAAGAGACCCAGTAC	TRBD1	1959	277	0	2236	0.000405913	296	1	1	1		CCAGCGCACAGAGCGGGGGGACTCAGCCGTGTATCTCTGTGCCAGCAGCTACTCCGGGACAGGGAACAAGAGACCCAGTACTTCGGGCCAGGCACGCGGCTCCTGGTGCTC	CCAGCGCACAGAGCGGGGGGACTCAGCCGTGTATCTCTGTGCCAGCAGCT-----GGGACAGGG--CAAGAGACCCAGTACTTCGGGCCAGGCACGCGGCTCCTGGTGCTC
Productive	0.00049584		TRBV20-1	TRBJ2-7	SAYSDREGTYEQY	AGTGCTTACTCGGACAGGGAAGGGACCTACGAGCAGTAC	TRBD1	867	1365	0	2232	0.000405186	297	1	1	1		GCCCATCCTGAAGACAGCAGCTTCTACATCTGCAGTGCTTACTCGGACAGGGAAGGGACCTACGAGCAGTACTTCGGGCCGGGCACCAGGCTCACGGTCACAG	GCCCATCCTGAAGACAGCAGCTTCTACATCTGCAGTGCT-----GGACAGGG------CCTACGAGCAGTACTTCGGGCCGGGCACCAGGCTCACGGTCACAG
Productive	0.00049562		TRBV15	TRBJ1-2	ATSRVGQGVNYGYT	GCCACCAGCAGAGTCGGACAGGGAGTTAACTATGGCTACACC	TRBD1	931	1300	0	2231	0.000405005	298	2	1	1		CACCAGGCCTGGGGGACGCAGCCATGTACCTGTGTGCCACCAGCAGAGTCGGACAGGGAGTTAACTATGGCTACACCTTCGGTTCGGGGACCAGGTTAACCGTTGTAG	CACCAGGCCTGGGGGACGCAGCCATGTACCTGTGTGCCACCAGC------GGACAGGG---TAACTATGGCTACACCTTCGGTTCGGGGACCAGGTTAACCGTTGTAG
Unproductive		0.00221422	TRBV1	TRBJ1-2	TSSQKRGPPVAT	ACCAGCAGCCAGAAGAGGGGGCCACCCGTGGCTACACC	TRBD1	1416	814	0	2230	0.000404823	299	1	1	1		GCAGCAAGAAGACTCAGCTGCGTATCTCTGCACCAGCAGCCAGAAGAGGGGGCCACCCGTGGCTACACCTTCGGTTCGGGGACCAGGTTAACCGTTGTA	GCAGCAAGAAGACTCAGCTGCGTATCTCTGCACCAGCAGCCA----AGGGGGC------TGGCTACACCTTCGGTTCGGGGACCAGGTTAACCGTTGTA
Unproductive		0.00221323	TRBV20-1	TRBJ1-5	SARS*QGWAISPS	AGTGCTAGATCCTGACAGGGTTGGGCAATCAGCCCCAGCAT	TRBD1	1276	953	0	2229	0.000404642	300	1	1	1		GCCCATCCTGAAGACAGCAGCTTCTACATCTGCAGTGCTAGATCCTGACAGGGTTGGGCAATCAGCCCCAGCATTTTGGTGATGGGACTCGACTCTCCATCCTA	GCCCATCCTGAAGACAGCAGCTTCTACATCTGCAGTGCTAGA----GACAGGG----GCAATCAGCCCCAGCATTTTGGTGATGGGACTCGACTCTCCATCCTA
Productive	0.00049495		TRBV28	TRBJ1-2	ASRPGGAHGYT	GCCAGCAGACCCGGCGGGGCGCATGGCTACACC	TRBD2	1537	691	0	2228	0.00040446	301	1	1	1		CCGCCAGCACCAACCAGACATCTATGTACCTCTGTGCCAGCAGACCCGGCGGGGCGCATGGCTACACCTTCGGTTCGGGGACCAGGTTAACCGTTGTAG	CCGCCAGCACCAACCAGACATCTATGTACCTCTGTGCCAGCAG-----GCGGGG---ATGGCTACACCTTCGGTTCGGGGACCAGGTTAACCGTTGTAG
Productive	0.00049495		TRBV27	TRBJ1-6	ASSLYRGSPLH	GCCAGCAGTTTATACAGGGGATCACCCCTCCAC	TRBD1	1384	844	0	2228	0.00040446	301	1	1	2		CGCCCAGCCCCAACCAGACCTCTCTGTACTTCTGTGCCAGCAGTTTATACAGGGGATCACCCCTCCACTTTGGGAACGGGACCAGGCTCACTGTGACAG	CGCCCAGCCCCAACCAGACCTCTCTGTACTTCTGTGCCAGCAGTTTATACAGGGG-TCACCCCTCCACTTTGGGAACGGGACCAGGCTCACTGTGACAG
Productive	0.00049429		TRBV6-1	TRBJ2-5	ASRTTGWKTQY	GCCAGCAGGACGACAGGGTGGAAGACCCAGTAC	TRBD1	1056	1169	0	2225	0.000403916	302	1	1	1		CGGCTGCTCCCTCCCAGACATCTGTGTACTTCTGTGCCAGCAGGACGACAGGGTGGAAGACCCAGTACTTCGGGCCAGGCACGCGGCTCCTGGTGCTCG	CGGCTGCTCCCTCCCAGACATCTGTGTACTTCTGTGCCAGCAG---GACAGGG----AGACCCAGTACTTCGGGCCAGGCACGCGGCTCCTGGTGCTCG
Unproductive		0.00220925	TRBV20-1	TRBJ2-5	SAPQRPS	AGTGCCCCTCAGAGACCCAGTAC	TRBD1	1206	1019	0	2225	0.000403916	302	1	1	1		GCCCATCCTGAAGACAGCAGCTTCTACATCTGCAGTGCCCCTCAGAGACCCAGTACTTCGGGCCAGGCACGCGGCTCCTGGTGCTC	GCCCATCCTGAAGACAGCAGCTTCTACATCTGCAGTGCCCC--AGAGACCCAGTACTTCGGGCCAGGCACGCGGCTCCTGGTGCTC
Productive	0.00049384		TRBV7-9	TRBJ1-5	ASSAGTGETRPQH	GCCAGCAGCGCCGGGACAGGGGAGACTCGGCCCCAGCAT	TRBD1	1475	748	0	2223	0.000403553	303	1	1	1		CCAGCGCACAGAGCAGGGGGACTCGGCCATGTATCTCTGTGCCAGCAGCGCCGGGACAGGGGAGACTCGGCCCCAGCATTTTGGTGATGGGACTCGACTCTCCATCCTAG	CCAGCGCACAGAGCAGGGGGACTCGGCCATGTATCTCTGTGCCAGCAGC---GGGACAGGGG-------GCCCCAGCATTTTGGTGATGGGACTCGACTCTCCATCCTAG
Productive	0.00049362		TRBV7-9	TRBJ1-2	ASSLGGLYGYT	GCCAGCAGCTTAGGGGGGCTATATGGCTACACC	TRBD1	1411	811	0	2222	0.000403371	304	1	1	1		CCAGCGCACAGAGCAGGGGGACTCGGCCATGTATCTCTGTGCCAGCAGCTTAGGGGGGCTATATGGCTACACCTTCGGTTCGGGGACCAGGTTAACCGTTGTAG	CCAGCGCACAGAGCAGGGGGACTCGGCCATGTATCTCTGTGCCAGCAGCTTAGGGGGGC--TATGGCTACACCTTCGGTTCGGGGACCAGGTTAACCGTTGTAG
Productive	0.0004934		TRBV25-1	TRBJ1-5	ASSAAEPQH	GCCAGCAGTGCGGCGGAGCCCCAGCAT		1058	1163	0	2221	0.00040319	305	1		1		GCCAGGCCCTCACATACCTCTCAGTACCTCTGTGCCAGCAGTGCGGCGGAGCCCCAGCATTTTGGTGATGGGACTCGACTCTCCATCCTAG	GCCAGGCCCTCACATACCTCTCAGTACCTCTGTGCCAGCAGTG------AGCCCCAGCATTTTGGTGATGGGACTCGACTCTCCATCCTAG
Productive	0.00049273		TRBV6-1	TRBJ2-5	ASRYRVGETQY	GCCAGCAGGTACAGGGTAGGGGAGACCCAGTAC	TRBD1	1101	1117	0	2218	0.000402645	306	1	1	1		CGGCTGCTCCCTCCCAGACATCTGTGTACTTCTGTGCCAGCAGGTACAGGGTAGGGGAGACCCAGTACTTCGGGCCAGGCACGCGGCTCCTGGTGCTCG	CGGCTGCTCCCTCCCAGACATCTGTGTACTTCTGTGCCAGCAG--ACAGGG-----GAGACCCAGTACTTCGGGCCAGGCACGCGGCTCCTGGTGCTCG
Productive	0.00049073		TRBV7-3	TRBJ2-5	ASSLMGLDQETQY	GCCAGCAGCTTAATGGGGCTCGACCAAGAGACCCAGTAC	TRBD1	1191	1018	0	2209	0.000401011	307	1	1	1		CCAGCGCACAGAGCGGGGGGACTCAGCCGTGTATCTCTGTGCCAGCAGCTTAATGGGGCTCGACCAAGAGACCCAGTACTTCGGGCCAGGCACGCGGCTCCTGGTGCTCG	CCAGCGCACAGAGCGGGGGGACTCAGCCGTGTATCTCTGTGCCAGCAGCTTAA-GGGGC---ACCAAGAGACCCAGTACTTCGGGCCAGGCACGCGGCTCCTGGTGCTCG
Unproductive		0.00219138	TRBV7-3	TRBJ1-5	ASSP*GHLGTAPA	GCCAGCAGCCCTTAGGGCCACCTCGGTACAGCCCCAGCAT		1456	751	0	2207	0.000400648	308	1		1		CCAGCGCACAGAGCGGGGGGACTCAGCCGTGTATCTCTGTGCCAGCAGCCCTTAGGGCCACCTCGGTACAGCCCCAGCATTTTGGTGATGGGACTCGACTCTCCATCCTA	CCAGCGCACAGAGCGGGGGGACTCAGCCGTGTATCTCTGTGCCAGCAGC-------------------CAGCCCCAGCATTTTGGTGATGGGACTCGACTCTCCATCCTA
Productive	0.00048962		TRBV6-1	TRBJ1-2	ASRPTGGGGGYT	GCCAGCAGGCCGACAGGGGGCGGAGGAGGCTACACC	TRBD1	1466	738	0	2204	0.000400103	309	1	1	1		CGGCTGCTCCCTCCCAGACATCTGTGTACTTCTGTGCCAGCAGGCCGACAGGGGGCGGAGGAGGCTACACCTTCGGTTCGGGGACCAGGTTAACCGTTGTAG	CGGCTGCTCCCTCCCAGACATCTGTGTACTTCTGTGCCAGCAG---GACAGGGGGC------GGCTACACCTTCGGTTCGGGGACCAGGTTAACCGTTGTAG
Productive	0.0004894		TRBV20-1	TRBJ2-5	SAKEGGLRETQY	AGTGCCAAGGAGGGGGGCCTAAGGGAGACCCAGTAC	TRBD1	838	1365	0	2203	0.000399922	310	1	1	1		GCCCATCCTGAAGACAGCAGCTTCTACATCTGCAGTGCCAAGGAGGGGGGCCTAAGGGAGACCCAGTACTTCGGGCCAGGCACGCGGCTCCTGGTGCTCG	GCCCATCCTGAAGACAGCAGCTTCTACATCTGCAGTGC-------GGGGGC------GAGACCCAGTACTTCGGGCCAGGCACGCGGCTCCTGGTGCTCG
Productive	0.00048784		TRBV20-1	TRBJ1-6	SAPGQGNSPLH	AGTGCTCCGGGACAGGGAAATTCACCCCTCCAC	TRBD1	1346	850	0	2196	0.000398651	311	1	1	2		GCCCATCCTGAAGACAGCAGCTTCTACATCTGCAGTGCTCCGGGACAGGGAAATTCACCCCTCCACTTTGGGAACGGGACCAGGCTCACTGTGACAG	GCCCATCCTGAAGACAGCAGCTTCTACATCTGCAGTGCT--GGGACAGGG-AATTCACCCCTCCACTTTGGGAACGGGACCAGGCTCACTGTGACAG
Productive	0.00048762		TRBV7-9	TRBJ1-2	ASSPGGSNYGYT	GCCAGCAGCCCCGGTGGGTCTAACTATGGCTACACC		1372	823	0	2195	0.00039847	312	1		1		CCAGCGCACAGAGCAGGGGGACTCGGCCATGTATCTCTGTGCCAGCAGCCCCGGTGGGTCTAACTATGGCTACACCTTCGGTTCGGGGACCAGGTTAACCGTTGTAG	CCAGCGCACAGAGCAGGGGGACTCGGCCATGTATCTCTGTGCCAGCAGC----------CTAACTATGGCTACACCTTCGGTTCGGGGACCAGGTTAACCGTTGTAG
Productive	0.00048629		TRBV6-1	TRBJ2-5	ASRETGTRGETQY	GCCAGCAGGGAGACAGGGACCCGAGGAGAGACCCAGTAC	TRBD1	1295	894	0	2189	0.00039738	313	1	1	1		CGGCTGCTCCCTCCCAGACATCTGTGTACTTCTGTGCCAGCAGGGAGACAGGGACCCGAGGAGAGACCCAGTACTTCGGGCCAGGCACGCGGCTCCTGGTGCTCG	CGGCTGCTCCCTCCCAGACATCTGTGTACTTCTGTGCCAGCAG---GACAGGG--------AGAGACCCAGTACTTCGGGCCAGGCACGCGGCTCCTGGTGCTCG
Productive	0.00048607		TRBV20-1	TRBJ2-5	SAGTQEETQY	AGTGCCGGGACTCAAGAAGAGACCCAGTAC	TRBD2	957	1231	0	2188	0.000397199	314	1	1	1		GCCCATCCTGAAGACAGCAGCTTCTACATCTGCAGTGCCGGGACTCAAGAAGAGACCCAGTACTTCGGGCCAGGCACGCGGCTCCTGGTGCTCG	GCCCATCCTGAAGACAGCAGCTTCTACATCTGCAGTGC-GGGACT----AAGAGACCCAGTACTTCGGGCCAGGCACGCGGCTCCTGGTGCTCG
Productive	0.00048407		TRBV6-1	TRBJ1-6	ASSDRWSKSPLH	GCCAGCAGCGACAGGTGGTCCAAGTCACCCCTCCAC	TRBD1	1520	659	0	2179	0.000395565	315	1	1	2		CGGCTGCTCCCTCCCAGACATCTGTGTACTTCTGTGCCAGCAGCGACAGGTGGTCCAAGTCACCCCTCCACTTTGGGAACGGGACCAGGCTCACTGTGACAG	CGGCTGCTCCCTCCCAGACATCTGTGTACTTCTGTGCCAGCAG-GACAGG---------TCACCCCTCCACTTTGGGAACGGGACCAGGCTCACTGTGACAG
Productive	0.00048318		TRBV27	TRBJ1-5	ASSARGDQPQH	GCCAGCAGTGCCAGGGGTGATCAGCCCCAGCAT	TRBD1	1226	949	0	2175	0.000394839	316	1	1	1		CGCCCAGCCCCAACCAGACCTCTCTGTACTTCTGTGCCAGCAGTGCCAGGGGTGATCAGCCCCAGCATTTTGGTGATGGGACTCGACTCTCCATCCTAG	CGCCCAGCCCCAACCAGACCTCTCTGTACTTCTGTGCCAGCAGT--CAGGGG--ATCAGCCCCAGCATTTTGGTGATGGGACTCGACTCTCCATCCTAG
Productive	0.00048184		TRBV7-3	TRBJ1-2	ASSLGQGVGYT	GCCAGCAGCTTAGGGCAGGGGGTCGGCTACACC	TRBD1	1446	723	0	2169	0.00039375	317	1	1	1		CCAGCGCACAGAGCGGGGGGACTCAGCCGTGTATCTCTGTGCCAGCAGCTTAGGGCAGGGGGTCGGCTACACCTTCGGTTCGGGGACCAGGTTAACCGTTGTAG	CCAGCGCACAGAGCGGGGGGACTCAGCCGTGTATCTCTGTGCCAGCAGCTTA---CAGGGGG--GGCTACACCTTCGGTTCGGGGACCAGGTTAACCGTTGTAG
Productive	0.00048162		TRBV15	TRBJ1-5	ATSRGTAYSNQPQH	GCCACCAGCAGAGGGACGGCGTATAGCAATCAGCCCCAGCAT	TRBD1	921	1247	0	2168	0.000393568	318	2	1	1		CACCAGGCCTGGGGGACGCAGCCATGTACCTGTGTGCCACCAGCAGAGGGACGGCGTATAGCAATCAGCCCCAGCATTTTGGTGATGGGACTCGACTCTCCATCCTAG	CACCAGGCCTGGGGGACGCAGCCATGTACCTGTGTGCCACCAGC---GGGAC------TAGCAATCAGCCCCAGCATTTTGGTGATGGGACTCGACTCTCCATCCTAG
Productive	0.0004814		TRBV15	TRBJ1-2	ATSPDRGFHGYT	GCCACCAGCCCGGACAGGGGATTTCATGGCTACACC	TRBD1	771	1396	0	2167	0.000393387	319	2	1	1		CACCAGGCCTGGGGGACGCAGCCATGTACCTGTGTGCCACCAGCCCGGACAGGGGATTTCATGGCTACACCTTCGGTTCGGGGACCAGGTTAACCGTTGTAG	CACCAGGCCTGGGGGACGCAGCCATGTACCTGTGTGCCACCAGC--GGACAGGGG-----ATGGCTACACCTTCGGTTCGGGGACCAGGTTAACCGTTGTAG
Productive	0.0004814		TRBV7-2	TRBJ2-5	ASSRQRVAGGVGETQY	GCCAGCAGCCGACAACGTGTAGCGGGGGGGGTTGGGGAGACCCAGTAC	TRBD2	1396	771	0	2167	0.000393387	319	1	1	1		CCAGCGCACACAGCAGGAGGACTCGGCCGTGTATCTCTGTGCCAGCAGCCGACAACGTGTAGCGGGGGGGGTTGGGGAGACCCAGTACTTCGGGCCAGGCACGCGGCTCCTGGTGCTCG	CCAGCGCACACAGCAGGAGGACTCGGCCGTGTATCTCTGTGCCAGCAGC----------TAGCGGGGGGG------GAGACCCAGTACTTCGGGCCAGGCACGCGGCTCCTGGTGCTCG
Productive	0.00048096		TRBV6-1	TRBJ1-2	ASSAGEGYT	GCCAGCAGCGCAGGGGAGGGCTACACC	TRBD2	1271	894	0	2165	0.000393024	320	1	2	1		CGGCTGCTCCCTCCCAGACATCTGTGTACTTCTGTGCCAGCAGCGCAGGGGAGGGCTACACCTTCGGTTCGGGGACCAGGTTAACCGTTGTAG	CGGCTGCTCCCTCCCAGACATCTGTGTACTTCTGTGCCAGCAG-----GGGAGGGCTACACCTTCGGTTCGGGGACCAGGTTAACCGTTGTAG
Productive	0.00048029		TRBV20-1	TRBJ2-3	SAEGDSAPDTQY	AGTGCTGAGGGGGACTCAGCCCCAGATACGCAGTAT	TRBD1	1065	1097	0	2162	0.000392479	321	1	1	1		GCCCATCCTGAAGACAGCAGCTTCTACATCTGCAGTGCTGAGGGGGACTCAGCCCCAGATACGCAGTATTTTGGCCCAGGCACCCGGCTGACAGTGCTCG	GCCCATCCTGAAGACAGCAGCTTCTACATCTGCAGTGCT-AGGGGG---------CAGATACGCAGTATTTTGGCCCAGGCACCCGGCTGACAGTGCTCG
Productive	0.00047962		TRBV7-3	TRBJ2-5	ASSPQGAGETQY	GCCAGCAGCCCACAGGGTGCGGGGGAGACCCAGTAC	TRBD2	1319	840	0	2159	0.000391934	322	1	1	1		CCAGCGCACAGAGCGGGGGGACTCAGCCGTGTATCTCTGTGCCAGCAGCCCACAGGGTGCGGGGGAGACCCAGTACTTCGGGCCAGGCACGCGGCTCCTGGTGCTCG	CCAGCGCACAGAGCGGGGGGACTCAGCCGTGTATCTCTGTGCCAGCAGC---------GCGGGGGAGACCCAGTACTTCGGGCCAGGCACGCGGCTCCTGGTGCTCG
Productive	0.00047851		TRBV6-6	TRBJ1-2	ASSRGQYGYT	GCCAGCAGTCGGGGACAGTATGGCTACACC	TRBD1	1497	657	0	2154	0.000391027	323	4	1	1		GGCTGCTCCCTCCCAGACATCTGTGTACTTCTGTGCCAGCAGTCGGGGACAGTATGGCTACACCTTCGGTTCGGGGACCAGGTTAACCGTTGTAG	GGCTGCTCCCTCCCAGACATCTGTGTACTTCTGTGCCAGCAGTCGGGGACAGTATGGCTACACCTTCGGTTCGGGGACCAGGTTAACCGTTGTAG
Productive	0.00047674		TRBV20-1	TRBJ1-5	SAPLQGAGRNQPQH	AGTGCTCCCCTACAGGGGGCGGGTCGCAATCAGCCCCAGCAT	TRBD1	1136	1010	0	2146	0.000389574	324	1	1	1		GCCCATCCTGAAGACAGCAGCTTCTACATCTGCAGTGCTCCCCTACAGGGGGCGGGTCGCAATCAGCCCCAGCATTTTGGTGATGGGACTCGACTCTCCATCCTAG	GCCCATCCTGAAGACAGCAGCTTCTACATCTGCAGTGCT-----ACAGGGGGC-----GCAATCAGCCCCAGCATTTTGGTGATGGGACTCGACTCTCCATCCTAG
Productive	0.00047651		TRBV6-1	TRBJ2-5	ASTQTRPSETQY	GCCAGCACCCAGACACGTCCCTCGGAGACCCAGTAC	TRBD1	998	1147	0	2145	0.000389393	325	1	1	1		CGGCTGCTCCCTCCCAGACATCTGTGTACTTCTGTGCCAGCACCCAGACACGTCCCTCGGAGACCCAGTACTTCGGGCCAGGCACGCGGCTCCTGGTGCTCG	CGGCTGCTCCCTCCCAGACATCTGTGTACTTCTGTGCCAGCA---------GTCCC---GAGACCCAGTACTTCGGGCCAGGCACGCGGCTCCTGGTGCTCG
Productive	0.00047585		TRBV7-2	TRBJ1-2	ASPRERGYGYT	GCCAGCCCCCGTGAGCGCGGCTATGGCTACACC		1343	799	0	2142	0.000388848	326	1		1		CCAGCGCACACAGCAGGAGGACTCGGCCGTGTATCTCTGTGCCAGCCCCCGTGAGCGCGGCTATGGCTACACCTTCGGTTCGGGGACCAGGTTAACCGTTGTAG	CCAGCGCACACAGCAGGAGGACTCGGCCGTGTATCTCTGTGCCAGC--------------CTATGGCTACACCTTCGGTTCGGGGACCAGGTTAACCGTTGTAG
Productive	0.00047518		TRBV15	TRBJ2-7	ATSKAYYEQY	GCCACCAGCAAGGCCTACTACGAGCAGTAC		776	1363	0	2139	0.000388304	327	2		1		CACCAGGCCTGGGGGACGCAGCCATGTACCTGTGTGCCACCAGCAAGGCCTACTACGAGCAGTACTTCGGGCCGGGCACCAGGCTCACGGTCACAG	CACCAGGCCTGGGGGACGCAGCCATGTACCTGTGTGCCACCAGC--------CTACGAGCAGTACTTCGGGCCGGGCACCAGGCTCACGGTCACAG
Productive	0.00047518		TRBV6-1	TRBJ2-5	ASSEAFGRGQETQY	GCCAGCAGTGAGGCCTTCGGGCGGGGCCAAGAGACCCAGTAC	TRBD2	1003	1136	0	2139	0.000388304	327	1	1	1		CGGCTGCTCCCTCCCAGACATCTGTGTACTTCTGTGCCAGCAGTGAGGCCTTCGGGCGGGGCCAAGAGACCCAGTACTTCGGGCCAGGCACGCGGCTCCTGGTGCTCG	CGGCTGCTCCCTCCCAGACATCTGTGTACTTCTGTGCCAGCAGTGA---------GCGGGGCCAAGAGACCCAGTACTTCGGGCCAGGCACGCGGCTCCTGGTGCTCG
Productive	0.00047496		TRBV7-9	TRBJ1-6	ASRGGTVLSPLH	GCCAGCAGGGGAGGGACAGTTCTTTCACCCCTCCAC	TRBD1	1344	794	0	2138	0.000388122	328	1	1	2		CCAGCGCACAGAGCAGGGGGACTCGGCCATGTATCTCTGTGCCAGCAGGGGAGGGACAGTTCTTTCACCCCTCCACTTTGGGAACGGGACCAGGCTCACTGTGACAG	CCAGCGCACAGAGCAGGGGGACTCGGCCATGTATCTCTGTGCCAGCAG----GGGACAG----TTCACCCCTCCACTTTGGGAACGGGACCAGGCTCACTGTGACAG
Productive	0.00047451		TRBV20-1	TRBJ2-5	SARDRGLEGPQETQY	AGTGCTAGAGATCGTGGCTTGGAGGGACCACAAGAGACCCAGTAC	TRBD2	863	1273	0	2136	0.000387759	329	1	2	1		GCCCATCCTGAAGACAGCAGCTTCTACATCTGCAGTGCTAGAGATCGTGGCTTGGAGGGACCACAAGAGACCCAGTACTTCGGGCCAGGCACGCGGCTCCTGGTGCTCG	GCCCATCCTGAAGACAGCAGCTTCTACATCTGCAGTGCTAGAGA---------GGAGGG----CAAGAGACCCAGTACTTCGGGCCAGGCACGCGGCTCCTGGTGCTCG
Productive	0.0004734		TRBV7-3	TRBJ1-1	ASSLSPNTEAF	GCCAGCAGCTTAAGTCCTAACACTGAAGCTTTC		1386	745	0	2131	0.000386851	330	1		1		CCAGCGCACAGAGCGGGGGGACTCAGCCGTGTATCTCTGTGCCAGCAGCTTAAGTCCTAACACTGAAGCTTTCTTTGGACAAGGCACCAGACTCACAGTTGTAG	CCAGCGCACAGAGCGGGGGGACTCAGCCGTGTATCTCTGTGCCAGCAGCTTAA-----AACACTGAAGCTTTCTTTGGACAAGGCACCAGACTCACAGTTGTAG
Productive	0.00047185		TRBV20-1	TRBJ1-2	SAREPGTGGDYGYT	AGTGCTAGAGAACCTGGGACAGGGGGTGACTATGGCTACACC	TRBD1	1160	964	0	2124	0.000385581	331	1	1	1		GCCCATCCTGAAGACAGCAGCTTCTACATCTGCAGTGCTAGAGAACCTGGGACAGGGGGTGACTATGGCTACACCTTCGGTTCGGGGACCAGGTTAACCGTTGTAG	GCCCATCCTGAAGACAGCAGCTTCTACATCTGCAGTGCTAGAGA----GGGACAGGGGG--ACTATGGCTACACCTTCGGTTCGGGGACCAGGTTAACCGTTGTAG
Productive	0.00047163		TRBV20-1	TRBJ1-5	SAWNRDQPQH	AGTGCTTGGAACCGGGATCAGCCCCAGCAT	TRBD2	1186	937	0	2123	0.000385399	332	1	2	1		GCCCATCCTGAAGACAGCAGCTTCTACATCTGCAGTGCTTGGAACCGGGATCAGCCCCAGCATTTTGGTGATGGGACTCGACTCTCCATCCTAG	GCCCATCCTGAAGACAGCAGCTTCTACATCTGCAGTGCT------CGGGATCAGCCCCAGCATTTTGGTGATGGGACTCGACTCTCCATCCTAG
Productive	0.00047096		TRBV20-1	TRBJ1-6	SASRTGMENSPLH	AGTGCTAGTCGGACAGGCATGGAGAATTCACCCCTCCAC	TRBD1	1196	924	0	2120	0.000384855	333	4	1	2		GCCCATCCTGAAGACAGCAGCTTCTACATCTGCAGTGCTAGTCGGACAGGCATGGAGAATTCACCCCTCCACTTTGGGAACGGGACCAGGCTCACTGTGACAG	GCCCATCCTGAAGACAGCAGCTTCTACATCTGCAGTGCTAGT-GGACAGG-------AATTCACCCCTCCACTTTGGGAACGGGACCAGGCTCACTGTGACAG
Productive	0.00047074		TRBV6-5	TRBJ2-5	ASSYRGAQETQY	GCCAGCAGTTACAGGGGGGCCCAGGAGACCCAGTAC	TRBD1	1253	866	0	2119	0.000384673	334	1	1	1		CGGCTGCTCCCTCCCAGACATCTGTGTACTTCTGTGCCAGCAGTTACAGGGGGGCCCAGGAGACCCAGTACTTCGGGCCAGGCACGCGGCTCCTGGTGCTCG	CGGCTGCTCCCTCCCAGACATCTGTGTACTTCTGTGCCAGCAGTTACAGGGGG------GAGACCCAGTACTTCGGGCCAGGCACGCGGCTCCTGGTGCTCG
Productive	0.00046896		TRBV27	TRBJ1-2	ASSSLTGTYGYT	GCCAGCAGTTCCCTGACAGGGACCTATGGCTACACC	TRBD1	1347	764	0	2111	0.000383221	335	1	1	1		CGCCCAGCCCCAACCAGACCTCTCTGTACTTCTGTGCCAGCAGTTCCCTGACAGGGACCTATGGCTACACCTTCGGTTCGGGGACCAGGTTAACCGTTGTAG	CGCCCAGCCCCAACCAGACCTCTCTGTACTTCTGTGCCAGCAGTT----GACAGGG--CTATGGCTACACCTTCGGTTCGGGGACCAGGTTAACCGTTGTAG
Productive	0.00046874		TRBV20-1	TRBJ1-1	SARHGSAEAF	AGTGCTAGACACGGGTCGGCTGAAGCTTTC		1140	970	0	2110	0.000383039	336	1		1		GCCCATCCTGAAGACAGCAGCTTCTACATCTGCAGTGCTAGACACGGGTCGGCTGAAGCTTTCTTTGGACAAGGCACCAGACTCACAGTTGTAG	GCCCATCCTGAAGACAGCAGCTTCTACATCTGCAGTGCTAGA----------CTGAAGCTTTCTTTGGACAAGGCACCAGACTCACAGTTGTAG
Unproductive		0.00209408	TRBV7-6	TRBJ1-2	ASSPISRIGILWLH	GCCAGCAGTCCCATAAGCAGGATAGGGATCCTATGGCTACACC		1247	862	0	2109	0.000382858	337	1		1		CCAGCGCACAGAGCAGCGGGACTCGGCCATGTATCGCTGTGCCAGCAGTCCCATAAGCAGGATAGGGATCCTATGGCTACACCTTCGGTTCGGGGACCAGGTTAACCGTTGTA	CCAGCGCACAGAGCAGCGGGACTCGGCCATGTATCGCTGTGCCAGCAG----------------------CTATGGCTACACCTTCGGTTCGGGGACCAGGTTAACCGTTGTA
Productive	0.00046807		TRBV7-9	TRBJ1-2	ASSSSRYGYT	GCCAGCAGCTCTAGTCGGTATGGCTACACC		1379	728	0	2107	0.000382495	338	1		1		CCAGCGCACAGAGCAGGGGGACTCGGCCATGTATCTCTGTGCCAGCAGCTCTAGTCGGTATGGCTACACCTTCGGTTCGGGGACCAGGTTAACCGTTGTAG	CCAGCGCACAGAGCAGGGGGACTCGGCCATGTATCTCTGTGCCAGCAGCT--------TATGGCTACACCTTCGGTTCGGGGACCAGGTTAACCGTTGTAG
Productive	0.00046807		TRBV20-1	TRBJ1-2	SASVPGGDYGYT	AGTGCTTCAGTCCCAGGGGGCGACTATGGCTACACC	TRBD1	1097	1010	0	2107	0.000382495	338	1	1	1		GCCCATCCTGAAGACAGCAGCTTCTACATCTGCAGTGCTTCAGTCCCAGGGGGCGACTATGGCTACACCTTCGGTTCGGGGACCAGGTTAACCGTTGTAG	GCCCATCCTGAAGACAGCAGCTTCTACATCTGCAGTGCT-------CAGGGGGC-ACTATGGCTACACCTTCGGTTCGGGGACCAGGTTAACCGTTGTAG
Unproductive		0.0020901	TRBV20-1	TRBJ1-2	SARGSGGPSPAT	AGTGCTAGAGGGTCCGGGGGGCCCTCTCCGGCTACACC	TRBD2	1160	945	0	2105	0.000382131	339	1	1	1		GCCCATCCTGAAGACAGCAGCTTCTACATCTGCAGTGCTAGAGGGTCCGGGGGGCCCTCTCCGGCTACACCTTCGGTTCGGGGACCAGGTTAACCGTTGTA	GCCCATCCTGAAGACAGCAGCTTCTACATCTGCAGTGCTAGAG----CGGGGGG--------GGCTACACCTTCGGTTCGGGGACCAGGTTAACCGTTGTA
Productive	0.00046741		TRBV24-1	TRBJ2-5	ATSDGTMETQY	GCCACCAGTGATGGAACGATGGAGACCCAGTAC		817	1287	0	2104	0.00038195	340	1		1		CCCCAACCAGACAGCTCTTTACTTCTGTGCCACCAGTGATGGAACGATGGAGACCCAGTACTTCGGGCCAGGCACGCGGCTCCTGGTGCTCG	CCCCAACCAGACAGCTCTTTACTTCTGTGCCACCAGTGAT---------GAGACCCAGTACTTCGGGCCAGGCACGCGGCTCCTGGTGCTCG
Productive	0.00046741		TRBV7-9	TRBJ2-5	ASSPQETQY	GCCAGCAGCCCACAAGAGACCCAGTAC		1215	889	0	2104	0.00038195	340	1		1		CCAGCGCACAGAGCAGGGGGACTCGGCCATGTATCTCTGTGCCAGCAGCCCACAAGAGACCCAGTACTTCGGGCCAGGCACGCGGCTCCTGGTGCTCG	CCAGCGCACAGAGCAGGGGGACTCGGCCATGTATCTCTGTGCCAGCAGC---CAAGAGACCCAGTACTTCGGGCCAGGCACGCGGCTCCTGGTGCTCG
Productive	0.00046652		TRBV19	TRBJ2-7	ASSIGWGTYEQY	GCCAGTAGTATTGGGTGGGGGACCTACGAGCAGTAC	TRBD1	1188	912	0	2100	0.000381224	341	1	1	1		CGGCCCAAAAGAACCCGACAGCTTTCTATCTCTGTGCCAGTAGTATTGGGTGGGGGACCTACGAGCAGTACTTCGGGCCGGGCACCAGGCTCACGGTCACAG	CGGCCCAAAAGAACCCGACAGCTTTCTATCTCTGTGCCAGTAGTAT-----GGGGG-CCTACGAGCAGTACTTCGGGCCGGGCACCAGGCTCACGGTCACAG
Productive	0.00046652		TRBV20-1	TRBJ1-1	SATPGEPEAF	AGTGCCACACCCGGTGAACCTGAAGCTTTC		1099	1001	0	2100	0.000381224	341	1		1		GCCCATCCTGAAGACAGCAGCTTCTACATCTGCAGTGCCACACCCGGTGAACCTGAAGCTTTCTTTGGACAAGGCACCAGACTCACAGTTGTAG	GCCCATCCTGAAGACAGCAGCTTCTACATCTGCAGTGC--------------CTGAAGCTTTCTTTGGACAAGGCACCAGACTCACAGTTGTAG
Productive	0.00046629		TRBV7-9	TRBJ1-6	ASSQGTGDSPLH	GCCAGCAGCCAAGGGACAGGGGATTCACCCCTCCAC	TRBD1	1400	699	0	2099	0.000381042	342	1	1	2		CCAGCGCACAGAGCAGGGGGACTCGGCCATGTATCTCTGTGCCAGCAGCCAAGGGACAGGGGATTCACCCCTCCACTTTGGGAACGGGACCAGGCTCACTGTGACAG	CCAGCGCACAGAGCAGGGGGACTCGGCCATGTATCTCTGTGCCAGCAGC---GGGACAGGGGATTCACCCCTCCACTTTGGGAACGGGACCAGGCTCACTGTGACAG
Productive	0.00046607		TRBV10-3	TRBJ2-5	AISEGRLPRETQY	GCCATCAGTGAGGGCCGGCTCCCAAGGGAGACCCAGTAC		925	1173	0	2098	0.000380861	343	1		1		ACCAGCTCCCAGACATCTGTGTACTTCTGTGCCATCAGTGAGGGCCGGCTCCCAAGGGAGACCCAGTACTTCGGGCCAGGCACGCGGCTCCTGGTGCTCG	ACCAGCTCCCAGACATCTGTGTACTTCTGTGCCATCAGTGAG---------------GAGACCCAGTACTTCGGGCCAGGCACGCGGCTCCTGGTGCTCG
Productive	0.00046607		TRBV7-2	TRBJ1-2	ASSRNRGVHGYT	GCCAGCAGCCGTAACAGGGGCGTTCATGGCTACACC	TRBD1	1317	781	0	2098	0.000380861	343	1	1	1		CCAGCGCACACAGCAGGAGGACTCGGCCGTGTATCTCTGTGCCAGCAGCCGTAACAGGGGCGTTCATGGCTACACCTTCGGTTCGGGGACCAGGTTAACCGTTGTAG	CCAGCGCACACAGCAGGAGGACTCGGCCGTGTATCTCTGTGCCAGCAGC----ACAGGGG-----ATGGCTACACCTTCGGTTCGGGGACCAGGTTAACCGTTGTAG
Productive	0.00046607		TRBV20-1	TRBJ1-6	SARGYSYNSPLH	AGTGCTAGGGGGTACTCCTATAATTCACCCCTCCAC	TRBD1	1209	889	0	2098	0.000380861	343	1	1	2		GCCCATCCTGAAGACAGCAGCTTCTACATCTGCAGTGCTAGGGGGTACTCCTATAATTCACCCCTCCACTTTGGGAACGGGACCAGGCTCACTGTGACAG	GCCCATCCTGAAGACAGCAGCTTCTACATCTGCAGTGCTAGGGGG--CTCCTATAATTCACCCCTCCACTTTGGGAACGGGACCAGGCTCACTGTGACAG
Unproductive		0.0020772	TRBV6-4	TRBJ2-5	ASSRQAL*DPV	GCCAGCAGTAGACAGGCCCTGTGAGACCCAGTAC	TRBD1	896	1196	0	2092	0.000379772	344	1	1	1		ACCCTCTCAGACATCTGTGTACTTCTGTGCCAGCAGTAGACAGGCCCTGTGAGACCCAGTACTTCGGGCCAGGCACGCGGCTCCTGGTGCTC	ACCCTCTCAGACATCTGTGTACTTCTGTGCCAGCAGT-GACAGG------GAGACCCAGTACTTCGGGCCAGGCACGCGGCTCCTGGTGCTC
Unproductive		0.00207322	TRBV20-1	TRBJ1-5	SASQTGS*WSAPA	AGTGCTAGTCAGACAGGGAGTTAATGGTCAGCCCCAGCAT	TRBD1	1173	915	0	2088	0.000379045	345	4	1	1		GCCCATCCTGAAGACAGCAGCTTCTACATCTGCAGTGCTAGTCAGACAGGGAGTTAATGGTCAGCCCCAGCATTTTGGTGATGGGACTCGACTCTCCATCCTA	GCCCATCCTGAAGACAGCAGCTTCTACATCTGCAGTGCTAGT--GACAGGG---------TCAGCCCCAGCATTTTGGTGATGGGACTCGACTCTCCATCCTA
Productive	0.00046363		TRBV20-1	TRBJ1-6	SASNGPPSYNSPLH	AGTGCTAGCAACGGGCCCCCCTCCTATAATTCACCCCTCCAC		1180	907	0	2087	0.000378864	346	1		2		GCCCATCCTGAAGACAGCAGCTTCTACATCTGCAGTGCTAGCAACGGGCCCCCCTCCTATAATTCACCCCTCCACTTTGGGAACGGGACCAGGCTCACTGTGACAG	GCCCATCCTGAAGACAGCAGCTTCTACATCTGCAGTGCTAG------------CTCCTATAATTCACCCCTCCACTTTGGGAACGGGACCAGGCTCACTGTGACAG
Productive	0.00046318		TRBV6-1	TRBJ2-5	ASSERETQY	GCCAGCAGTGAACGAGAGACCCAGTAC		1104	981	0	2085	0.000378501	347	1		1		CGGCTGCTCCCTCCCAGACATCTGTGTACTTCTGTGCCAGCAGTGAACGAGAGACCCAGTACTTCGGGCCAGGCACGCGGCTCCTGGTGCTCG	CGGCTGCTCCCTCCCAGACATCTGTGTACTTCTGTGCCAGCAGTGAA--AGAGACCCAGTACTTCGGGCCAGGCACGCGGCTCCTGGTGCTCG
Productive	0.00046274		TRBV27	TRBJ1-2	ASSLSKGGRANYGYT	GCCAGCAGTTTATCGAAGGGGGGCAGGGCTAACTATGGCTACACC	TRBD1	1219	864	0	2083	0.000378138	348	1	1	1		CGCCCAGCCCCAACCAGACCTCTCTGTACTTCTGTGCCAGCAGTTTATCGAAGGGGGGCAGGGCTAACTATGGCTACACCTTCGGTTCGGGGACCAGGTTAACCGTTGTAG	CGCCCAGCCCCAACCAGACCTCTCTGTACTTCTGTGCCAGCAGTTTATC----GGGGGC----CTAACTATGGCTACACCTTCGGTTCGGGGACCAGGTTAACCGTTGTAG
Productive	0.00046207		TRBV7-9	TRBJ2-5	ASSLSGSFPFGETQY	GCCAGCAGCTTAAGCGGGAGCTTCCCCTTCGGGGAGACCCAGTAC	TRBD2	1210	870	0	2080	0.000377593	349	1	2	1		CCAGCGCACAGAGCAGGGGGACTCGGCCATGTATCTCTGTGCCAGCAGCTTAAGCGGGAGCTTCCCCTTCGGGGAGACCCAGTACTTCGGGCCAGGCACGCGGCTCCTGGTGCTCG	CCAGCGCACAGAGCAGGGGGACTCGGCCATGTATCTCTGTGCCAGCAGCTTAAGCGGGAG-------------GAGACCCAGTACTTCGGGCCAGGCACGCGGCTCCTGGTGCTCG
Unproductive		0.00206131	TRBV20-1	TRBJ1-5	SARQGAGKSAPA	AGTGCAAGACAGGGGGCCGGGAAGTCAGCCCCAGCAT	TRBD1	1165	911	0	2076	0.000376867	350	1	1	1		GCCCATCCTGAAGACAGCAGCTTCTACATCTGCAGTGCAAGACAGGGGGCCGGGAAGTCAGCCCCAGCATTTTGGTGATGGGACTCGACTCTCCATCCTA	GCCCATCCTGAAGACAGCAGCTTCTACATCTGCAGTGC--GACAGGGGGC-------TCAGCCCCAGCATTTTGGTGATGGGACTCGACTCTCCATCCTA
Productive	0.00046074		TRBV7-2	TRBJ1-5	ASSFPGGNQPQH	GCCAGCAGCTTTCCTGGGGGCAATCAGCCCCAGCAT	TRBD1	1558	516	0	2074	0.000376504	351	1	1	1		CCAGCGCACACAGCAGGAGGACTCGGCCGTGTATCTCTGTGCCAGCAGCTTTCCTGGGGGCAATCAGCCCCAGCATTTTGGTGATGGGACTCGACTCTCCATCCTAG	CCAGCGCACACAGCAGGAGGACTCGGCCGTGTATCTCTGTGCCAGCAGCTT----GGGGGCAATCAGCCCCAGCATTTTGGTGATGGGACTCGACTCTCCATCCTAG
Productive	0.00046074		TRBV28	TRBJ1-2	ASSSGQRYGYT	GCCAGCAGCTCTGGACAGCGCTATGGCTACACC	TRBD1	1347	727	0	2074	0.000376504	351	1	1	1		CCGCCAGCACCAACCAGACATCTATGTACCTCTGTGCCAGCAGCTCTGGACAGCGCTATGGCTACACCTTCGGTTCGGGGACCAGGTTAACCGTTGTAG	CCGCCAGCACCAACCAGACATCTATGTACCTCTGTGCCAGCAG----GGACAG--CTATGGCTACACCTTCGGTTCGGGGACCAGGTTAACCGTTGTAG
Unproductive		0.00205932	TRBV7-3	TRBJ1-5	ASSLTDRSAPA	GCCAGCAGCTTAACCGACAGATCAGCCCCAGCAT	TRBD1	1320	754	0	2074	0.000376504	351	1	1	1		CCAGCGCACAGAGCGGGGGGACTCAGCCGTGTATCTCTGTGCCAGCAGCTTAACCGACAGATCAGCCCCAGCATTTTGGTGATGGGACTCGACTCTCCATCCTA	CCAGCGCACAGAGCGGGGGGACTCAGCCGTGTATCTCTGTGCCAGCAGCTTAAC-GACAGATCAGCCCCAGCATTTTGGTGATGGGACTCGACTCTCCATCCTA
Productive	0.00045963		TRBV6-1	TRBJ1-6	ASSVGNSPLH	GCCAGCAGTGTCGGGAATTCACCCCTCCAC	TRBD2	1324	745	0	2069	0.000375596	352	1	2	2		CGGCTGCTCCCTCCCAGACATCTGTGTACTTCTGTGCCAGCAGTGTCGGGAATTCACCCCTCCACTTTGGGAACGGGACCAGGCTCACTGTGACAG	CGGCTGCTCCCTCCCAGACATCTGTGTACTTCTGTGCCAGCAGTG-CGGGAATTCACCCCTCCACTTTGGGAACGGGACCAGGCTCACTGTGACAG
Productive	0.00045963		TRBV27	TRBJ1-2	ASSVLREGGYT	GCCAGCAGTGTACTTAGAGAGGGCGGCTACACC	TRBD2	1192	877	0	2069	0.000375596	352	1	2	1		CGCCCAGCCCCAACCAGACCTCTCTGTACTTCTGTGCCAGCAGTGTACTTAGAGAGGGCGGCTACACCTTCGGTTCGGGGACCAGGTTAACCGTTGTAG	CGCCCAGCCCCAACCAGACCTCTCTGTACTTCTGTGCCAGCAGT---------GAGGG-GGCTACACCTTCGGTTCGGGGACCAGGTTAACCGTTGTAG
Productive	0.00045941		TRBV7-9	TRBJ2-5	ASSSWTDLRETQY	GCCAGCAGCTCCTGGACAGACCTCCGGGAGACCCAGTAC	TRBD1	1168	900	0	2068	0.000375415	353	1	1	1		CCAGCGCACAGAGCAGGGGGACTCGGCCATGTATCTCTGTGCCAGCAGCTCCTGGACAGACCTCCGGGAGACCCAGTACTTCGGGCCAGGCACGCGGCTCCTGGTGCTCG	CCAGCGCACAGAGCAGGGGGACTCGGCCATGTATCTCTGTGCCAGCAGCT---GGACAG--------GAGACCCAGTACTTCGGGCCAGGCACGCGGCTCCTGGTGCTCG
Productive	0.00045896		TRBV28	TRBJ1-5	ASSVYGSSNQPQH	GCCAGCAGTGTGTATGGGAGCAGCAATCAGCCCCAGCAT	TRBD2	1402	664	0	2066	0.000375052	354	1	2	1		CCGCCAGCACCAACCAGACATCTATGTACCTCTGTGCCAGCAGTGTGTATGGGAGCAGCAATCAGCCCCAGCATTTTGGTGATGGGACTCGACTCTCCATCCTAG	CCGCCAGCACCAACCAGACATCTATGTACCTCTGTGCCAGCAGT------GGGAG-AGCAATCAGCCCCAGCATTTTGGTGATGGGACTCGACTCTCCATCCTAG
Productive	0.00045785		TRBV20-1	TRBJ1-6	SASRDPVKSPLH	AGTGCTAGCAGGGATCCCGTAAAATCACCCCTCCAC	TRBD1	1146	915	0	2061	0.000374144	355	1	1	2		GCCCATCCTGAAGACAGCAGCTTCTACATCTGCAGTGCTAGCAGGGATCCCGTAAAATCACCCCTCCACTTTGGGAACGGGACCAGGCTCACTGTGACAG	GCCCATCCTGAAGACAGCAGCTTCTACATCTGCAGTGCTAGCAGGG-----------TCACCCCTCCACTTTGGGAACGGGACCAGGCTCACTGTGACAG
Productive	0.00045785		TRBV7-9	TRBJ1-2	ASSLGVAGHYGYT	GCCAGCAGCTTAGGGGTGGCCGGGCACTATGGCTACACC	TRBD1	1317	744	0	2061	0.000374144	355	1	1	1		CCAGCGCACAGAGCAGGGGGACTCGGCCATGTATCTCTGTGCCAGCAGCTTAGGGGTGGCCGGGCACTATGGCTACACCTTCGGTTCGGGGACCAGGTTAACCGTTGTAG	CCAGCGCACAGAGCAGGGGGACTCGGCCATGTATCTCTGTGCCAGCAGCTTAGGGG---------ACTATGGCTACACCTTCGGTTCGGGGACCAGGTTAACCGTTGTAG
Productive	0.00045763		TRBV15	TRBJ1-5	ATSGDRYSNQPQH	GCCACCAGCGGGGACCGTTATTCCAATCAGCCCCAGCAT	TRBD2	332	1728	0	2060	0.000373962	356	2	1	1		CACCAGGCCTGGGGGACGCAGCCATGTACCTGTGTGCCACCAGCGGGGACCGTTATTCCAATCAGCCCCAGCATTTTGGTGATGGGACTCGACTCTCCATCCTAG	CACCAGGCCTGGGGGACGCAGCCATGTACCTGTGTGCCACCAGCGGGG----------CAATCAGCCCCAGCATTTTGGTGATGGGACTCGACTCTCCATCCTAG
Productive	0.00045763		TRBV7-7	TRBJ2-5	ASSPLGETQY	GCCAGCAGCCCGCTCGGGGAGACCCAGTAC	TRBD2	947	1113	0	2060	0.000373962	356	1	1	1		CAGCGCACAGAGCAGCGGGACTCAGCCATGTATCGCTGTGCCAGCAGCCCGCTCGGGGAGACCCAGTACTTCGGGCCAGGCACGCGGCTCCTGGTGCTCG	CAGCGCACAGAGCAGCGGGACTCAGCCATGTATCGCTGTGCCAGCAGC-----CGGGGAGACCCAGTACTTCGGGCCAGGCACGCGGCTCCTGGTGCTCG
Unproductive		0.00204443	TRBV7-6	TRBJ1-5	ASSPSGGSDGPS	GCCAGCAGCCCCAGCGGGGGCTCCGACGGCCCCAGCAT	TRBD2	1682	377	0	2059	0.000373781	357	1	1	1		CCAGCGCACAGAGCAGCGGGACTCGGCCATGTATCGCTGTGCCAGCAGCCCCAGCGGGGGCTCCGACGGCCCCAGCATTTTGGTGATGGGACTCGACTCTCCATCCTA	CCAGCGCACAGAGCAGCGGGACTCGGCCATGTATCGCTGTGCCAGCAGC---AGCGGGGG--------GCCCCAGCATTTTGGTGATGGGACTCGACTCTCCATCCTA
Productive	0.00045652		TRBV20-1	TRBJ2-7	SARDIGTEFEY	AGTGCTAGAGACATAGGGACAGAATTCGAGTAC	TRBD1	871	1184	0	2055	0.000373055	358	1	1	1		GCCCATCCTGAAGACAGCAGCTTCTACATCTGCAGTGCTAGAGACATAGGGACAGAATTCGAGTACTTCGGGCCGGGCACCAGGCTCACGGTCACAG	GCCCATCCTGAAGACAGCAGCTTCTACATCTGCAGTGCTAGAGA----GGGACAG------AGTACTTCGGGCCGGGCACCAGGCTCACGGTCACAG
Productive	0.00045563		TRBV15	TRBJ2-7	ATTDGHEQY	GCCACTACCGACGGCCACGAGCAGTAC		608	1443	0	2051	0.000372329	359	2		1		CACCAGGCCTGGGGGACGCAGCCATGTACCTGTGTGCCACTACCGACGGCCACGAGCAGTACTTCGGGCCGGGCACCAGGCTCACGGTCACAG	CACCAGGCCTGGGGGACGCAGCCATGTACCTGTGTGCCAC-----------ACGAGCAGTACTTCGGGCCGGGCACCAGGCTCACGGTCACAG
Productive	0.00045541		TRBV7-2	TRBJ1-2	ASSYNGQATPYT	GCCAGCAGCTATAACGGACAGGCGACACCCTACACC	TRBD1	1321	729	0	2050	0.000372147	360	1	1	1		CCAGCGCACACAGCAGGAGGACTCGGCCGTGTATCTCTGTGCCAGCAGCTATAACGGACAGGCGACACCCTACACCTTCGGTTCGGGGACCAGGTTAACCGTTGTAG	CCAGCGCACACAGCAGGAGGACTCGGCCGTGTATCTCTGTGCCAGCAGCT-----GGACAGG-------CTACACCTTCGGTTCGGGGACCAGGTTAACCGTTGTAG
Productive	0.00045496		TRBV7-2	TRBJ1-5	ASSLALDSNQPQH	GCCAGCAGCTTAGCGCTGGATAGCAATCAGCCCCAGCAT		1364	684	0	2048	0.000371784	361	1		1		CCAGCGCACACAGCAGGAGGACTCGGCCGTGTATCTCTGTGCCAGCAGCTTAGCGCTGGATAGCAATCAGCCCCAGCATTTTGGTGATGGGACTCGACTCTCCATCCTAG	CCAGCGCACACAGCAGGAGGACTCGGCCGTGTATCTCTGTGCCAGCAGCTTAGC------TAGCAATCAGCCCCAGCATTTTGGTGATGGGACTCGACTCTCCATCCTAG
Productive	0.00045452		TRBV20-1	TRBJ1-5	SASPSGISNQPQH	AGTGCTAGCCCATCGGGGATCAGCAATCAGCCCCAGCAT	TRBD2	1240	806	0	2046	0.000371421	362	1	1	1		GCCCATCCTGAAGACAGCAGCTTCTACATCTGCAGTGCTAGCCCATCGGGGATCAGCAATCAGCCCCAGCATTTTGGTGATGGGACTCGACTCTCCATCCTAG	GCCCATCCTGAAGACAGCAGCTTCTACATCTGCAGTGCTAG-----CGGGG---AGCAATCAGCCCCAGCATTTTGGTGATGGGACTCGACTCTCCATCCTAG
Unproductive		0.00203152	TRBV20-1	TRBJ1-5	SARDSGPFISPS	AGTGCTAGGGATTCTGGACCCTTTATCAGCCCCAGCAT		1117	929	0	2046	0.000371421	362	1		1		GCCCATCCTGAAGACAGCAGCTTCTACATCTGCAGTGCTAGGGATTCTGGACCCTTTATCAGCCCCAGCATTTTGGTGATGGGACTCGACTCTCCATCCTA	GCCCATCCTGAAGACAGCAGCTTCTACATCTGCAGTGCTAG----------------ATCAGCCCCAGCATTTTGGTGATGGGACTCGACTCTCCATCCTA
Productive	0.00045385		TRBV27	TRBJ2-5	ASSLGGLQQETQY	GCCAGCAGTTTAGGGGGCCTCCAGCAAGAGACCCAGTAC	TRBD1	1043	1000	0	2043	0.000370876	363	1	1	1		CGCCCAGCCCCAACCAGACCTCTCTGTACTTCTGTGCCAGCAGTTTAGGGGGCCTCCAGCAAGAGACCCAGTACTTCGGGCCAGGCACGCGGCTCCTGGTGCTCG	CGCCCAGCCCCAACCAGACCTCTCTGTACTTCTGTGCCAGCAGTTTAGGGGGC------CAAGAGACCCAGTACTTCGGGCCAGGCACGCGGCTCCTGGTGCTCG
Productive	0.00045297		TRBV24-1	TRBJ1-2	ATSDYGTPYGYT	GCCACCAGTGATTACGGGACACCTTATGGCTACACC	TRBD1	1026	1013	0	2039	0.00037015	364	1	1	1		CCCCAACCAGACAGCTCTTTACTTCTGTGCCACCAGTGATTACGGGACACCTTATGGCTACACCTTCGGTTCGGGGACCAGGTTAACCGTTGTAG	CCCCAACCAGACAGCTCTTTACTTCTGTGCCACCAGTGATT--GGGACA---TATGGCTACACCTTCGGTTCGGGGACCAGGTTAACCGTTGTAG
Productive	0.00045274		TRBV27	TRBJ2-5	ASSIGWMKETQY	GCCAGCAGTATAGGGTGGATGAAAGAGACCCAGTAC		999	1039	0	2038	0.000369969	365	1		1		CGCCCAGCCCCAACCAGACCTCTCTGTACTTCTGTGCCAGCAGTATAGGGTGGATGAAAGAGACCCAGTACTTCGGGCCAGGCACGCGGCTCCTGGTGCTCG	CGCCCAGCCCCAACCAGACCTCTCTGTACTTCTGTGCCAGCAGT-------------AAGAGACCCAGTACTTCGGGCCAGGCACGCGGCTCCTGGTGCTCG
Unproductive		0.00201961	TRBV20-1	TRBJ1-5	RARWATGISPS	AGGGCTCGGTGGGCGACGGGAATCAGCCCCAGCAT	TRBD2	1172	862	0	2034	0.000369242	366	1	2	1		GCCCATCCTGAAGACAGCAGCTTCTACATCTGCAGGGCTCGGTGGGCGACGGGAATCAGCCCCAGCATTTTGGTGATGGGACTCGACTCTCCATCCTA	GCCCATCCTGAAGACAGCAGCTTCTACATCTGCAG--------------CGGGAATCAGCCCCAGCATTTTGGTGATGGGACTCGACTCTCCATCCTA
Productive	0.00045163		TRBV7-8	TRBJ1-2	ASASRQGYGYT	GCCAGCGCCTCCCGGCAGGGCTATGGCTACACC	TRBD1	1926	107	0	2033	0.000369061	367	1	1	1		CCAGCGCACACAGCAGGAGGACTCCGCCGTGTATCTCTGTGCCAGCGCCTCCCGGCAGGGCTATGGCTACACCTTCGGTTCGGGGACCAGGTTAACCGTTGTAG	CCAGCGCACACAGCAGGAGGACTCCGCCGTGTATCTCTGTGCCAGC---------CAGGGCTATGGCTACACCTTCGGTTCGGGGACCAGGTTAACCGTTGTAG
Productive	0.00045119		TRBV7-9	TRBJ2-5	ASSLRGMMQTQY	GCCAGCAGCTTAAGAGGGATGATGCAGACCCAGTAC	TRBD2	1031	1000	0	2031	0.000368698	368	1	2	1		CCAGCGCACAGAGCAGGGGGACTCGGCCATGTATCTCTGTGCCAGCAGCTTAAGAGGGATGATGCAGACCCAGTACTTCGGGCCAGGCACGCGGCTCCTGGTGCTCG	CCAGCGCACAGAGCAGGGGGACTCGGCCATGTATCTCTGTGCCAGCAGCTTA-GAGGG-------AGACCCAGTACTTCGGGCCAGGCACGCGGCTCCTGGTGCTCG
Productive	0.00045097		TRBV6-1	TRBJ2-5	ASSDGRGLMETQY	GCCAGCAGTGATGGTAGGGGGCTCATGGAGACCCAGTAC	TRBD1	998	1032	0	2030	0.000368516	369	1	1	1		GCTCCCTCCCAGACATCTGTGTACTTCTGTGCCAGCAGTGATGGTAGGGGGCTCATGGAGACCCAGTACTTCGGGCCAGGCACGCGGCTCCTGGTGCTCG	GCTCCCTCCCAGACATCTGTGTACTTCTGTGCCAGCAGTGA----AGGGGGC-----GAGACCCAGTACTTCGGGCCAGGCACGCGGCTCCTGGTGCTCG
Productive	0.00045097		TRBV28	TRBJ1-2	ASSQVPYGYT	GCCAGCAGCCAGGTCCCCTATGGCTACACC		1350	680	0	2030	0.000368516	369	1		1		CCGCCAGCACCAACCAGACATCTATGTACCTCTGTGCCAGCAGCCAGGTCCCCTATGGCTACACCTTCGGTTCGGGGACCAGGTTAACCGTTGTAG	CCGCCAGCACCAACCAGACATCTATGTACCTCTGTGCCAGCAG---------CTATGGCTACACCTTCGGTTCGGGGACCAGGTTAACCGTTGTAG
Productive	0.0004503		TRBV7-3	TRBJ1-2	ASSQSGYGYT	GCCAGCAGTCAGTCGGGATATGGCTACACC	TRBD2	1276	751	0	2027	0.000367972	370	1	2	1		CCAGCGCACAGAGCGGGGGGACTCAGCCGTGTATCTCTGTGCCAGCAGTCAGTCGGGATATGGCTACACCTTCGGTTCGGGGACCAGGTTAACCGTTGTAG	CCAGCGCACAGAGCGGGGGGACTCAGCCGTGTATCTCTGTGCCAGCAG-----CGGGATATGGCTACACCTTCGGTTCGGGGACCAGGTTAACCGTTGTAG
Productive	0.00044897		TRBV20-1	TRBJ1-5	SAGGQANQPQH	AGTGCCGGGGGACAGGCTAATCAGCCCCAGCAT	TRBD1	758	1263	0	2021	0.000366883	371	1	1	1		GCCCATCCTGAAGACAGCAGCTTCTACATCTGCAGTGCCGGGGGACAGGCTAATCAGCCCCAGCATTTTGGTGATGGGACTCGACTCTCCATCCTAG	GCCCATCCTGAAGACAGCAGCTTCTACATCTGCAGTGC---GGGACAGG--AATCAGCCCCAGCATTTTGGTGATGGGACTCGACTCTCCATCCTAG
Productive	0.00044786		TRBV7-9	TRBJ2-7	ASSDGGGSAYEQY	GCCAGCAGTGATGGGGGGGGATCGGCCTACGAGCAGTAC	TRBD2	1026	990	0	2016	0.000365975	372	1	1	1		CCAGCGCACAGAGCAGGGGGACTCGGCCATGTATCTCTGTGCCAGCAGTGATGGGGGGGGATCGGCCTACGAGCAGTACTTCGGGCCGGGCACCAGGCTCACGGTCACAG	CCAGCGCACAGAGCAGGGGGACTCGGCCATGTATCTCTGTGCCAGCAG-----GGGGGGG-----CCTACGAGCAGTACTTCGGGCCGGGCACCAGGCTCACGGTCACAG
Productive	0.00044675		TRBV20-1	TRBJ1-2	SARDPLTGHYGYT	AGTGCTAGAGATCCTTTGACAGGGCACTATGGCTACACC	TRBD1	1060	951	0	2011	0.000365067	373	1	1	1		GCCCATCCTGAAGACAGCAGCTTCTACATCTGCAGTGCTAGAGATCCTTTGACAGGGCACTATGGCTACACCTTCGGTTCGGGGACCAGGTTAACCGTTGTAG	GCCCATCCTGAAGACAGCAGCTTCTACATCTGCAGTGCTAGAGA------GACAGGG-ACTATGGCTACACCTTCGGTTCGGGGACCAGGTTAACCGTTGTAG
Productive	0.00044563		TRBV20-1	TRBJ1-2	SAREWSTNYGYT	AGTGCTAGAGAATGGTCAACCAACTATGGCTACACC		1104	902	0	2006	0.00036416	374	1		1		GCCCATCCTGAAGACAGCAGCTTCTACATCTGCAGTGCTAGAGAATGGTCAACCAACTATGGCTACACCTTCGGTTCGGGGACCAGGTTAACCGTTGTAG	GCCCATCCTGAAGACAGCAGCTTCTACATCTGCAGTGCTAGAGA----------AACTATGGCTACACCTTCGGTTCGGGGACCAGGTTAACCGTTGTAG
Productive	0.00044563		TRBV6-1	TRBJ2-5	ASSEGGYQETQY	GCCAGCAGTGAAGGGGGATACCAAGAGACCCAGTAC	TRBD1	957	1049	0	2006	0.00036416	374	1	1	1		CGGCTGCTCCCTCCCAGACATCTGTGTACTTCTGTGCCAGCAGTGAAGGGGGATACCAAGAGACCCAGTACTTCGGGCCAGGCACGCGGCTCCTGGTGCTCG	CGGCTGCTCCCTCCCAGACATCTGTGTACTTCTGTGCCAGCAGTGAAGGGGG--ACCAAGAGACCCAGTACTTCGGGCCAGGCACGCGGCTCCTGGTGCTCG
Productive	0.00044541		TRBV6-1	TRBJ2-5	ASSRSSRETQY	GCCAGCAGCCGGTCCTCTCGGGAGACCCAGTAC	TRBD2	1168	837	0	2005	0.000363978	375	1	2	1		CGGCTGCTCCCTCCCAGACATCTGTGTACTTCTGTGCCAGCAGCCGGTCCTCTCGGGAGACCCAGTACTTCGGGCCAGGCACGCGGCTCCTGGTGCTCG	CGGCTGCTCCCTCCCAGACATCTGTGTACTTCTGTGCCAGCAG----------CGGGAGACCCAGTACTTCGGGCCAGGCACGCGGCTCCTGGTGCTCG
Productive	0.00044519		TRBV6-5	TRBJ2-5	ASSYTGQGEETQY	GCCAGCAGTTACACCGGACAGGGAGAAGAGACCCAGTAC	TRBD1	1158	846	0	2004	0.000363796	376	1	1	1		CGGCTGCTCCCTCCCAGACATCTGTGTACTTCTGTGCCAGCAGTTACACCGGACAGGGAGAAGAGACCCAGTACTTCGGGCCAGGCACGCGGCTCCTGGTGCTCG	CGGCTGCTCCCTCCCAGACATCTGTGTACTTCTGTGCCAGCAGTTAC---GGACAGGG--AAGAGACCCAGTACTTCGGGCCAGGCACGCGGCTCCTGGTGCTCG
Productive	0.00044386		TRBV6-1	TRBJ1-2	ASSPGTGTY	GCCAGCAGTCCCGGGACCGGGACTTAC	TRBD2	1632	366	0	1998	0.000362707	377	1	1	1		CGGCTGCTCCCTCCCAGACATCTGTGTACTTCTGTGCCAGCAGTCCCGGGACCGGGACTTACTTCGGTTCGGGGACCAGGTTAACCGTTGTAG	CGGCTGCTCCCTCCCAGACATCTGTGTACTTCTGTGCCAGCAGT---------GGGACT--CTTCGGTTCGGGGACCAGGTTAACCGTTGTAG
Productive	0.00044319		TRBV20-1	TRBJ1-5	SAIGTPHSNQPQH	AGTGCTATAGGGACGCCCCATAGCAATCAGCCCCAGCAT	TRBD1	1136	859	0	1995	0.000362163	378	1	1	1		GCCCATCCTGAAGACAGCAGCTTCTACATCTGCAGTGCTATAGGGACGCCCCATAGCAATCAGCCCCAGCATTTTGGTGATGGGACTCGACTCTCCATCCTAG	GCCCATCCTGAAGACAGCAGCTTCTACATCTGCAGTGCTA--GGGAC------TAGCAATCAGCCCCAGCATTTTGGTGATGGGACTCGACTCTCCATCCTAG
Productive	0.00044252		TRBV7-6	TRBJ2-5	ASSQYFETQY	GCCAGCAGCCAATACTTTGAGACCCAGTAC		1084	908	0	1992	0.000361618	379	1		1		CCAGCGCACAGAGCAGCGGGACTCGGCCATGTATCGCTGTGCCAGCAGCCAATACTTTGAGACCCAGTACTTCGGGCCAGGCACGCGGCTCCTGGTGCTCG	CCAGCGCACAGAGCAGCGGGACTCGGCCATGTATCGCTGTGCCAGCAGC---------GAGACCCAGTACTTCGGGCCAGGCACGCGGCTCCTGGTGCTCG
Productive	0.00044164		TRBV20-1	TRBJ1-1	SAWRGNTEAF	AGTGCTTGGCGGGGGAACACTGAAGCTTTC	TRBD2	1105	883	0	1988	0.000360892	380	1	1	1		GCCCATCCTGAAGACAGCAGCTTCTACATCTGCAGTGCTTGGCGGGGGAACACTGAAGCTTTCTTTGGACAAGGCACCAGACTCACAGTTGTAG	GCCCATCCTGAAGACAGCAGCTTCTACATCTGCAGTGCT--GCGGGGGAACACTGAAGCTTTCTTTGGACAAGGCACCAGACTCACAGTTGTAG
Productive	0.00044052		TRBV7-2	TRBJ1-5	ASSPSGGNQPQH	GCCAGCAGCCCGAGTGGAGGGAATCAGCCCCAGCAT	TRBD2	1319	664	0	1983	0.000359984	381	1	2	1		CCAGCGCACACAGCAGGAGGACTCGGCCGTGTATCTCTGTGCCAGCAGCCCGAGTGGAGGGAATCAGCCCCAGCATTTTGGTGATGGGACTCGACTCTCCATCCTAG	CCAGCGCACACAGCAGGAGGACTCGGCCGTGTATCTCTGTGCCAGCAGC------GGAGGGAATCAGCCCCAGCATTTTGGTGATGGGACTCGACTCTCCATCCTAG
Productive	0.0004403		TRBV7-8	TRBJ1-5	ASSKEVGTQH	GCCAGCAGCAAAGAGGTTGGGACCCAGCAT	TRBD1	1886	96	0	1982	0.000359803	382	1	1	1		CCAGCGCACACAGCAGGAGGACTCCGCCGTGTATCTCTGTGCCAGCAGCAAAGAGGTTGGGACCCAGCATTTTGGTGATGGGACTCGACTCTCCATCCTAG	CCAGCGCACACAGCAGGAGGACTCCGCCGTGTATCTCTGTGCCAGCAGC---------GGGACCCAGCATTTTGGTGATGGGACTCGACTCTCCATCCTAG
Productive	0.0004403		TRBV28	TRBJ1-2	ASRQGGPYGYT	GCCAGCCGACAGGGGGGACCTTATGGCTACACC	TRBD1	1269	713	0	1982	0.000359803	382	1	1	1		CCGCCAGCACCAACCAGACATCTATGTACCTCTGTGCCAGCCGACAGGGGGGACCTTATGGCTACACCTTCGGTTCGGGGACCAGGTTAACCGTTGTAG	CCGCCAGCACCAACCAGACATCTATGTACCTCTGTGCCAGC-GACAGGGGG-----TATGGCTACACCTTCGGTTCGGGGACCAGGTTAACCGTTGTAG
Productive	0.00044008		TRBV6-5	TRBJ2-5	ASSYSMAGLAGGLETQY	GCCAGCAGTTACTCGATGGCGGGACTAGCGGGGGGGCTGGAGACCCAGTAC	TRBD2	1187	794	0	1981	0.000359621	383	1	1	1		CGGCTGCTCCCTCCCAGACATCTGTGTACTTCTGTGCCAGCAGTTACTCGATGGCGGGACTAGCGGGGGGGCTGGAGACCCAGTACTTCGGGCCAGGCACGCGGCTCCTGGTGCTCG	CGGCTGCTCCCTCCCAGACATCTGTGTACTTCTGTGCCAGCAGTTACTC------GGGACTAGCGGGGGGG---GAGACCCAGTACTTCGGGCCAGGCACGCGGCTCCTGGTGCTCG
Productive	0.00043808		TRBV24-1	TRBJ1-2	ATSDGRNYGYT	GCCACCAGTGATGGGCGTAACTATGGCTACACC		911	1061	0	1972	0.000357987	384	1		1		CCCCAACCAGACAGCTCTTTACTTCTGTGCCACCAGTGATGGGCGTAACTATGGCTACACCTTCGGTTCGGGGACCAGGTTAACCGTTGTAG	CCCCAACCAGACAGCTCTTTACTTCTGTGCCACCAGTGAT-----TAACTATGGCTACACCTTCGGTTCGGGGACCAGGTTAACCGTTGTAG
Unproductive		0.00195308	TRBV20-1	TRBJ1-5	SARMRAV*QSAPA	AGTGCTAGAATGAGGGCAGTCTAGCAATCAGCCCCAGCAT	TRBD2	1060	907	0	1967	0.00035708	385	1	2	1		GCCCATCCTGAAGACAGCAGCTTCTACATCTGCAGTGCTAGAATGAGGGCAGTCTAGCAATCAGCCCCAGCATTTTGGTGATGGGACTCGACTCTCCATCCTA	GCCCATCCTGAAGACAGCAGCTTCTACATCTGCAGTGCTAGA--GAGGG-----TAGCAATCAGCCCCAGCATTTTGGTGATGGGACTCGACTCTCCATCCTA
Productive	0.00043653		TRBV20-1	TRBJ1-5	SARDPVGLAQH	AGTGCTAGAGATCCCGTGGGATTGGCCCAGCAT		1256	709	0	1965	0.000356717	386	1		1		GCCCATCCTGAAGACAGCAGCTTCTACATCTGCAGTGCTAGAGATCCCGTGGGATTGGCCCAGCATTTTGGTGATGGGACTCGACTCTCCATCCTAG	GCCCATCCTGAAGACAGCAGCTTCTACATCTGCAGTGCTAGAGA--------------CCCAGCATTTTGGTGATGGGACTCGACTCTCCATCCTAG
Productive	0.00043608		TRBV7-8	TRBJ1-6	ASSSPQGRANSPLH	GCCAGCAGCTCCCCACAGGGCAGGGCGAATTCACCCCTCCAC	TRBD1	1943	20	0	1963	0.000356354	387	1	1	2		CCAGCGCACACAGCAGGAGGACTCCGCCGTGTATCTCTGTGCCAGCAGCTCCCCACAGGGCAGGGCGAATTCACCCCTCCACTTTGGGAACGGGACCAGGCTCACTGTGACAG	CCAGCGCACACAGCAGGAGGACTCCGCCGTGTATCTCTGTGCCAGCAGCT----ACAGGG-------AATTCACCCCTCCACTTTGGGAACGGGACCAGGCTCACTGTGACAG
Unproductive		0.00194911	TRBV24-1	TRBJ1-2	ATSDKLWLH	GCCACCAGTGACAAGCTATGGCTACACC		964	999	0	1963	0.000356354	387	1		1		CCCCAACCAGACAGCTCTTTACTTCTGTGCCACCAGTGACAAGCTATGGCTACACCTTCGGTTCGGGGACCAGGTTAACCGTTGTA	CCCCAACCAGACAGCTCTTTACTTCTGTGCCACCAGTGA----CTATGGCTACACCTTCGGTTCGGGGACCAGGTTAACCGTTGTA
Productive	0.00043564		TRBV6-1	TRBJ2-5	ATEGLVMETQY	GCCACCGAGGGACTAGTCATGGAGACCCAGTAC	TRBD2	906	1055	0	1961	0.00035599	388	1	1	1		GCTCCCTCCCAGACATCTGTGTACTTCTGTGCCACCGAGGGACTAGTCATGGAGACCCAGTACTTCGGGCCAGGCACGCGGCTCCTGGTGCTCG	GCTCCCTCCCAGACATCTGTGTACTTCTGTGCCA----GGGACTAG-----GAGACCCAGTACTTCGGGCCAGGCACGCGGCTCCTGGTGCTCG
Productive	0.00043542		TRBV7-2	TRBJ2-3	ASSSSGTDTQY	GCCAGCAGCTCTAGCGGCACAGATACGCAGTAT	TRBD2	1139	821	0	1960	0.000355809	389	1	1	1		CCAGCGCACACAGCAGGAGGACTCGGCCGTGTATCTCTGTGCCAGCAGCTCTAGCGGCACAGATACGCAGTATTTTGGCCCAGGCACCCGGCTGACAGTGCTCG	CCAGCGCACACAGCAGGAGGACTCGGCCGTGTATCTCTGTGCCAGCAGCTCTAGCGGCACAGATACGCAGTATTTTGGCCCAGGCACCCGGCTGACAGTGCTCG
Productive	0.00043497		TRBV27	TRBJ1-2	ASSFEGNYGYT	GCCAGCAGTTTTGAGGGTAACTATGGCTACACC	TRBD2	1219	739	0	1958	0.000355446	390	1	2	1		CGCCCAGCCCCAACCAGACCTCTCTGTACTTCTGTGCCAGCAGTTTTGAGGGTAACTATGGCTACACCTTCGGTTCGGGGACCAGGTTAACCGTTGTAG	CGCCCAGCCCCAACCAGACCTCTCTGTACTTCTGTGCCAGCAGTTT-GAGGGTAACTATGGCTACACCTTCGGTTCGGGGACCAGGTTAACCGTTGTAG
Unproductive		0.00194414	TRBV5-6	TRBJ2-5	ASSLDEGGGRDPV	GCCAGCAGCTTGGACGAGGGGGGGGGGAGAGACCCAGTAC	TRBD2	148	1810	0	1958	0.000355446	390	1	1	1		GCTGGGGGACTCGGCCCTCTATCTCTGTGCCAGCAGCTTGGACGAGGGGGGGGGGAGAGACCCAGTACTTCGGGCCAGGCACGCGGCTCCTGGTGCTC	GCTGGGGGACTCGGCCCTCTATCTCTGTGCCAGCAGCTTGG-------GGGGGGGAGAGACCCAGTACTTCGGGCCAGGCACGCGGCTCCTGGTGCTC
Productive	0.00043253		TRBV7-2	TRBJ1-2	ASSSRGAKSGYT	GCCAGCAGCTCCAGGGGGGCAAAAAGTGGCTACACC	TRBD1	1230	717	0	1947	0.000353449	391	1	1	1		CCAGCGCACACAGCAGGAGGACTCGGCCGTGTATCTCTGTGCCAGCAGCTCCAGGGGGGCAAAAAGTGGCTACACCTTCGGTTCGGGGACCAGGTTAACCGTTGTAG	CCAGCGCACACAGCAGGAGGACTCGGCCGTGTATCTCTGTGCCAGCAGCT-CAGGGGG--------TGGCTACACCTTCGGTTCGGGGACCAGGTTAACCGTTGTAG
Productive	0.00043231		TRBV6-6	TRBJ1-6	ASSRTTGDSPLH	GCCAGCAGTCGCACTACAGGGGATTCACCCCTCCAC	TRBD1	1256	690	0	1946	0.000353267	392	4	1	2		GGCTGCTCCCTCCCAGACATCTGTGTACTTCTGTGCCAGCAGTCGCACTACAGGGGATTCACCCCTCCACTTTGGGAACGGGACCAGGCTCACTGTGACAG	GGCTGCTCCCTCCCAGACATCTGTGTACTTCTGTGCCAGCAGTCG----ACAGGGGATTCACCCCTCCACTTTGGGAACGGGACCAGGCTCACTGTGACAG
Productive	0.00043164		TRBV7-2	TRBJ2-5	ASGQRGGETQY	GCCAGCGGCCAGCGGGGGGGGGAGACCCAGTAC	TRBD2	846	1097	0	1943	0.000352723	393	1	1	1		CCAGCGCACACAGCAGGAGGACTCGGCCGTGTATCTCTGTGCCAGCGGCCAGCGGGGGGGGGAGACCCAGTACTTCGGGCCAGGCACGCGGCTCCTGGTGCTCG	CCAGCGCACACAGCAGGAGGACTCGGCCGTGTATCTCTGTGCCAGC----AGCGGGGGGG-GAGACCCAGTACTTCGGGCCAGGCACGCGGCTCCTGGTGCTCG
Productive	0.00043097		TRBV7-9	TRBJ2-5	ASTSPRRGALSETQY	GCCAGCACCTCGCCGAGGCGGGGGGCCCTCTCAGAGACCCAGTAC	TRBD2	1058	882	0	1940	0.000352178	394	5	1	1		CCAGCGCACAGAGCAGGGGGACTCGGCCATGTATCTCTGTGCCAGCACCTCGCCGAGGCGGGGGGCCCTCTCAGAGACCCAGTACTTCGGGCCAGGCACGCGGCTCCTGGTGCTCG	CCAGCGCACAGAGCAGGGGGACTCGGCCATGTATCTCTGTGCCAGCACC--------GCGGGGGG-------AGAGACCCAGTACTTCGGGCCAGGCACGCGGCTCCTGGTGCTCG
Productive	0.00043053		TRBV15	TRBJ1-1	ATSSSGNTEAF	GCCACCAGCAGCTCCGGGAACACTGAAGCTTTC	TRBD2	907	1031	0	1938	0.000351815	395	2	2	1		CACCAGGCCTGGGGGACGCAGCCATGTACCTGTGTGCCACCAGCAGCTCCGGGAACACTGAAGCTTTCTTTGGACAAGGCACCAGACTCACAGTTGTAG	CACCAGGCCTGGGGGACGCAGCCATGTACCTGTGTGCCACCAGC-----CGGGAACACTGAAGCTTTCTTTGGACAAGGCACCAGACTCACAGTTGTAG
Unproductive		0.0019223	TRBV27	TRBJ2-5	AIPPRDPV	GCCATCCCCCCAAGAGACCCAGTAC	TRBD2	1037	899	0	1936	0.000351452	396	1	1	1		CGCCCAGCCCCAACCAGACCTCTCTGTACTTCTGTGCCATCCCCCCAAGAGACCCAGTACTTCGGGCCAGGCACGCGGCTCCTGGTGCTC	CGCCCAGCCCCAACCAGACCTCTCTGTACTTCTGTGCCA-CCCCCCAAGAGACCCAGTACTTCGGGCCAGGCACGCGGCTCCTGGTGCTC
Productive	0.00042964		TRBV7-3	TRBJ1-1	ASSSGPNTEAF	GCCAGCAGCTCGGGACCGAACACTGAAGCTTTC	TRBD1	1240	694	0	1934	0.000351089	397	1	1	1		CCAGCGCACAGAGCGGGGGGACTCAGCCGTGTATCTCTGTGCCAGCAGCTCGGGACCGAACACTGAAGCTTTCTTTGGACAAGGCACCAGACTCACAGTTGTAG	CCAGCGCACAGAGCGGGGGGACTCAGCCGTGTATCTCTGTGCCAGCAGCT-GGGAC-GAACACTGAAGCTTTCTTTGGACAAGGCACCAGACTCACAGTTGTAG
Productive	0.00042942		TRBV27	TRBJ2-5	ASSLQGTPGTQY	GCCAGCAGTTTACAGGGCACCCCGGGGACCCAGTAC	TRBD1	408	1525	0	1933	0.000350907	398	1	1	1		CGCCCAGCCCCAACCAGACCTCTCTGTACTTCTGTGCCAGCAGTTTACAGGGCACCCCGGGGACCCAGTACTTCGGGCCAGGCACGCGGCTCCTGGTGCTCG	CGCCCAGCCCCAACCAGACCTCTCTGTACTTCTGTGCCAGCAGTTTACAGGG---------GACCCAGTACTTCGGGCCAGGCACGCGGCTCCTGGTGCTCG
Productive	0.00042942		TRBV7-9	TRBJ1-6	ASSFGVGGRRGDSPLH	GCCAGCAGCTTCGGGGTGGGCGGCAGGCGTGGGGATTCACCCCTCCAC	TRBD2	1304	629	0	1933	0.000350907	398	1	1	2		CCAGCGCACAGAGCAGGGGGACTCGGCCATGTATCTCTGTGCCAGCAGCTTCGGGGTGGGCGGCAGGCGTGGGGATTCACCCCTCCACTTTGGGAACGGGACCAGGCTCACTGTGACAG	CCAGCGCACAGAGCAGGGGGACTCGGCCATGTATCTCTGTGCCAGCAGCTTCGGGG------------------ATTCACCCCTCCACTTTGGGAACGGGACCAGGCTCACTGTGACAG
Productive	0.0004292		TRBV10-3	TRBJ1-6	AIGRDRDSPLH	GCCATCGGCCGGGACAGGGATTCACCCCTCCAC	TRBD1	1120	812	0	1932	0.000350726	399	1	1	2		ACCAGCTCCCAGACATCTGTGTACTTCTGTGCCATCGGCCGGGACAGGGATTCACCCCTCCACTTTGGGAACGGGACCAGGCTCACTGTGACAG	ACCAGCTCCCAGACATCTGTGTACTTCTGTGCCATC----GGGACAGGGATTCACCCCTCCACTTTGGGAACGGGACCAGGCTCACTGTGACAG
Productive	0.00042808		TRBV11-3	TRBJ2-5	ASSYRLVQETQY	GCCAGCAGTTACCGACTAGTCCAAGAGACCCAGTAC	TRBD2	970	957	0	1927	0.000349818	400	1	1	1		GCAGAGCTTGGGGACTCGGCCGTGTATCTCTGTGCCAGCAGTTACCGACTAGTCCAAGAGACCCAGTACTTCGGGCCAGGCACGCGGCTCCTGGTGCTCG	GCAGAGCTTGGGGACTCGGCCGTGTATCTCTGTGCCAGCAG-----GACTAG-CCAAGAGACCCAGTACTTCGGGCCAGGCACGCGGCTCCTGGTGCTCG
Productive	0.00042786		TRBV27	TRBJ2-5	ASRSGGAGETQY	GCCAGCAGGTCCGGGGGGGCCGGGGAGACCCAGTAC	TRBD2	1033	893	0	1926	0.000349637	401	1	1	1		CGCCCAGCCCCAACCAGACCTCTCTGTACTTCTGTGCCAGCAGGTCCGGGGGGGCCGGGGAGACCCAGTACTTCGGGCCAGGCACGCGGCTCCTGGTGCTCG	CGCCCAGCCCCAACCAGACCTCTCTGTACTTCTGTGCCAGCAG---CGGGGGGG-----GAGACCCAGTACTTCGGGCCAGGCACGCGGCTCCTGGTGCTCG
Productive	0.0004272		TRBV20-1	TRBJ2-5	SARDGGVQETQY	AGTGCTAGAGATGGAGGCGTCCAAGAGACCCAGTAC	TRBD2	880	1043	0	1923	0.000349092	402	1	2	1		GCCCATCCTGAAGACAGCAGCTTCTACATCTGCAGTGCTAGAGATGGAGGCGTCCAAGAGACCCAGTACTTCGGGCCAGGCACGCGGCTCCTGGTGCTCG	GCCCATCCTGAAGACAGCAGCTTCTACATCTGCAGTGCTAGAGA-GGAGG---CCAAGAGACCCAGTACTTCGGGCCAGGCACGCGGCTCCTGGTGCTCG
Productive	0.00042542		TRBV6-1	TRBJ1-5	ASSEVDLRPQH	GCCAGCAGTGAAGTCGACCTACGGCCCCAGCAT		1224	691	0	1915	0.00034764	403	1		1		CGGCTGCTCCCTCCCAGACATCTGTGTACTTCTGTGCCAGCAGTGAAGTCGACCTACGGCCCCAGCATTTTGGTGATGGGACTCGACTCTCCATCCTAG	CGGCTGCTCCCTCCCAGACATCTGTGTACTTCTGTGCCAGCAGTGAAG----------GCCCCAGCATTTTGGTGATGGGACTCGACTCTCCATCCTAG
Productive	0.00042409		TRBV15	TRBJ1-2	ATSRANLGQANYGYT	GCCACCAGCAGAGCTAATTTGGGACAGGCTAACTATGGCTACACC	TRBD1	813	1096	0	1909	0.000346551	404	2	1	1		CACCAGGCCTGGGGGACGCAGCCATGTACCTGTGTGCCACCAGCAGAGCTAATTTGGGACAGGCTAACTATGGCTACACCTTCGGTTCGGGGACCAGGTTAACCGTTGTAG	CACCAGGCCTGGGGGACGCAGCCATGTACCTGTGTGCCACCAGC-----------GGGACAGGCTAACTATGGCTACACCTTCGGTTCGGGGACCAGGTTAACCGTTGTAG
Productive	0.00042386		TRBV7-3	TRBJ1-6	ASSFAGDNSPLH	GCCAGCAGCTTTGCCGGGGACAATTCACCCCTCCAC	TRBD1	1251	657	0	1908	0.000346369	405	1	1	2		CCAGCGCACAGAGCGGGGGGACTCAGCCGTGTATCTCTGTGCCAGCAGCTTTGCCGGGGACAATTCACCCCTCCACTTTGGGAACGGGACCAGGCTCACTGTGACAG	CCAGCGCACAGAGCGGGGGGACTCAGCCGTGTATCTCTGTGCCAGCAGCTT-----GGGACAATTCACCCCTCCACTTTGGGAACGGGACCAGGCTCACTGTGACAG
Unproductive		0.0018945	TRBV6-1	TRBJ1-2	ASNPDRAMAT	GCCAGCAACCCGGACAGAGCTATGGCTACACC	TRBD1	1276	632	0	1908	0.000346369	405	1	1	1		CGGCTGCTCCCTCCCAGACATCTGTGTACTTCTGTGCCAGCAACCCGGACAGAGCTATGGCTACACCTTCGGTTCGGGGACCAGGTTAACCGTTGTA	CGGCTGCTCCCTCCCAGACATCTGTGTACTTCTGTGCCAGCA----GGACAG--CTATGGCTACACCTTCGGTTCGGGGACCAGGTTAACCGTTGTA
Productive	0.00042342		TRBV7-9	TRBJ1-5	ASSLGGARQPQH	GCCAGCAGCTTAGGTGGGGCTCGGCAGCCCCAGCAT	TRBD1	917	989	0	1906	0.000346006	406	1	1	1		CCAGCGCACAGAGCAGGGGGACTCGGCCATGTATCTCTGTGCCAGCAGCTTAGGTGGGGCTCGGCAGCCCCAGCATTTTGGTGATGGGACTCGACTCTCCATCCTAG	CCAGCGCACAGAGCAGGGGGACTCGGCCATGTATCTCTGTGCCAGCAGCTTAG--GGGGC----CAGCCCCAGCATTTTGGTGATGGGACTCGACTCTCCATCCTAG
Unproductive		0.00189251	TRBV27	TRBJ2-5	ASSPGGQGDPV	GCCAGCAGTCCGGGGGGGCAGGGAGACCCAGTAC	TRBD2	799	1107	0	1906	0.000346006	406	1	1	1		CGCCCAGCCCCAACCAGACCTCTCTGTACTTCTGTGCCAGCAGTCCGGGGGGGCAGGGAGACCCAGTACTTCGGGCCAGGCACGCGGCTCCTGGTGCTC	CGCCCAGCCCCAACCAGACCTCTCTGTACTTCTGTGCCAGCAGT-CGGGGGGG----GAGACCCAGTACTTCGGGCCAGGCACGCGGCTCCTGGTGCTC
Productive	0.00042275		TRBV7-9	TRBJ1-6	ASSPRQGDSPLH	GCCAGCAGCCCGCGACAGGGAGACTCACCCCTCCAC	TRBD1	1272	631	0	1903	0.000345461	407	1	1	2		CCAGCGCACAGAGCAGGGGGACTCGGCCATGTATCTCTGTGCCAGCAGCCCGCGACAGGGAGACTCACCCCTCCACTTTGGGAACGGGACCAGGCTCACTGTGACAG	CCAGCGCACAGAGCAGGGGGACTCGGCCATGTATCTCTGTGCCAGCAGC----GACAGGG----TCACCCCTCCACTTTGGGAACGGGACCAGGCTCACTGTGACAG
Productive	0.00042275		TRBV7-9	TRBJ2-5	ASSSDRRRETQY	GCCAGCAGCTCGGACAGGCGGAGAGAGACCCAGTAC	TRBD1	1129	774	0	1903	0.000345461	407	1	1	1		CCAGCGCACAGAGCAGGGGGACTCGGCCATGTATCTCTGTGCCAGCAGCTCGGACAGGCGGAGAGAGACCCAGTACTTCGGGCCAGGCACGCGGCTCCTGGTGCTCG	CCAGCGCACAGAGCAGGGGGACTCGGCCATGTATCTCTGTGCCAGCAGCT-GGACAGG-----AGAGACCCAGTACTTCGGGCCAGGCACGCGGCTCCTGGTGCTCG
Productive	0.00042253		TRBV20-1	TRBJ1-2	SALTRDTNYGYT	AGTGCTTTGACCCGGGACACAAACTATGGCTACACC	TRBD1	1035	867	0	1902	0.00034528	408	1	1	1		GCCCATCCTGAAGACAGCAGCTTCTACATCTGCAGTGCTTTGACCCGGGACACAAACTATGGCTACACCTTCGGTTCGGGGACCAGGTTAACCGTTGTAG	GCCCATCCTGAAGACAGCAGCTTCTACATCTGCAGTGCT-------GGGACA--AACTATGGCTACACCTTCGGTTCGGGGACCAGGTTAACCGTTGTAG
Productive	0.00042231		TRBV28	TRBJ1-2	ASSTAEWVMDT	GCCAGCAGTACTGCAGAATGGGTTATGGACACC		1281	620	0	1901	0.000345098	409	1		1		CCGCCAGCACCAACCAGACATCTATGTACCTCTGTGCCAGCAGTACTGCAGAATGGGTTATGGACACCTTCGGTTCGGGGACCAGGTTAACCGTTGTAG	CCGCCAGCACCAACCAGACATCTATGTACCTCTGTGCCAGCAGT-------------------ACACCTTCGGTTCGGGGACCAGGTTAACCGTTGTAG
Unproductive		0.00188159	TRBV21-1	TRBJ2-5	ASTEGG*GDPV	GCCAGCACCGAAGGAGGGTAAGGAGACCCAGTAC	TRBD2	813	1082	0	1895	0.000344009	410	1	2	1		CCACGGAGTCAGGGGACACAGCACTGTATTTCTGTGCCAGCACCGAAGGAGGGTAAGGAGACCCAGTACTTCGGGCCAGGCACGCGGCTCCTGGTGCTC	CCACGGAGTCAGGGGACACAGCACTGTATTTCTGTGCCAGCA-----GGAGGG----GAGACCCAGTACTTCGGGCCAGGCACGCGGCTCCTGGTGCTC
Productive	0.00042031		TRBV7-9	TRBJ1-6	ASSSDSPGSPLH	GCCAGCAGTTCTGACTCCCCCGGTTCACCCCTCCAC		1246	646	0	1892	0.000343465	411	1		2		CCAGCGCACAGAGCAGGGGGACTCGGCCATGTATCTCTGTGCCAGCAGTTCTGACTCCCCCGGTTCACCCCTCCACTTTGGGAACGGGACCAGGCTCACTGTGACAG	CCAGCGCACAGAGCAGGGGGACTCGGCCATGTATCTCTGTGCCAGCAG---------------TTCACCCCTCCACTTTGGGAACGGGACCAGGCTCACTGTGACAG
Unproductive		0.00187861	TRBV24-1	TRBJ2-5	ATRDTLVGPS	GCCACCAGAGATACGCTGGTGGGACCCAGTAC		763	1129	0	1892	0.000343465	411	1		1		CCCCAACCAGACAGCTCTTTACTTCTGTGCCACCAGAGATACGCTGGTGGGACCCAGTACTTCGGGCCAGGCACGCGGCTCCTGGTGCTC	CCCCAACCAGACAGCTCTTTACTTCTGTGCCACCAG--------------GACCCAGTACTTCGGGCCAGGCACGCGGCTCCTGGTGCTC
Unproductive		0.00187861	TRBV24-1	TRBJ2-5	ATLTGTGAPRDPV	GCCACCCTGACCGGGACAGGGGCTCCAAGAGACCCAGTAC	TRBD1	786	1106	0	1892	0.000343465	411	1	1	1		CCCCAACCAGACAGCTCTTTACTTCTGTGCCACCCTGACCGGGACAGGGGCTCCAAGAGACCCAGTACTTCGGGCCAGGCACGCGGCTCCTGGTGCTC	CCCCAACCAGACAGCTCTTTACTTCTGTGCCACC------GGGACAGGGG--CCAAGAGACCCAGTACTTCGGGCCAGGCACGCGGCTCCTGGTGCTC
Productive	0.00041986		TRBV28	TRBJ1-2	ASTTGGRYGYT	GCCAGCACTACAGGGGGCAGGTATGGCTACACC	TRBD1	1127	763	0	1890	0.000343101	412	1	1	1		CCGCCAGCACCAACCAGACATCTATGTACCTCTGTGCCAGCACTACAGGGGGCAGGTATGGCTACACCTTCGGTTCGGGGACCAGGTTAACCGTTGTAG	CCGCCAGCACCAACCAGACATCTATGTACCTCTGTGCCAGCA--ACAGGGGGC---TATGGCTACACCTTCGGTTCGGGGACCAGGTTAACCGTTGTAG
Productive	0.00041942		TRBV15	TRBJ2-7	ATLPRRADSYEQY	GCCACCCTACCTCGCAGGGCCGACTCCTACGAGCAGTAC	TRBD1	574	1314	0	1888	0.000342738	413	2	1	1		CACCAGGCCTGGGGGACGCAGCCATGTACCTGTGTGCCACCCTACCTCGCAGGGCCGACTCCTACGAGCAGTACTTCGGGCCGGGCACCAGGCTCACGGTCACAG	CACCAGGCCTGGGGGACGCAGCCATGTACCTGTGTGCCACC--------CAGGG----CTCCTACGAGCAGTACTTCGGGCCGGGCACCAGGCTCACGGTCACAG
Productive	0.00041898		TRBV11-3	TRBJ2-5	ATQY	GCGACCCAGTAC		925	961	0	1886	0.000342375	414	1		1		GCAGAGCTTGGGGACTCGGCCGTGTACCCGGACGCGACCCAGTACTTCGGGCCAGGCACGCGGCTCCTGGTGCTCG	GCAGAGCTTGGGGACTCGGCCGTGTA---------GACCCAGTACTTCGGGCCAGGCACGCGGCTCCTGGTGCTCG
Unproductive		0.00186372	TRBV24-1	TRBJ1-2	AKTITMAT	GCCAAGACAATAACTATGGCTACACC		915	962	0	1877	0.000340741	415	1		1		CCCCAACCAGACAGCTCTTTACTTCTGTGCCAAGACAATAACTATGGCTACACCTTCGGTTCGGGGACCAGGTTAACCGTTGTA	CCCCAACCAGACAGCTCTTTACTTCTGTGCCA------TAACTATGGCTACACCTTCGGTTCGGGGACCAGGTTAACCGTTGTA
Productive	0.00041675		TRBV5-4	TRBJ2-5	ASSSSGGPQETQY	GCCAGCAGCTCTAGCGGGGGACCACAAGAGACCCAGTAC	TRBD2	946	930	0	1876	0.00034056	416	1	1	1		GGAGCTGGACGACTCGGCCCTGTATCTCTGTGCCAGCAGCTCTAGCGGGGGACCACAAGAGACCCAGTACTTCGGGCCAGGCACGCGGCTCCTGGTGCTCG	GGAGCTGGACGACTCGGCCCTGTATCTCTGTGCCAGCAGCTCTAGCGGGGG----CAAGAGACCCAGTACTTCGGGCCAGGCACGCGGCTCCTGGTGCTCG
Productive	0.00041564		TRBV24-1	TRBJ1-2	ARGTGDVNYGYT	GCCAGGGGGACAGGGGATGTTAACTATGGCTACACC	TRBD1	918	953	0	1871	0.000339652	417	1	1	1		CCCCAACCAGACAGCTCTTTACTTCTGTGCCAGGGGGACAGGGGATGTTAACTATGGCTACACCTTCGGTTCGGGGACCAGGTTAACCGTTGTAG	CCCCAACCAGACAGCTCTTTACTTCTGTGCCA--GGGACAGGGG----TAACTATGGCTACACCTTCGGTTCGGGGACCAGGTTAACCGTTGTAG
Productive	0.00041542		TRBV20-1	TRBJ1-2	SARDPANRDYGYT	AGTGCTAGAGATCCCGCCAACAGGGATTATGGCTACACC	TRBD1	1035	835	0	1870	0.000339471	418	1	1	1		GCCCATCCTGAAGACAGCAGCTTCTACATCTGCAGTGCTAGAGATCCCGCCAACAGGGATTATGGCTACACCTTCGGTTCGGGGACCAGGTTAACCGTTGTAG	GCCCATCCTGAAGACAGCAGCTTCTACATCTGCAGTGCTAGAGA--------ACAGGG--TATGGCTACACCTTCGGTTCGGGGACCAGGTTAACCGTTGTAG
Productive	0.00041542		TRBV7-2	TRBJ2-5	ASSSGTLAGSQETQY	GCCAGCAGCTCCGGGACCCTAGCGGGGAGCCAAGAGACCCAGTAC	TRBD2	957	913	0	1870	0.000339471	418	1	1	1		CCAGCGCACACAGCAGGAGGACTCGGCCGTGTATCTCTGTGCCAGCAGCTCCGGGACCCTAGCGGGGAGCCAAGAGACCCAGTACTTCGGGCCAGGCACGCGGCTCCTGGTGCTCG	CCAGCGCACACAGCAGGAGGACTCGGCCGTGTATCTCTGTGCCAGCAGCT--------CTAGCGGGG--CCAAGAGACCCAGTACTTCGGGCCAGGCACGCGGCTCCTGGTGCTCG
Productive	0.0004152		TRBV15	TRBJ1-1	ATSRDQVTEAF	GCCACCAGCAGAGATCAGGTCACTGAAGCTTTC		918	951	0	1869	0.000339289	419	2		1		CACCAGGCCTGGGGGACGCAGCCATGTACCTGTGTGCCACCAGCAGAGATCAGGTCACTGAAGCTTTCTTTGGACAAGGCACCAGACTCACAGTTGTAG	CACCAGGCCTGGGGGACGCAGCCATGTACCTGTGTGCCACCAGC-----------CACTGAAGCTTTCTTTGGACAAGGCACCAGACTCACAGTTGTAG
Productive	0.00041498		TRBV20-1	TRBJ2-5	SAPDTGTGQETQY	AGTGCTCCTGACACCGGGACAGGGCAAGAGACCCAGTAC	TRBD1	830	1038	0	1868	0.000339108	420	1	1	1		GCCCATCCTGAAGACAGCAGCTTCTACATCTGCAGTGCTCCTGACACCGGGACAGGGCAAGAGACCCAGTACTTCGGGCCAGGCACGCGGCTCCTGGTGCTCG	GCCCATCCTGAAGACAGCAGCTTCTACATCTGCAGTGCT---------GGGACAGGGCAAGAGACCCAGTACTTCGGGCCAGGCACGCGGCTCCTGGTGCTCG
Productive	0.00041431		TRBV7-9	TRBJ2-7	ASSLAYYEQY	GCCAGCAGCTTAGCCTACTACGAGCAGTAC		933	932	0	1865	0.000338563	421	1		1		CCAGCGCACAGAGCAGGGGGACTCGGCCATGTATCTCTGTGCCAGCAGCTTAGCCTACTACGAGCAGTACTTCGGGCCGGGCACCAGGCTCACGGTCACAG	CCAGCGCACAGAGCAGGGGGACTCGGCCATGTATCTCTGTGCCAGCAGCTTAGC---CTACGAGCAGTACTTCGGGCCGGGCACCAGGCTCACGGTCACAG
Productive	0.00041409		TRBV27	TRBJ1-2	ASSTRGSGDYGYT	GCCAGCAGTACCCGGGGCAGCGGAGACTATGGCTACACC	TRBD1	1106	758	0	1864	0.000338382	422	1	1	1		CGCCCAGCCCCAACCAGACCTCTCTGTACTTCTGTGCCAGCAGTACCCGGGGCAGCGGAGACTATGGCTACACCTTCGGTTCGGGGACCAGGTTAACCGTTGTAG	CGCCCAGCCCCAACCAGACCTCTCTGTACTTCTGTGCCAGCAGT----GGGGC-------ACTATGGCTACACCTTCGGTTCGGGGACCAGGTTAACCGTTGTAG
Productive	0.00041364		TRBV7-7	TRBJ2-5	ASSPGAFQETQY	GCTAGCAGCCCTGGGGCTTTCCAAGAGACCCAGTAC	TRBD1	924	938	0.021	1862	0.000338018	423	1	1	1		CAGCGCACAGAGCAGCGGGACTCAGCCATGTATCGCTGTGCTAGCAGCCCTGGGGCTTTCCAAGAGACCCAGTACTTCGGGCCAGGCACGCGGCTCCTGGTGCTCG	CAGCGCACAGAGCAGCGGGACTCAGCCATGTATCGCTGTGCCAGCAGC---GGGGC---CCAAGAGACCCAGTACTTCGGGCCAGGCACGCGGCTCCTGGTGCTCG
Productive	0.0004132		TRBV24-1	TRBJ2-3	ATSPPASTDTQY	GCCACCAGCCCGCCGGCCAGCACAGATACGCAGTAT		781	1079	0	1860	0.000337655	424	1		1		CCCCAACCAGACAGCTCTTTACTTCTGTGCCACCAGCCCGCCGGCCAGCACAGATACGCAGTATTTTGGCCCAGGCACCCGGCTGACAGTGCTCG	CCCCAACCAGACAGCTCTTTACTTCTGTGCCACCAG----------AGCACAGATACGCAGTATTTTGGCCCAGGCACCCGGCTGACAGTGCTCG
Productive	0.00041165		TRBV20-1	TRBJ1-2	SARVGELRDYGYT	AGTGCTAGAGTCGGGGAACTCCGAGACTATGGCTACACC	TRBD2	1021	832	0	1853	0.000336385	425	1	1	1		GCCCATCCTGAAGACAGCAGCTTCTACATCTGCAGTGCTAGAGTCGGGGAACTCCGAGACTATGGCTACACCTTCGGTTCGGGGACCAGGTTAACCGTTGTAG	GCCCATCCTGAAGACAGCAGCTTCTACATCTGCAGTGCTAGAG-CGGGG---------ACTATGGCTACACCTTCGGTTCGGGGACCAGGTTAACCGTTGTAG
Productive	0.00041142		TRBV6-1	TRBJ1-5	ATTGNSNQPQH	GCCACGACAGGGAACAGCAATCAGCCCCAGCAT	TRBD1	1133	719	0	1852	0.000336203	426	1	1	1		CGGCTGCTCCCTCCCAGACATCTGTGTACTTCTGTGCCACGACAGGGAACAGCAATCAGCCCCAGCATTTTGGTGATGGGACTCGACTCTCCATCCTAG	CGGCTGCTCCCTCCCAGACATCTGTGTACTTCTGTGCCA-GACAGGG---AGCAATCAGCCCCAGCATTTTGGTGATGGGACTCGACTCTCCATCCTAG
Productive	0.0004112		TRBV20-1	TRBJ2-5	SARDRTSGGETQY	AGTGCTAGAGATAGGACTAGCGGGGGGGAGACCCAGTAC	TRBD2	815	1036	0	1851	0.000336022	427	1	1	1		GCCCATCCTGAAGACAGCAGCTTCTACATCTGCAGTGCTAGAGATAGGACTAGCGGGGGGGAGACCCAGTACTTCGGGCCAGGCACGCGGCTCCTGGTGCTCG	GCCCATCCTGAAGACAGCAGCTTCTACATCTGCAGTGCTAGAGA--GGACTAGCGGGGGGGAGACCCAGTACTTCGGGCCAGGCACGCGGCTCCTGGTGCTCG
Productive	0.00041076		TRBV7-9	TRBJ1-2	ASSLDGNYGYT	GCCAGCAGTTTAGACGGTAACTATGGCTACACC		1176	673	0	1849	0.000335658	428	1		1		CCAGCGCACAGAGCAGGGGGACTCGGCCATGTATCTCTGTGCCAGCAGTTTAGACGGTAACTATGGCTACACCTTCGGTTCGGGGACCAGGTTAACCGTTGTAG	CCAGCGCACAGAGCAGGGGGACTCGGCCATGTATCTCTGTGCCAGCAG---------TAACTATGGCTACACCTTCGGTTCGGGGACCAGGTTAACCGTTGTAG
Unproductive		0.00183592	TRBV10-3	TRBJ1-5	AIKGRGASPS	GCCATCAAAGGCAGAGGGGCCAGCCCCAGCAT	TRBD1	1084	765	0	1849	0.000335658	428	1	1	1		ACCAGCTCCCAGACATCTGTGTACTTCTGTGCCATCAAAGGCAGAGGGGCCAGCCCCAGCATTTTGGTGATGGGACTCGACTCTCCATCCTA	ACCAGCTCCCAGACATCTGTGTACTTCTGTGCCATCA--------GGGGCCAGCCCCAGCATTTTGGTGATGGGACTCGACTCTCCATCCTA
Productive	0.00041031		TRBV19	TRBJ2-5	ASSTSWTQY	GCCAGTAGTACCTCGTGGACCCAGTAC		1116	731	0	1847	0.000335295	429	1		1		CGGCCCAAAAGAACCCGACAGCTTTCTATCTCTGTGCCAGTAGTACCTCGTGGACCCAGTACTTCGGGCCAGGCACGCGGCTCCTGGTGCTCG	CGGCCCAAAAGAACCCGACAGCTTTCTATCTCTGTGCCAGTAGTA-------GACCCAGTACTTCGGGCCAGGCACGCGGCTCCTGGTGCTCG
Productive	0.00040987		TRBV28	TRBJ1-2	ASSILRGQGSYGYT	GCCAGCAGTATACTCCGTGGACAGGGTAGCTATGGCTACACC	TRBD1	1236	609	0	1845	0.000334932	430	1	1	1		CCGCCAGCACCAACCAGACATCTATGTACCTCTGTGCCAGCAGTATACTCCGTGGACAGGGTAGCTATGGCTACACCTTCGGTTCGGGGACCAGGTTAACCGTTGTAG	CCGCCAGCACCAACCAGACATCTATGTACCTCTGTGCCAGCAGT---------GGACAGGG---CTATGGCTACACCTTCGGTTCGGGGACCAGGTTAACCGTTGTAG
Productive	0.0004092		TRBV27	TRBJ1-5	ASSTWTGVGDQPQH	GCCAGCAGTACCTGGACAGGGGTGGGGGATCAGCCCCAGCAT	TRBD1	1200	642	0	1842	0.000334388	431	1	1	1		CGCCCAGCCCCAACCAGACCTCTCTGTACTTCTGTGCCAGCAGTACCTGGACAGGGGTGGGGGATCAGCCCCAGCATTTTGGTGATGGGACTCGACTCTCCATCCTAG	CGCCCAGCCCCAACCAGACCTCTCTGTACTTCTGTGCCAGCAGT----GGACAGGGG------ATCAGCCCCAGCATTTTGGTGATGGGACTCGACTCTCCATCCTAG
Unproductive		0.00182301	TRBV7-4	TRBJ1-5	ASSNGTVAAISPS	GCCAGCAGCAACGGGACCGTCGCAGCAATCAGCCCCAGCAT	TRBD1	1142	694	0	1836	0.000333299	432	1	1	1		CCAGCGCACAGAGCAGGGGGACTCAGCTGTGTATCTCTGTGCCAGCAGCAACGGGACCGTCGCAGCAATCAGCCCCAGCATTTTGGTGATGGGACTCGACTCTCCATCCTA	CCAGCGCACAGAGCAGGGGGACTCAGCTGTGTATCTCTGTGCCAGCAGC---GGGAC------AGCAATCAGCCCCAGCATTTTGGTGATGGGACTCGACTCTCCATCCTA
Productive	0.00040765		TRBV7-8	TRBJ2-5	ASSLAGGGAHRAQY	GCCAGCAGCTTAGCGGGCGGGGGAGCCCACAGGGCCCAGTAC	TRBD2	1711	124	0	1835	0.000333117	433	1	1	1		CCAGCGCACACAGCAGGAGGACTCCGCCGTGTATCTCTGTGCCAGCAGCTTAGCGGGCGGGGGAGCCCACAGGGCCCAGTACTTCGGGCCAGGCACGCGGCTCCTGGTGCTCG	CCAGCGCACACAGCAGGAGGACTCCGCCGTGTATCTCTGTGCCAGCAGCTTAGC--GCGGGGG-----------CCCAGTACTTCGGGCCAGGCACGCGGCTCCTGGTGCTCG
Productive	0.00040698		TRBV7-6	TRBJ1-2	ASSLTTGDAGYT	GCCAGCAGCTTAACAACCGGAGATGCGGGCTACACC	TRBD2	1141	691	0	1832	0.000332572	434	1	1	1		CCAGCGCACAGAGCAGCGGGACTCGGCCATGTATCGCTGTGCCAGCAGCTTAACAACCGGAGATGCGGGCTACACCTTCGGTTCGGGGACCAGGTTAACCGTTGTAG	CCAGCGCACAGAGCAGCGGGACTCGGCCATGTATCGCTGTGCCAGCAGCTTA------------GCGGGCTACACCTTCGGTTCGGGGACCAGGTTAACCGTTGTAG
Unproductive		0.00181308	TRBV5-4	TRBJ2-5	ASSLGG*RDPV	GCCAGCAGCTTGGGGGGATGAAGAGACCCAGTAC	TRBD2	950	876	0	1826	0.000331483	435	1	1	1		GGAGCTGGACGACTCGGCCCTGTATCTCTGTGCCAGCAGCTTGGGGGGATGAAGAGACCCAGTACTTCGGGCCAGGCACGCGGCTCCTGGTGCTC	GGAGCTGGACGACTCGGCCCTGTATCTCTGTGCCAGCAGCTTGGGGGG---AAGAGACCCAGTACTTCGGGCCAGGCACGCGGCTCCTGGTGCTC
Productive	0.0004052		TRBV27	TRBJ1-2	ASSSGPGDGYT	GCCAGCAGTTCAGGACCAGGGGATGGCTACACC	TRBD1	1088	736	0	1824	0.00033112	436	1	1	1		CGCCCAGCCCCAACCAGACCTCTCTGTACTTCTGTGCCAGCAGTTCAGGACCAGGGGATGGCTACACCTTCGGTTCGGGGACCAGGTTAACCGTTGTAG	CGCCCAGCCCCAACCAGACCTCTCTGTACTTCTGTGCCAGCAGTT------CAGGGGATGGCTACACCTTCGGTTCGGGGACCAGGTTAACCGTTGTAG
Unproductive		0.0018101	TRBV6-1	TRBJ1-2	ASRDAGLWLH	GCCAGCAGGGACGCAGGGCTATGGCTACACC	TRBD1	1041	782	0	1823	0.000330939	437	1	1	1		CGGCTGCTCCCTCCCAGACATCTGTGTACTTCTGTGCCAGCAGGGACGCAGGGCTATGGCTACACCTTCGGTTCGGGGACCAGGTTAACCGTTGTA	CGGCTGCTCCCTCCCAGACATCTGTGTACTTCTGTGCCAGCAG-----CAGGGCTATGGCTACACCTTCGGTTCGGGGACCAGGTTAACCGTTGTA
Productive	0.00040476		TRBV20-1	TRBJ2-5	SARDRYASSGLETQY	AGTGCTAGAGATCGATACGCCTCCAGCGGGTTAGAGACCCAGTAC	TRBD2	849	973	0	1822	0.000330757	438	1	1	1		GCCCATCCTGAAGACAGCAGCTTCTACATCTGCAGTGCTAGAGATCGATACGCCTCCAGCGGGTTAGAGACCCAGTACTTCGGGCCAGGCACGCGGCTCCTGGTGCTCG	GCCCATCCTGAAGACAGCAGCTTCTACATCTGCAGTGCTAGAGA-------------AGCGGG--AGAGACCCAGTACTTCGGGCCAGGCACGCGGCTCCTGGTGCTCG
Productive	0.00040454		TRBV6-1	TRBJ1-2	ASSDQGVYGYT	GCCAGCAGCGATCAGGGGGTGTATGGCTACACC	TRBD1	1209	612	0	1821	0.000330576	439	1	1	1		CGGCTGCTCCCTCCCAGACATCTGTGTACTTCTGTGCCAGCAGCGATCAGGGGGTGTATGGCTACACCTTCGGTTCGGGGACCAGGTTAACCGTTGTAG	CGGCTGCTCCCTCCCAGACATCTGTGTACTTCTGTGCCAGCAG----CAGGGGG--TATGGCTACACCTTCGGTTCGGGGACCAGGTTAACCGTTGTAG
Unproductive		0.00180613	TRBV6-4	TRBJ1-6	ASPGHACHPS	GCCAGCCCGGGACACGCATGTCACCCCTCCAC	TRBD1	1011	808	0	1819	0.000330212	440	1	1	2		ACCCTCTCAGACATCTGTGTACTTCTGTGCCAGCCCGGGACACGCATGTCACCCCTCCACTTTGGGAACGGGACCAGGCTCACTGTGACA	ACCCTCTCAGACATCTGTGTACTTCTGTGCCAGC--GGGACA------TCACCCCTCCACTTTGGGAACGGGACCAGGCTCACTGTGACA
Productive	0.00040387		TRBV6-1	TRBJ1-2	ASSFKTGLQGYT	GCCAGCAGCTTCAAGACAGGGCTGCAGGGCTACACC	TRBD1	1181	637	0	1818	0.000330031	441	1	1	1		CGGCTGCTCCCTCCCAGACATCTGTGTACTTCTGTGCCAGCAGCTTCAAGACAGGGCTGCAGGGCTACACCTTCGGTTCGGGGACCAGGTTAACCGTTGTAG	CGGCTGCTCCCTCCCAGACATCTGTGTACTTCTGTGCCAGCAG------GACAGGG------GGCTACACCTTCGGTTCGGGGACCAGGTTAACCGTTGTAG
Unproductive		0.00180216	TRBV15	TRBJ1-1	AQVEH*SF	GCGCAGGTAGAACACTGAAGCTTTC		801	1014	0	1815	0.000329486	442	2		1		CACCAGGCCTGGGGGACGCAGCCATGTACCTGTGTGCGCAGGTAGAACACTGAAGCTTTCTTTGGACAAGGCACCAGACTCACAGTTGTA	CACCAGGCCTGGGGGACGCAGCCATGTACCTGTGTGC-------GAACACTGAAGCTTTCTTTGGACAAGGCACCAGACTCACAGTTGTA
Productive	0.00040298		TRBV20-1	TRBJ1-2	SAIHWDTSNYGYT	AGTGCTATCCACTGGGACACTTCTAACTATGGCTACACC	TRBD1	966	848	0	1814	0.000329305	443	1	1	1		GCCCATCCTGAAGACAGCAGCTTCTACATCTGCAGTGCTATCCACTGGGACACTTCTAACTATGGCTACACCTTCGGTTCGGGGACCAGGTTAACCGTTGTAG	GCCCATCCTGAAGACAGCAGCTTCTACATCTGCAGTGCTA------GGGACA---CTAACTATGGCTACACCTTCGGTTCGGGGACCAGGTTAACCGTTGTAG
Productive	0.00040231		TRBV20-1	TRBJ2-5	SAYVLTDQETQY	AGTGCTTATGTTCTGACAGATCAAGAGACCCAGTAC	TRBD1	818	993	0	1811	0.00032876	444	1	1	1		GCCCATCCTGAAGACAGCAGCTTCTACATCTGCAGTGCTTATGTTCTGACAGATCAAGAGACCCAGTACTTCGGGCCAGGCACGCGGCTCCTGGTGCTCG	GCCCATCCTGAAGACAGCAGCTTCTACATCTGCAGTGCT--------GACAG--CAAGAGACCCAGTACTTCGGGCCAGGCACGCGGCTCCTGGTGCTCG
Productive	0.00040165		TRBV15	TRBJ1-1	ATSFGMNTEAF	GCCACCAGCTTCGGTATGAACACTGAAGCTTTC		813	995	0	1808	0.000328216	445	2		1		CACCAGGCCTGGGGGACGCAGCCATGTACCTGTGTGCCACCAGCTTCGGTATGAACACTGAAGCTTTCTTTGGACAAGGCACCAGACTCACAGTTGTAG	CACCAGGCCTGGGGGACGCAGCCATGTACCTGTGTGCCACCAGC-------TGAACACTGAAGCTTTCTTTGGACAAGGCACCAGACTCACAGTTGTAG
Productive	0.00040076		TRBV15	TRBJ1-2	ATSWGLAGDYGYT	GCCACCAGCTGGGGTTTGGCAGGAGACTATGGCTACACC		93	1711	0	1804	0.000327489	446	2		1		CACCAGGCCTGGGGGACGCAGCCATGTACCTGTGTGCCACCAGCTGGGGTTTGGCAGGAGACTATGGCTACACCTTCGGTTCGGGGACCAGGTTAACCGTTGTAG	CACCAGGCCTGGGGGACGCAGCCATGTACCTGTGTGCCACCAGC----------------ACTATGGCTACACCTTCGGTTCGGGGACCAGGTTAACCGTTGTAG
Productive	0.00040076		TRBV7-3	TRBJ1-1	ASSLGSTEAF	GCCAGCAGCTTGGGGAGCACTGAAGCTTTC	TRBD2	1195	609	0	1804	0.000327489	446	1	2	1		CCAGCGCACAGAGCGGGGGGACTCAGCCGTGTATCTCTGTGCCAGCAGCTTGGGGAGCACTGAAGCTTTCTTTGGACAAGGCACCAGACTCACAGTTGTAG	CCAGCGCACAGAGCGGGGGGACTCAGCCGTGTATCTCTGTGCCAGCAGCTT-GGGAGCACTGAAGCTTTCTTTGGACAAGGCACCAGACTCACAGTTGTAG
Productive	0.00039965		TRBV15	TRBJ2-7	ATSRWTGASYEQY	GCCACCAGCCGATGGACAGGGGCCTCCTACGAGCAGTAC	TRBD1	617	1182	0	1799	0.000326582	447	2	1	1		CACCAGGCCTGGGGGACGCAGCCATGTACCTGTGTGCCACCAGCCGATGGACAGGGGCCTCCTACGAGCAGTACTTCGGGCCGGGCACCAGGCTCACGGTCACAG	CACCAGGCCTGGGGGACGCAGCCATGTACCTGTGTGCCACCAGC----GGACAGGGG-CTCCTACGAGCAGTACTTCGGGCCGGGCACCAGGCTCACGGTCACAG
Productive	0.00039943		TRBV28	TRBJ2-5	ASSLILEGRETQY	GCCAGCAGTCTAATACTGGAGGGGCGGGAGACCCAGTAC	TRBD2	1107	691	0	1798	0.0003264	448	1	2	1		CCGCCAGCACCAACCAGACATCTATGTACCTCTGTGCCAGCAGTCTAATACTGGAGGGGCGGGAGACCCAGTACTTCGGGCCAGGCACGCGGCTCCTGGTGCTCG	CCGCCAGCACCAACCAGACATCTATGTACCTCTGTGCCAGCAGT--------------GCGGGAGACCCAGTACTTCGGGCCAGGCACGCGGCTCCTGGTGCTCG
Productive	0.00039809		TRBV20-1	TRBJ2-5	SARGLEQETQY	AGTGCCAGGGGACTTGAACAAGAGACCCAGTAC	TRBD1	779	1013	0	1792	0.000325311	449	1	1	1		GCCCATCCTGAAGACAGCAGCTTCTACATCTGCAGTGCCAGGGGACTTGAACAAGAGACCCAGTACTTCGGGCCAGGCACGCGGCTCCTGGTGCTCG	GCCCATCCTGAAGACAGCAGCTTCTACATCTGCAGTGCCAGGGG-------CAAGAGACCCAGTACTTCGGGCCAGGCACGCGGCTCCTGGTGCTCG
Productive	0.00039743		TRBV28	TRBJ2-5	ASSLPGGRMTQY	GCCAGCAGTTTGCCGGGAGGGCGAATGACCCAGTAC	TRBD2	1098	691	0	1789	0.000324766	450	1	2	1		CCGCCAGCACCAACCAGACATCTATGTACCTCTGTGCCAGCAGTTTGCCGGGAGGGCGAATGACCCAGTACTTCGGGCCAGGCACGCGGCTCCTGGTGCTCG	CCGCCAGCACCAACCAGACATCTATGTACCTCTGTGCCAGCAGTTT--CGGGAGGG-----GACCCAGTACTTCGGGCCAGGCACGCGGCTCCTGGTGCTCG
Productive	0.00039676		TRBV6-4	TRBJ1-2	ASRASGAHGYT	GCCAGCAGGGCCTCGGGGGCGCATGGCTACACC	TRBD1	901	885	0	1786	0.000324222	451	1	1	1		ACCCTCTCAGACATCTGTGTACTTCTGTGCCAGCAGGGCCTCGGGGGCGCATGGCTACACCTTCGGTTCGGGGACCAGGTTAACCGTTGTAG	ACCCTCTCAGACATCTGTGTACTTCTGTGCCAGCAG------GGGGGC--ATGGCTACACCTTCGGTTCGGGGACCAGGTTAACCGTTGTAG
Productive	0.00039632		TRBV28	TRBJ2-5	ASNGGARETQY	GCCAGCAATGGAGGGGCACGAGAGACCCAGTAC	TRBD2	1128	656	0	1784	0.000323859	452	1	2	1		CCGCCAGCACCAACCAGACATCTATGTACCTCTGTGCCAGCAATGGAGGGGCACGAGAGACCCAGTACTTCGGGCCAGGCACGCGGCTCCTGGTGCTCG	CCGCCAGCACCAACCAGACATCTATGTACCTCTGTGCCAGCA--GGAGGG-----AGAGACCCAGTACTTCGGGCCAGGCACGCGGCTCCTGGTGCTCG
Productive	0.00039587		TRBV7-9	TRBJ2-5	ASRGQIQETQY	GCCAGCAGGGGACAGATTCAAGAGACCCAGTAC	TRBD1	1029	753	0	1782	0.000323496	453	1	1	1		CCAGCGCACAGAGCAGGGGGACTCGGCCATGTATCTCTGTGCCAGCAGGGGACAGATTCAAGAGACCCAGTACTTCGGGCCAGGCACGCGGCTCCTGGTGCTCG	CCAGCGCACAGAGCAGGGGGACTCGGCCATGTATCTCTGTGCCAGCAGGGGACAG---CAAGAGACCCAGTACTTCGGGCCAGGCACGCGGCTCCTGGTGCTCG
Productive	0.00039498		TRBV20-1	TRBJ2-5	SASPTSREAKTQY	AGTGCCTCACCGACGTCGAGGGAGGCCAAGACCCAGTAC	TRBD2	149	1629	0	1778	0.00032277	454	1	2	1		GCCCATCCTGAAGACAGCAGCTTCTACATCTGCAGTGCCTCACCGACGTCGAGGGAGGCCAAGACCCAGTACTTCGGGCCAGGCACGCGGCTCCTGGTGCTCG	GCCCATCCTGAAGACAGCAGCTTCTACATCTGCAGTGC--------------GGGAGG---AGACCCAGTACTTCGGGCCAGGCACGCGGCTCCTGGTGCTCG
Productive	0.00039498		TRBV20-1	TRBJ2-5	SAAALAGGVETQY	AGTGCCGCGGCTTTAGCGGGGGGGGTAGAGACCCAGTAC	TRBD2	898	880	0	1778	0.00032277	454	1	1	1		GCCCATCCTGAAGACAGCAGCTTCTACATCTGCAGTGCCGCGGCTTTAGCGGGGGGGGTAGAGACCCAGTACTTCGGGCCAGGCACGCGGCTCCTGGTGCTCG	GCCCATCCTGAAGACAGCAGCTTCTACATCTGCAGTGC--------TAGCGGGGGGG--AGAGACCCAGTACTTCGGGCCAGGCACGCGGCTCCTGGTGCTCG
Productive	0.00039432		TRBV15	TRBJ2-7	ATSRGWATYEQY	GCCACCAGCAGAGGTTGGGCTACCTACGAGCAGTAC		621	1154	0	1775	0.000322225	455	2		1		CACCAGGCCTGGGGGACGCAGCCATGTACCTGTGTGCCACCAGCAGAGGTTGGGCTACCTACGAGCAGTACTTCGGGCCGGGCACCAGGCTCACGGTCACAG	CACCAGGCCTGGGGGACGCAGCCATGTACCTGTGTGCCACCAGC-------------CCTACGAGCAGTACTTCGGGCCGGGCACCAGGCTCACGGTCACAG
Productive	0.00039365		TRBV7-9	TRBJ2-5	ASSLPTSGGIQETQY	GCCAGCAGCCTCCCGACTAGCGGGGGGATCCAAGAGACCCAGTAC	TRBD2	980	792	0	1772	0.00032168	456	1	1	1		CCAGCGCACAGAGCAGGGGGACTCGGCCATGTATCTCTGTGCCAGCAGCCTCCCGACTAGCGGGGGGATCCAAGAGACCCAGTACTTCGGGCCAGGCACGCGGCTCCTGGTGCTCG	CCAGCGCACAGAGCAGGGGGACTCGGCCATGTATCTCTGTGCCAGCAGC-----GACTAGCGGGGGG--CCAAGAGACCCAGTACTTCGGGCCAGGCACGCGGCTCCTGGTGCTCG
Unproductive		0.00175847	TRBV20-1	TRBJ2-6	SARD*RGPGANVLT	AGTGCTAGAGACTAGCGGGGACCTGGGGCCAACGTCCTGACT	TRBD2	926	845	0	1771	0.000321499	457	1	1	1		GCCCATCCTGAAGACAGCAGCTTCTACATCTGCAGTGCTAGAGACTAGCGGGGACCTGGGGCCAACGTCCTGACTTTCGGGGCCGGCAGCAGGCTGACCGTGCTG	GCCCATCCTGAAGACAGCAGCTTCTACATCTGCAGTGCTAGAGACTAGCGGGG--CTGGGGCCAACGTCCTGACTTTCGGGGCCGGCAGCAGGCTGACCGTGCTG
Productive	0.00039321		TRBV15	TRBJ2-5	ATSRDLGYQETQY	GCCACCAGCAGAGATCTTGGGTACCAAGAGACCCAGTAC		961	809	0	1770	0.000321317	458	2		1		CACCAGGCCTGGGGGACGCAGCCATGTACCTGTGTGCCACCAGCAGAGATCTTGGGTACCAAGAGACCCAGTACTTCGGGCCAGGCACGCGGCTCCTGGTGCTCG	CACCAGGCCTGGGGGACGCAGCCATGTACCTGTGTGCCACCAGC-------------ACCAAGAGACCCAGTACTTCGGGCCAGGCACGCGGCTCCTGGTGCTCG
Unproductive		0.0017535	TRBV7-4	TRBJ1-1	ASSPTGGGG*SF	GCCAGCAGCCCCACGGGTGGGGGAGGCTGAAGCTTTC	TRBD2	1129	637	0	1766	0.000320591	459	1	2	1		CCAGCGCACAGAGCAGGGGGACTCAGCTGTGTATCTCTGTGCCAGCAGCCCCACGGGTGGGGGAGGCTGAAGCTTTCTTTGGACAAGGCACCAGACTCACAGTTGTA	CCAGCGCACAGAGCAGGGGGACTCAGCTGTGTATCTCTGTGCCAGCAGC-----------GGGAGGCTGAAGCTTTCTTTGGACAAGGCACCAGACTCACAGTTGTA
Productive	0.00039187		TRBV7-9	TRBJ1-2	ASSLGQGFNYGYT	GCCAGCAGCTTGGGACAGGGATTCAACTATGGCTACACC	TRBD1	1094	670	0	1764	0.000320228	460	1	1	1		CCAGCGCACAGAGCAGGGGGACTCGGCCATGTATCTCTGTGCCAGCAGCTTGGGACAGGGATTCAACTATGGCTACACCTTCGGTTCGGGGACCAGGTTAACCGTTGTAG	CCAGCGCACAGAGCAGGGGGACTCGGCCATGTATCTCTGTGCCAGCAGCTTGGGACAGGG----AACTATGGCTACACCTTCGGTTCGGGGACCAGGTTAACCGTTGTAG
Productive	0.00039165		TRBV7-9	TRBJ1-5	ASSHSGSNQPQH	GCCAGCAGCCACTCAGGGTCCAATCAGCCCCAGCAT	TRBD1	852	911	0	1763	0.000320046	461	1	1	1		CCAGCGCACAGAGCAGGGGGACTCGGCCATGTATCTCTGTGCCAGCAGCCACTCAGGGTCCAATCAGCCCCAGCATTTTGGTGATGGGACTCGACTCTCCATCCTAG	CCAGCGCACAGAGCAGGGGGACTCGGCCATGTATCTCTGTGCCAGCAGC----CAGGG--CAATCAGCCCCAGCATTTTGGTGATGGGACTCGACTCTCCATCCTAG
Productive	0.00039099		TRBV20-1	TRBJ2-5	SARLAGGLETQY	AGTGCTAGATTAGCGGGGGGGCTAGAGACCCAGTAC	TRBD2	701	1059	0	1760	0.000319502	462	1	1	1		GCCCATCCTGAAGACAGCAGCTTCTACATCTGCAGTGCTAGATTAGCGGGGGGGCTAGAGACCCAGTACTTCGGGCCAGGCACGCGGCTCCTGGTGCTCG	GCCCATCCTGAAGACAGCAGCTTCTACATCTGCAGTGCTAGA-TAGCGGGGGGG--AGAGACCCAGTACTTCGGGCCAGGCACGCGGCTCCTGGTGCTCG
Productive	0.00039032		TRBV6-1	TRBJ1-2	ASRRQGSNEGYT	GCCAGCAGGCGACAGGGGAGTAACGAAGGCTACACC	TRBD1	1144	613	0	1757	0.000318957	463	1	1	1		CGGCTGCTCCCTCCCAGACATCTGTGTACTTCTGTGCCAGCAGGCGACAGGGGAGTAACGAAGGCTACACCTTCGGTTCGGGGACCAGGTTAACCGTTGTAG	CGGCTGCTCCCTCCCAGACATCTGTGTACTTCTGTGCCAGCAG--GACAGGGG---------GGCTACACCTTCGGTTCGGGGACCAGGTTAACCGTTGTAG
Unproductive		0.00174357	TRBV24-1	TRBJ1-5	ATSDSAAISPS	GCCACCAGTGATTCGGCAGCAATCAGCCCCAGCAT		973	783	0	1756	0.000318776	464	1		1		CCCCAACCAGACAGCTCTTTACTTCTGTGCCACCAGTGATTCGGCAGCAATCAGCCCCAGCATTTTGGTGATGGGACTCGACTCTCCATCCTA	CCCCAACCAGACAGCTCTTTACTTCTGTGCCACCAGTGATT----AGCAATCAGCCCCAGCATTTTGGTGATGGGACTCGACTCTCCATCCTA
Productive	0.00038943		TRBV7-9	TRBJ1-5	ASSLVGGGGNQPQH	GCCAGCAGCTTAGTGGGGGGAGGTGGCAATCAGCCCCAGCAT	TRBD2	1202	551	0	1753	0.000318231	465	1	1	1		CCAGCGCACAGAGCAGGGGGACTCGGCCATGTATCTCTGTGCCAGCAGCTTAGTGGGGGGAGGTGGCAATCAGCCCCAGCATTTTGGTGATGGGACTCGACTCTCCATCCTAG	CCAGCGCACAGAGCAGGGGGACTCGGCCATGTATCTCTGTGCCAGCAGCTTAG-GGGGGG-----GCAATCAGCCCCAGCATTTTGGTGATGGGACTCGACTCTCCATCCTAG
Productive	0.00038921		TRBV20-1	TRBJ1-1	SAQDRGIEAF	AGTGCTCAGGACAGGGGCATTGAAGCTTTC	TRBD1	951	801	0	1752	0.00031805	466	1	1	1		GCCCATCCTGAAGACAGCAGCTTCTACATCTGCAGTGCTCAGGACAGGGGCATTGAAGCTTTCTTTGGACAAGGCACCAGACTCACAGTTGTAG	GCCCATCCTGAAGACAGCAGCTTCTACATCTGCAGTGCT--GGACAGGGG---TGAAGCTTTCTTTGGACAAGGCACCAGACTCACAGTTGTAG
Productive	0.00038788		TRBV20-1	TRBJ2-3	SARASDTQY	AGTGCTAGGGCCTCGGATACGCAGTAT		890	856	0	1746	0.00031696	467	1		1		GCCCATCCTGAAGACAGCAGCTTCTACATCTGCAGTGCTAGGGCCTCGGATACGCAGTATTTTGGCCCAGGCACCCGGCTGACAGTGCTCG	GCCCATCCTGAAGACAGCAGCTTCTACATCTGCAGTGCTAG-------GATACGCAGTATTTTGGCCCAGGCACCCGGCTGACAGTGCTCG
Productive	0.00038765		TRBV28	TRBJ1-2	ATEWQGNIGYT	GCCACCGAATGGCAGGGAAACATAGGCTACACC	TRBD1	1185	560	0	1745	0.000316779	468	1	1	1		CCGCCAGCACCAACCAGACATCTATGTACCTCTGTGCCACCGAATGGCAGGGAAACATAGGCTACACCTTCGGTTCGGGGACCAGGTTAACCGTTGTAG	CCGCCAGCACCAACCAGACATCTATGTACCTCTGTGCCA--------CAGGG-------GGCTACACCTTCGGTTCGGGGACCAGGTTAACCGTTGTAG
Productive	0.00038676		TRBV6-1	TRBJ2-5	ASSEGPSGPQETQY	GCCAGCAGTGAAGGCCCTAGCGGACCCCAAGAGACCCAGTAC	TRBD2	840	901	0	1741	0.000316053	469	1	1	1		CGGCTGCTCCCTCCCAGACATCTGTGTACTTCTGTGCCAGCAGTGAAGGCCCTAGCGGACCCCAAGAGACCCAGTACTTCGGGCCAGGCACGCGGCTCCTGGTGCTCG	CGGCTGCTCCCTCCCAGACATCTGTGTACTTCTGTGCCAGCAGTGAAG---CTAGCGG---CCAAGAGACCCAGTACTTCGGGCCAGGCACGCGGCTCCTGGTGCTCG
Productive	0.00038654		TRBV15	TRBJ2-3	ATSGTRDTQY	GCCACCAGCGGGACTAGGGATACGCAGTAT	TRBD2	685	1055	0	1740	0.000315871	470	2	1	1		CACCAGGCCTGGGGGACGCAGCCATGTACCTGTGTGCCACCAGCGGGACTAGGGATACGCAGTATTTTGGCCCAGGCACCCGGCTGACAGTGCTCG	CACCAGGCCTGGGGGACGCAGCCATGTACCTGTGTGCCACCAGCGGGACTAG-GATACGCAGTATTTTGGCCCAGGCACCCGGCTGACAGTGCTCG
Unproductive		0.00172769	TRBV7-3	TRBJ2-5	ASSYQEQGEDRVDPV	GCCAGCAGCTACCAAGAACAGGGGGAGGACCGCGTAGACCCAGTAC	TRBD1	1073	667	0	1740	0.000315871	470	1	1	1		CCAGCGCACAGAGCGGGGGGACTCAGCCGTGTATCTCTGTGCCAGCAGCTACCAAGAACAGGGGGAGGACCGCGTAGACCCAGTACTTCGGGCCAGGCACGCGGCTCCTGGTGCTC	CCAGCGCACAGAGCGGGGGGACTCAGCCGTGTATCTCTGTGCCAGCAGCT-------ACAGGGGG----------AGACCCAGTACTTCGGGCCAGGCACGCGGCTCCTGGTGCTC
Productive	0.0003861		TRBV7-2	TRBJ1-5	ASSLEQGNNQPQH	GCCAGCAGCTTAGAACAGGGCAACAATCAGCCCCAGCAT	TRBD1	1146	592	0	1738	0.000315508	471	1	1	1		CCAGCGCACACAGCAGGAGGACTCGGCCGTGTATCTCTGTGCCAGCAGCTTAGAACAGGGCAACAATCAGCCCCAGCATTTTGGTGATGGGACTCGACTCTCCATCCTAG	CCAGCGCACACAGCAGGAGGACTCGGCCGTGTATCTCTGTGCCAGCAGCTTAG-ACAGGG---CAATCAGCCCCAGCATTTTGGTGATGGGACTCGACTCTCCATCCTAG
Productive	0.00038543		TRBV10-3	TRBJ1-5	ATEIGGGQPQH	GCCACAGAAATAGGGGGAGGCCAGCCCCAGCAT	TRBD1	933	802	0	1735	0.000314963	472	1	1	1		ACCAGCTCCCAGACATCTGTGTACTTCTGTGCCACAGAAATAGGGGGAGGCCAGCCCCAGCATTTTGGTGATGGGACTCGACTCTCCATCCTAG	ACCAGCTCCCAGACATCTGTGTACTTCTGTGCCA-------AGGGGG----CAGCCCCAGCATTTTGGTGATGGGACTCGACTCTCCATCCTAG
Productive	0.00038521		TRBV7-9	TRBJ1-5	ASSLATGSNQPQH	GCCAGCAGCTTAGCAACGGGTAGCAATCAGCCCCAGCAT		1193	541	0	1734	0.000314782	473	1		1		CCAGCGCACAGAGCAGGGGGACTCGGCCATGTATCTCTGTGCCAGCAGCTTAGCAACGGGTAGCAATCAGCCCCAGCATTTTGGTGATGGGACTCGACTCTCCATCCTAG	CCAGCGCACAGAGCAGGGGGACTCGGCCATGTATCTCTGTGCCAGCAGCTTAGC------TAGCAATCAGCCCCAGCATTTTGGTGATGGGACTCGACTCTCCATCCTAG
Productive	0.00038477		TRBV7-2	TRBJ1-5	ASRRTDNQPQH	GCCAGCAGACGGACAGACAATCAGCCCCAGCAT	TRBD1	1162	570	0	1732	0.000314419	474	1	1	1		CCAGCGCACACAGCAGGAGGACTCGGCCGTGTATCTCTGTGCCAGCAGACGGACAGACAATCAGCCCCAGCATTTTGGTGATGGGACTCGACTCTCCATCCTAG	CCAGCGCACACAGCAGGAGGACTCGGCCGTGTATCTCTGTGCCAGCAG--GGACAG-CAATCAGCCCCAGCATTTTGGTGATGGGACTCGACTCTCCATCCTAG
Productive	0.0003841		TRBV24-1	TRBJ1-5	ATSDHQGSSNQPQH	GCCACCAGTGACCACCAGGGGAGTAGCAATCAGCCCCAGCAT	TRBD1	968	761	0	1729	0.000313874	475	1	1	1		CCCCAACCAGACAGCTCTTTACTTCTGTGCCACCAGTGACCACCAGGGGAGTAGCAATCAGCCCCAGCATTTTGGTGATGGGACTCGACTCTCCATCCTAG	CCCCAACCAGACAGCTCTTTACTTCTGTGCCACCAGTGA----CAGGGG--TAGCAATCAGCCCCAGCATTTTGGTGATGGGACTCGACTCTCCATCCTAG
Unproductive		0.00171279	TRBV6-4	TRBJ2-5	ASRRQGGRKDPV	GCCAGCAGGCGGCAGGGTGGGAGGAAAGACCCAGTAC	TRBD2	716	1009	0	1725	0.000313148	476	1	2	1		ACCCTCTCAGACATCTGTGTACTTCTGTGCCAGCAGGCGGCAGGGTGGGAGGAAAGACCCAGTACTTCGGGCCAGGCACGCGGCTCCTGGTGCTC	ACCCTCTCAGACATCTGTGTACTTCTGTGCCAGCAG----------GGGAGG--AGACCCAGTACTTCGGGCCAGGCACGCGGCTCCTGGTGCTC
Productive	0.00038277		TRBV19	TRBJ2-5	ASSVKQGTQY	GCCAGTAGTGTGAAGCAGGGGACCCAGTAC	TRBD1	1079	644	0	1723	0.000312785	477	1	1	1		CGGCCCAAAAGAACCCGACAGCTTTCTATCTCTGTGCCAGTAGTGTGAAGCAGGGGACCCAGTACTTCGGGCCAGGCACGCGGCTCCTGGTGCTCG	CGGCCCAAAAGAACCCGACAGCTTTCTATCTCTGTGCCAGTAGT------CAGGGGACCCAGTACTTCGGGCCAGGCACGCGGCTCCTGGTGCTCG
Productive	0.00038277		TRBV7-6	TRBJ1-2	ASSFLSGMSGYT	GCCAGCAGCTTCCTTTCAGGGATGAGTGGCTACACC	TRBD1	1320	403	0	1723	0.000312785	477	1	1	1		CCAGCGCACAGAGCAGCGGGACTCGGCCATGTATCGCTGTGCCAGCAGCTTCCTTTCAGGGATGAGTGGCTACACCTTCGGTTCGGGGACCAGGTTAACCGTTGTAG	CCAGCGCACAGAGCAGCGGGACTCGGCCATGTATCGCTGTGCCAGCAGCTT-----CAGGG-----TGGCTACACCTTCGGTTCGGGGACCAGGTTAACCGTTGTAG
Productive	0.00038254		TRBV20-1	TRBJ2-3	SALAGVAGNTDTQY	AGTGCTCTCGCGGGGGTAGCGGGTAACACAGATACGCAGTAT	TRBD2	870	852	0	1722	0.000312604	478	1	1	1		GCCCATCCTGAAGACAGCAGCTTCTACATCTGCAGTGCTCTCGCGGGGGTAGCGGGTAACACAGATACGCAGTATTTTGGCCCAGGCACCCGGCTGACAGTGCTCG	GCCCATCCTGAAGACAGCAGCTTCTACATCTGCAGTGCT---GCGGGGG----------CACAGATACGCAGTATTTTGGCCCAGGCACCCGGCTGACAGTGCTCG
Productive	0.0003821		TRBV10-1	TRBJ1-2	ASSLCGYT	GCCAGCAGTCTGTGTGGCTACACC		921	799	0	1720	0.00031224	479	1		1		GCCTCCTCCCAGACATCTGTATATTTCTGCGCCAGCAGTCTGTGTGGCTACACCTTCGGTTCGGGGACCAGGTTAACCGTTGTAG	GCCTCCTCCCAGACATCTGTATATTTCTGCGCCAGCAGT-----TGGCTACACCTTCGGTTCGGGGACCAGGTTAACCGTTGTAG
Productive	0.0003821		TRBV20-1	TRBJ1-2	SARDSGVAVESGYT	AGTGCTAGAGATAGTGGGGTTGCAGTAGAATCTGGCTACACC		901	819	0	1720	0.00031224	479	1		1		GCCCATCCTGAAGACAGCAGCTTCTACATCTGCAGTGCTAGAGATAGTGGGGTTGCAGTAGAATCTGGCTACACCTTCGGTTCGGGGACCAGGTTAACCGTTGTAG	GCCCATCCTGAAGACAGCAGCTTCTACATCTGCAGTGCTAGAGA---------------------TGGCTACACCTTCGGTTCGGGGACCAGGTTAACCGTTGTAG
Productive	0.00038077		TRBV28	TRBJ1-6	ASSGGTGGNNSPLH	GCCAGCAGTGGCGGGACAGGGGGCAATAATTCACCCCTCCAC	TRBD1	1214	500	0	1714	0.000311151	480	1	1	2		CCGCCAGCACCAACCAGACATCTATGTACCTCTGTGCCAGCAGTGGCGGGACAGGGGGCAATAATTCACCCCTCCACTTTGGGAACGGGACCAGGCTCACTGTGACAG	CCGCCAGCACCAACCAGACATCTATGTACCTCTGTGCCAGCAGT---GGGACAGGGGGC-ATAATTCACCCCTCCACTTTGGGAACGGGACCAGGCTCACTGTGACAG
Productive	0.00038054		TRBV7-2	TRBJ1-2	ASSLGFKQGSYT	GCCAGCAGCTTAGGGTTCAAACAGGGGAGCTACACC	TRBD1	1068	645	0	1713	0.00031097	481	1	1	1		CCAGCGCACACAGCAGGAGGACTCGGCCGTGTATCTCTGTGCCAGCAGCTTAGGGTTCAAACAGGGGAGCTACACCTTCGGTTCGGGGACCAGGTTAACCGTTGTAG	CCAGCGCACACAGCAGGAGGACTCGGCCGTGTATCTCTGTGCCAGCAGCTTAG-------ACAGGGG-GCTACACCTTCGGTTCGGGGACCAGGTTAACCGTTGTAG
Productive	0.0003801		TRBV27	TRBJ1-5	ASSSQGQPQH	GCCAGCAGTTCTCAAGGTCAGCCCCAGCAT		1065	646	0	1711	0.000310607	482	1		1		CGCCCAGCCCCAACCAGACCTCTCTGTACTTCTGTGCCAGCAGTTCTCAAGGTCAGCCCCAGCATTTTGGTGATGGGACTCGACTCTCCATCCTAG	CGCCCAGCCCCAACCAGACCTCTCTGTACTTCTGTGCCAGCAGTT-------TCAGCCCCAGCATTTTGGTGATGGGACTCGACTCTCCATCCTAG
Productive	0.0003801		TRBV7-2	TRBJ2-5	ASTRGGKETQY	GCCAGCACCCGGGGGGGTAAAGAGACCCAGTAC	TRBD2	1027	684	0	1711	0.000310607	482	1	1	1		CCAGCGCACACAGCAGGAGGACTCGGCCGTGTATCTCTGTGCCAGCACCCGGGGGGGTAAAGAGACCCAGTACTTCGGGCCAGGCACGCGGCTCCTGGTGCTCG	CCAGCGCACACAGCAGGAGGACTCGGCCGTGTATCTCTGTGCCAGCA--CGGGGGGG--AAGAGACCCAGTACTTCGGGCCAGGCACGCGGCTCCTGGTGCTCG
Productive	0.00037899		TRBV28	TRBJ1-5	ASSPPAEPQH	GCCAGCAGTCCCCCGGCAGAGCCCCAGCAT		1130	576	0	1706	0.000309699	483	1		1		CCGCCAGCACCAACCAGACATCTATGTACCTCTGTGCCAGCAGTCCCCCGGCAGAGCCCCAGCATTTTGGTGATGGGACTCGACTCTCCATCCTAG	CCGCCAGCACCAACCAGACATCTATGTACCTCTGTGCCAGCAGT----------AGCCCCAGCATTTTGGTGATGGGACTCGACTCTCCATCCTAG
Productive	0.00037832		TRBV6-1	TRBJ1-2	ASTMDSPNYGYT	GCCAGCACGATGGACAGCCCCAACTATGGCTACACC	TRBD1	985	718	0	1703	0.000309154	484	1	1	1		CGGCTGCTCCCTCCCAGACATCTGTGTACTTCTGTGCCAGCACGATGGACAGCCCCAACTATGGCTACACCTTCGGTTCGGGGACCAGGTTAACCGTTGTAG	CGGCTGCTCCCTCCCAGACATCTGTGTACTTCTGTGCCAGCA----GGACAG----AACTATGGCTACACCTTCGGTTCGGGGACCAGGTTAACCGTTGTAG
Productive	0.00037721		TRBV6-1	TRBJ2-5	ASTRQGLTQETQY	GCCAGCACCCGACAGGGGCTAACCCAAGAGACCCAGTAC	TRBD1	832	866	0	1698	0.000308247	485	1	1	1		GCTCCCTCCCAGACATCTGTGTACTTCTGTGCCAGCACCCGACAGGGGCTAACCCAAGAGACCCAGTACTTCGGGCCAGGCACGCGGCTCCTGGTGCTCG	GCTCCCTCCCAGACATCTGTGTACTTCTGTGCCAGCA---GACAGGGG-----CCAAGAGACCCAGTACTTCGGGCCAGGCACGCGGCTCCTGGTGCTCG
Productive	0.00037677		TRBV7-2	TRBJ2-7	ASSLGTGYEQY	GCCAGCAGCCTAGGGACCGGGTACGAGCAGTAC	TRBD1	872	824	0	1696	0.000307884	486	1	1	1		CCAGCGCACACAGCAGGAGGACTCGGCCGTGTATCTCTGTGCCAGCAGCCTAGGGACCGGGTACGAGCAGTACTTCGGGCCGGGCACCAGGCTCACGGTCACAG	CCAGCGCACACAGCAGGAGGACTCGGCCGTGTATCTCTGTGCCAGCAGC---GGGAC----TACGAGCAGTACTTCGGGCCGGGCACCAGGCTCACGGTCACAG
Productive	0.00037655		TRBV27	TRBJ1-2	ASSPGTGRHYGYT	GCCAGCAGTCCGGGGACAGGGAGACACTATGGCTACACC	TRBD1	970	725	0	1695	0.000307702	487	1	1	1		CGCCCAGCCCCAACCAGACCTCTCTGTACTTCTGTGCCAGCAGTCCGGGGACAGGGAGACACTATGGCTACACCTTCGGTTCGGGGACCAGGTTAACCGTTGTAG	CGCCCAGCCCCAACCAGACCTCTCTGTACTTCTGTGCCAGCAGT---GGGACAGGG----ACTATGGCTACACCTTCGGTTCGGGGACCAGGTTAACCGTTGTAG
Productive	0.00037655		TRBV20-1	TRBJ1-1	SARFRGTTEAF	AGTGCGAGGTTCAGGGGGACCACTGAAGCTTTC	TRBD1	876	819	0	1695	0.000307702	487	1	1	1		GCCCATCCTGAAGACAGCAGCTTCTACATCTGCAGTGCGAGGTTCAGGGGGACCACTGAAGCTTTCTTTGGACAAGGCACCAGACTCACAGTTGTAG	GCCCATCCTGAAGACAGCAGCTTCTACATCTGCAGTGC------CAGGGGG--CACTGAAGCTTTCTTTGGACAAGGCACCAGACTCACAGTTGTAG
Productive	0.00037588		TRBV6-1	TRBJ1-5	ASRGQGINQPQH	GCCAGCAGGGGACAGGGCATCAATCAGCCCCAGCAT	TRBD1	1126	566	0	1692	0.000307157	488	1	1	1		CGGCTGCTCCCTCCCAGACATCTGTGTACTTCTGTGCCAGCAGGGGACAGGGCATCAATCAGCCCCAGCATTTTGGTGATGGGACTCGACTCTCCATCCTAG	CGGCTGCTCCCTCCCAGACATCTGTGTACTTCTGTGCCAGCAGGGGACAGGG---CAATCAGCCCCAGCATTTTGGTGATGGGACTCGACTCTCCATCCTAG
Productive	0.00037543		TRBV6-1	TRBJ2-5	ASSYGQGAGETQY	GCCAGCAGCTACGGACAGGGGGCTGGAGAGACCCAGTAC	TRBD1	640	1050	0	1690	0.000306794	489	1	1	1		GCTCCCTCCCAGACATCTGTGTACTTCTGTGCCAGCAGCTACGGACAGGGGGCTGGAGAGACCCAGTACTTCGGGCCAGGCACGCGGCTCCTGGTGCTCG	GCTCCCTCCCAGACATCTGTGTACTTCTGTGCCAGCAG----GGACAGGGGGC---AGAGACCCAGTACTTCGGGCCAGGCACGCGGCTCCTGGTGCTCG
Productive	0.00037543		TRBV6-1	TRBJ1-6	ASSEDRSDSPLH	GCCAGCAGTGAGGACAGGTCAGATTCACCCCTCCAC	TRBD1	991	699	0	1690	0.000306794	489	1	1	2		CGGCTGCTCCCTCCCAGACATCTGTGTACTTCTGTGCCAGCAGTGAGGACAGGTCAGATTCACCCCTCCACTTTGGGAACGGGACCAGGCTCACTGTGACAG	CGGCTGCTCCCTCCCAGACATCTGTGTACTTCTGTGCCAGCAGTGAGGACAGG----ATTCACCCCTCCACTTTGGGAACGGGACCAGGCTCACTGTGACAG
Productive	0.00037521		TRBV6-5	TRBJ2-5	ASSYGREGRETQY	GCCAGCAGTTACGGCAGGGAGGGACGGGAGACCCAGTAC	TRBD2	622	1067	0	1689	0.000306613	490	1	2	1		GCTCCCTCCCAGACATCTGTGTACTTCTGTGCCAGCAGTTACGGCAGGGAGGGACGGGAGACCCAGTACTTCGGGCCAGGCACGCGGCTCCTGGTGCTCG	GCTCCCTCCCAGACATCTGTGTACTTCTGTGCCAGCAGTTAC----GGGAGGG----GAGACCCAGTACTTCGGGCCAGGCACGCGGCTCCTGGTGCTCG
Productive	0.00037366		TRBV27	TRBJ2-7	ASRRTLYEQY	GCCAGCAGAAGGACCCTCTACGAGCAGTAC	TRBD2	813	869	0	1682	0.000305342	491	1	2	1		CGCCCAGCCCCAACCAGACCTCTCTGTACTTCTGTGCCAGCAGAAGGACCCTCTACGAGCAGTACTTCGGGCCGGGCACCAGGCTCACGGTCACAG	CGCCCAGCCCCAACCAGACCTCTCTGTACTTCTGTGCCAGCAG-----CCCTCTACGAGCAGTACTTCGGGCCGGGCACCAGGCTCACGGTCACAG
Productive	0.00037321		TRBV7-2	TRBJ1-1	ASSPYRGRVTEAF	GCCAGCAGCCCCTACAGGGGTAGGGTCACTGAAGCTTTC	TRBD1	1076	604	0	1680	0.000304979	492	1	1	1		CCAGCGCACACAGCAGGAGGACTCGGCCGTGTATCTCTGTGCCAGCAGCCCCTACAGGGGTAGGGTCACTGAAGCTTTCTTTGGACAAGGCACCAGACTCACAGTTGTAG	CCAGCGCACACAGCAGGAGGACTCGGCCGTGTATCTCTGTGCCAGCAGC----ACAGGGG------CACTGAAGCTTTCTTTGGACAAGGCACCAGACTCACAGTTGTAG
Productive	0.00037277		TRBV7-9	TRBJ2-5	ASSLGTNQETQY	GCCAGCAGCCTCGGGACAAACCAAGAGACCCAGTAC	TRBD1	1043	635	0	1678	0.000304616	493	1	1	1		CCAGCGCACAGAGCAGGGGGACTCGGCCATGTATCTCTGTGCCAGCAGCCTCGGGACAAACCAAGAGACCCAGTACTTCGGGCCAGGCACGCGGCTCCTGGTGCTCG	CCAGCGCACAGAGCAGGGGGACTCGGCCATGTATCTCTGTGCCAGCAGC---GGGACA-ACCAAGAGACCCAGTACTTCGGGCCAGGCACGCGGCTCCTGGTGCTCG
Productive	0.00037232		TRBV15	TRBJ2-7	ATSKGYEQY	GCCACCAGCAAAGGCTACGAGCAGTAC		585	1091	0	1676	0.000304253	494	2		1		CACCAGGCCTGGGGGACGCAGCCATGTACCTGTGTGCCACCAGCAAAGGCTACGAGCAGTACTTCGGGCCGGGCACCAGGCTCACGGTCACAG	CACCAGGCCTGGGGGACGCAGCCATGTACCTGTGTGCCACCAGC-----CTACGAGCAGTACTTCGGGCCGGGCACCAGGCTCACGGTCACAG
Productive	0.00037232		TRBV6-1	TRBJ2-7	ASRRQGEQY	GCCAGCAGACGTCAGGGCGAGCAGTAC	TRBD1	915	761	0	1676	0.000304253	494	1	1	1		CGGCTGCTCCCTCCCAGACATCTGTGTACTTCTGTGCCAGCAGACGTCAGGGCGAGCAGTACTTCGGGCCGGGCACCAGGCTCACGGTCACAG	CGGCTGCTCCCTCCCAGACATCTGTGTACTTCTGTGCCAGCAG----CAGGGCGAGCAGTACTTCGGGCCGGGCACCAGGCTCACGGTCACAG
Productive	0.00037166		TRBV7-6	TRBJ1-1	ASSLDVDGEAF	GCCAGCAGCTTAGACGTAGACGGTGAAGCTTTC		1091	582	0	1673	0.000303708	495	1		1		CCAGCGCACAGAGCAGCGGGACTCGGCCATGTATCGCTGTGCCAGCAGCTTAGACGTAGACGGTGAAGCTTTCTTTGGACAAGGCACCAGACTCACAGTTGTAG	CCAGCGCACAGAGCAGCGGGACTCGGCCATGTATCGCTGTGCCAGCAGCTTAG----------TGAAGCTTTCTTTGGACAAGGCACCAGACTCACAGTTGTAG
Productive	0.00037166		TRBV6-1	TRBJ1-2	ASSRAGTGAVGYT	GCCAGCAGTAGAGCCGGGACAGGGGCCGTTGGCTACACC	TRBD1	1104	569	0	1673	0.000303708	495	1	1	1		CGGCTGCTCCCTCCCAGACATCTGTGTACTTCTGTGCCAGCAGTAGAGCCGGGACAGGGGCCGTTGGCTACACCTTCGGTTCGGGGACCAGGTTAACCGTTGTAG	CGGCTGCTCCCTCCCAGACATCTGTGTACTTCTGTGCCAGCAGT------GGGACAGGGG----TGGCTACACCTTCGGTTCGGGGACCAGGTTAACCGTTGTAG
Productive	0.00037121		TRBV20-1	TRBJ1-2	SARDPTQDIFGGYT	AGTGCTAGAGATCCTACCCAGGACATCTTCGGCGGCTACACC	TRBD1	848	823	0	1671	0.000303345	496	1	1	1		GCCCATCCTGAAGACAGCAGCTTCTACATCTGCAGTGCTAGAGATCCTACCCAGGACATCTTCGGCGGCTACACCTTCGGTTCGGGGACCAGGTTAACCGTTGTAG	GCCCATCCTGAAGACAGCAGCTTCTACATCTGCAGTGCTAGAGA---------GGACA--------GGCTACACCTTCGGTTCGGGGACCAGGTTAACCGTTGTAG
Productive	0.00037099		TRBV20-1	TRBJ1-1	SALDRATEAF	AGTGCTTTGGACAGGGCCACTGAAGCTTTC	TRBD1	912	758	0	1670	0.000303164	497	1	1	1		GCCCATCCTGAAGACAGCAGCTTCTACATCTGCAGTGCTTTGGACAGGGCCACTGAAGCTTTCTTTGGACAAGGCACCAGACTCACAGTTGTAG	GCCCATCCTGAAGACAGCAGCTTCTACATCTGCAGTGCT--GGACAGGG-CACTGAAGCTTTCTTTGGACAAGGCACCAGACTCACAGTTGTAG
Productive	0.00037077		TRBV7-8	TRBJ2-5	ASSLGGGGKTQY	GCCAGCAGCTTAGGCGGGGGCGGAAAGACCCAGTAC	TRBD2	1452	217	0	1669	0.000302982	498	1	1	1		CCAGCGCACACAGCAGGAGGACTCCGCCGTGTATCTCTGTGCCAGCAGCTTAGGCGGGGGCGGAAAGACCCAGTACTTCGGGCCAGGCACGCGGCTCCTGGTGCTCG	CCAGCGCACACAGCAGGAGGACTCCGCCGTGTATCTCTGTGCCAGCAGCTTAGGCGGGGG-----AGACCCAGTACTTCGGGCCAGGCACGCGGCTCCTGGTGCTCG
Productive	0.00037055		TRBV20-1	TRBJ1-6	SARNNGQGNSPLH	AGTGCTAGGAATAATGGACAGGGGAATTCACCCCTCCAC	TRBD1	1009	659	0	1668	0.000302801	499	1	1	2		GCCCATCCTGAAGACAGCAGCTTCTACATCTGCAGTGCTAGGAATAATGGACAGGGGAATTCACCCCTCCACTTTGGGAACGGGACCAGGCTCACTGTGACAG	GCCCATCCTGAAGACAGCAGCTTCTACATCTGCAGTGCTAG-------GGACAGGGGAATTCACCCCTCCACTTTGGGAACGGGACCAGGCTCACTGTGACAG
Productive	0.00036966		TRBV20-1	TRBJ1-1	SARDPRAEAF	AGTGCTAGAGATCCGAGGGCTGAAGCTTTC	TRBD2	869	795	0	1664	0.000302074	500	1	2	1		GCCCATCCTGAAGACAGCAGCTTCTACATCTGCAGTGCTAGAGATCCGAGGGCTGAAGCTTTCTTTGGACAAGGCACCAGACTCACAGTTGTAG	GCCCATCCTGAAGACAGCAGCTTCTACATCTGCAGTGCTAGAGA---GAGGGCTGAAGCTTTCTTTGGACAAGGCACCAGACTCACAGTTGTAG
Productive	0.00036877		TRBV7-2	TRBJ2-7	ASSRTAYEQY	GCCAGCAGCCGGACAGCCTACGAGCAGTAC	TRBD1	786	874	0	1660	0.000301348	501	1	1	1		CCAGCGCACACAGCAGGAGGACTCGGCCGTGTATCTCTGTGCCAGCAGCCGGACAGCCTACGAGCAGTACTTCGGGCCGGGCACCAGGCTCACGGTCACAG	CCAGCGCACACAGCAGGAGGACTCGGCCGTGTATCTCTGTGCCAGCAGC-GGACAGCCTACGAGCAGTACTTCGGGCCGGGCACCAGGCTCACGGTCACAG
Productive	0.00036877		TRBV28	TRBJ1-5	ASSSLGATGNQPQH	GCCAGCAGTAGTCTGGGGGCCACGGGCAATCAGCCCCAGCAT	TRBD1	1226	434	0	1660	0.000301348	501	1	1	1		CCGCCAGCACCAACCAGACATCTATGTACCTCTGTGCCAGCAGTAGTCTGGGGGCCACGGGCAATCAGCCCCAGCATTTTGGTGATGGGACTCGACTCTCCATCCTAG	CCGCCAGCACCAACCAGACATCTATGTACCTCTGTGCCAGCAGT-----GGGGGC-----GCAATCAGCCCCAGCATTTTGGTGATGGGACTCGACTCTCCATCCTAG
Unproductive		0.00164825	TRBV11-3	TRBJ1-2	ASSPNGQ*QEAT	GCCAGCAGCCCCAACGGCCAGTAGCAGGAGGCTACACC	TRBD2	973	687	0	1660	0.000301348	501	1	2	1		GCAGAGCTTGGGGACTCGGCCGTGTATCTCTGTGCCAGCAGCCCCAACGGCCAGTAGCAGGAGGCTACACCTTCGGTTCGGGGACCAGGTTAACCGTTGTA	GCAGAGCTTGGGGACTCGGCCGTGTATCTCTGTGCCAGCAGC-----------------GGAGGCTACACCTTCGGTTCGGGGACCAGGTTAACCGTTGTA
Productive	0.00036855		TRBV10-1	TRBJ2-5	ASSPGEAGETQY	GCCAGCAGCCCCGGAGAGGCGGGCGAGACCCAGTAC	TRBD2	643	1016	0	1659	0.000301167	502	1	1	1		GCCTCCTCCCAGACATCTGTATATTTCTGCGCCAGCAGCCCCGGAGAGGCGGGCGAGACCCAGTACTTCGGGCCAGGCACGCGGCTCCTGGTGCTCG	GCCTCCTCCCAGACATCTGTATATTTCTGCGCCAGCAG----------GCGGG-GAGACCCAGTACTTCGGGCCAGGCACGCGGCTCCTGGTGCTCG
Productive	0.00036833		TRBV20-1	TRBJ1-1	SAAWGRGGVNTEAF	AGTGCTGCATGGGGCAGGGGAGGGGTGAACACTGAAGCTTTC	TRBD2	893	765	0	1658	0.000300985	503	1	2	1		GCCCATCCTGAAGACAGCAGCTTCTACATCTGCAGTGCTGCATGGGGCAGGGGAGGGGTGAACACTGAAGCTTTCTTTGGACAAGGCACCAGACTCACAGTTGTAG	GCCCATCCTGAAGACAGCAGCTTCTACATCTGCAGTGCT-----------GGGAGGG-TGAACACTGAAGCTTTCTTTGGACAAGGCACCAGACTCACAGTTGTAG
Productive	0.00036833		TRBV28	TRBJ1-2	ASSAQGTGYGYT	GCCAGCAGTGCCCAGGGGACAGGCTATGGCTACACC	TRBD1	1020	638	0	1658	0.000300985	503	1	1	1		CCGCCAGCACCAACCAGACATCTATGTACCTCTGTGCCAGCAGTGCCCAGGGGACAGGCTATGGCTACACCTTCGGTTCGGGGACCAGGTTAACCGTTGTAG	CCGCCAGCACCAACCAGACATCTATGTACCTCTGTGCCAGCAGT------GGGACAGGCTATGGCTACACCTTCGGTTCGGGGACCAGGTTAACCGTTGTAG
Productive	0.00036833		TRBV7-3	TRBJ1-2	ASSLGQGMNYGYT	GCCAGCAGCTTGGGACAGGGAATGAACTATGGCTACACC	TRBD1	1061	597	0	1658	0.000300985	503	1	1	1		CCAGCGCACAGAGCGGGGGGACTCAGCCGTGTATCTCTGTGCCAGCAGCTTGGGACAGGGAATGAACTATGGCTACACCTTCGGTTCGGGGACCAGGTTAACCGTTGTAG	CCAGCGCACAGAGCGGGGGGACTCAGCCGTGTATCTCTGTGCCAGCAGCTTGGGACAGGG----AACTATGGCTACACCTTCGGTTCGGGGACCAGGTTAACCGTTGTAG
Productive	0.0003681		TRBV10-3	TRBJ2-5	AISDHGRETQY	GCCATCAGTGACCACGGACGAGAGACCCAGTAC		739	918	0	1657	0.000300804	504	1		1		ACCAGCTCCCAGACATCTGTGTACTTCTGTGCCATCAGTGACCACGGACGAGAGACCCAGTACTTCGGGCCAGGCACGCGGCTCCTGGTGCTCG	ACCAGCTCCCAGACATCTGTGTACTTCTGTGCCATCAGTGA---------AGAGACCCAGTACTTCGGGCCAGGCACGCGGCTCCTGGTGCTCG
Productive	0.00036788		TRBV27	TRBJ2-7	ASAGGYEQY	GCCAGCGCAGGGGGCTACGAGCAGTAC	TRBD1	768	888	0	1656	0.000300622	505	1	1	1		CGCCCAGCCCCAACCAGACCTCTCTGTACTTCTGTGCCAGCGCAGGGGGCTACGAGCAGTACTTCGGGCCGGGCACCAGGCTCACGGTCACAG	CGCCCAGCCCCAACCAGACCTCTCTGTACTTCTGTGCCAGC-CAGGGGGCTACGAGCAGTACTTCGGGCCGGGCACCAGGCTCACGGTCACAG
Unproductive		0.00164428	TRBV6-1	TRBJ1-2	ASRGDSLTMAT	GCCAGCAGGGGGGACAGCCTAACTATGGCTACACC	TRBD1	961	695	0	1656	0.000300622	505	1	1	1		CGGCTGCTCCCTCCCAGACATCTGTGTACTTCTGTGCCAGCAGGGGGGACAGCCTAACTATGGCTACACCTTCGGTTCGGGGACCAGGTTAACCGTTGTA	CGGCTGCTCCCTCCCAGACATCTGTGTACTTCTGTGCCAGCAGGGGG------CTAACTATGGCTACACCTTCGGTTCGGGGACCAGGTTAACCGTTGTA
Productive	0.00036744		TRBV20-1	TRBJ1-1	SATGTVNTEAF	AGTGCCACCGGGACAGTGAACACTGAAGCTTTC	TRBD1	884	770	0	1654	0.000300259	506	1	1	1		GCCCATCCTGAAGACAGCAGCTTCTACATCTGCAGTGCCACCGGGACAGTGAACACTGAAGCTTTCTTTGGACAAGGCACCAGACTCACAGTTGTAG	GCCCATCCTGAAGACAGCAGCTTCTACATCTGCAGTGC----GGGACAGTGAACACTGAAGCTTTCTTTGGACAAGGCACCAGACTCACAGTTGTAG
Productive	0.00036722		TRBV20-1	TRBJ1-1	SASVGLNTEAF	AGTGCTAGTGTTGGGCTGAACACTGAAGCTTTC		904	749	0	1653	0.000300078	507	4		1		GCCCATCCTGAAGACAGCAGCTTCTACATCTGCAGTGCTAGTGTTGGGCTGAACACTGAAGCTTTCTTTGGACAAGGCACCAGACTCACAGTTGTAG	GCCCATCCTGAAGACAGCAGCTTCTACATCTGCAGTGCTAGT-------TGAACACTGAAGCTTTCTTTGGACAAGGCACCAGACTCACAGTTGTAG
Productive	0.00036633		TRBV20-1	TRBJ1-5	SAVGTGLKQPQH	AGTGCTGTCGGGACAGGGTTGAAACAGCCCCAGCAT	TRBD1	654	995	0	1649	0.000299351	508	1	1	1		GCCCATCCTGAAGACAGCAGCTTCTACATCTGCAGTGCTGTCGGGACAGGGTTGAAACAGCCCCAGCATTTTGGTGATGGGACTCGACTCTCCATCCTAG	GCCCATCCTGAAGACAGCAGCTTCTACATCTGCAGTGCT---GGGACAGGG------CAGCCCCAGCATTTTGGTGATGGGACTCGACTCTCCATCCTAG
Unproductive		0.00163634	TRBV20-1	TRBJ1-1	SARDRDLGEL	AGTGCTAGGGACAGGGACTTGGGAGAGCTTTC	TRBD1	860	788	0	1648	0.00029917	509	1	1	1		GCCCATCCTGAAGACAGCAGCTTCTACATCTGCAGTGCTAGGGACAGGGACTTGGGAGAGCTTTCTTTGGACAAGGCACCAGACTCACAGTTGTA	GCCCATCCTGAAGACAGCAGCTTCTACATCTGCAGTGCTAGGGACAGGG---------AGCTTTCTTTGGACAAGGCACCAGACTCACAGTTGTA
Productive	0.00036566		TRBV7-8	TRBJ1-2	ASSSRQVYGYT	GCCAGCAGCTCGAGACAAGTCTATGGCTACACC		1567	79	0	1646	0.000298807	510	1		1		CCAGCGCACACAGCAGGAGGACTCCGCCGTGTATCTCTGTGCCAGCAGCTCGAGACAAGTCTATGGCTACACCTTCGGTTCGGGGACCAGGTTAACCGTTGTAG	CCAGCGCACACAGCAGGAGGACTCCGCCGTGTATCTCTGTGCCAGCAGCT----------CTATGGCTACACCTTCGGTTCGGGGACCAGGTTAACCGTTGTAG
Productive	0.00036522		TRBV7-6	TRBJ2-7	ASSLGDEQY	GCCAGCAGCTTAGGGGACGAGCAGTAC	TRBD1	781	863	0	1644	0.000298444	511	1	1	1		CCAGCGCACAGAGCAGCGGGACTCGGCCATGTATCGCTGTGCCAGCAGCTTAGGGGACGAGCAGTACTTCGGGCCGGGCACCAGGCTCACGGTCACAG	CCAGCGCACAGAGCAGCGGGACTCGGCCATGTATCGCTGTGCCAGCAGCTTAGGGGACGAGCAGTACTTCGGGCCGGGCACCAGGCTCACGGTCACAG
Productive	0.00036433		TRBV28	TRBJ1-2	ASSSRTPGYGYT	GCCAGCAGTTCCAGGACCCCTGGCTATGGCTACACC		1122	518	0	1640	0.000297718	512	1		1		CCGCCAGCACCAACCAGACATCTATGTACCTCTGTGCCAGCAGTTCCAGGACCCCTGGCTATGGCTACACCTTCGGTTCGGGGACCAGGTTAACCGTTGTAG	CCGCCAGCACCAACCAGACATCTATGTACCTCTGTGCCAGCAGTT-------------CTATGGCTACACCTTCGGTTCGGGGACCAGGTTAACCGTTGTAG
Productive	0.00036255		TRBV6-1	TRBJ1-2	ASSKTGLGYGYT	GCCAGCAGTAAGACAGGGCTAGGATATGGCTACACC	TRBD1	1062	570	0	1632	0.000296265	513	1	1	1		CGGCTGCTCCCTCCCAGACATCTGTGTACTTCTGTGCCAGCAGTAAGACAGGGCTAGGATATGGCTACACCTTCGGTTCGGGGACCAGGTTAACCGTTGTAG	CGGCTGCTCCCTCCCAGACATCTGTGTACTTCTGTGCCAGCAGT--GACAGGG------TATGGCTACACCTTCGGTTCGGGGACCAGGTTAACCGTTGTAG
Productive	0.00036255		TRBV27	TRBJ1-5	ASRSTGSQPQH	GCCAGCAGGTCGACAGGGAGTCAGCCCCAGCAT	TRBD1	1035	597	0	1632	0.000296265	513	1	1	1		CGCCCAGCCCCAACCAGACCTCTCTGTACTTCTGTGCCAGCAGGTCGACAGGGAGTCAGCCCCAGCATTTTGGTGATGGGACTCGACTCTCCATCCTAG	CGCCCAGCCCCAACCAGACCTCTCTGTACTTCTGTGCCAGCAG---GACAGGG--TCAGCCCCAGCATTTTGGTGATGGGACTCGACTCTCCATCCTAG
Unproductive		0.00161946	TRBV10-1	TRBJ1-6	ASSERYGDRVIHPS	GCCAGCAGTGAGAGATATGGGGACAGGGTAATTCACCCCTCCAC	TRBD1	913	718	0	1631	0.000296084	514	1	1	2		GCCTCCTCCCAGACATCTGTATATTTCTGCGCCAGCAGTGAGAGATATGGGGACAGGGTAATTCACCCCTCCACTTTGGGAACGGGACCAGGCTCACTGTGACA	GCCTCCTCCCAGACATCTGTATATTTCTGCGCCAGCAGTGAG-------GGGACAGGGTAATTCACCCCTCCACTTTGGGAACGGGACCAGGCTCACTGTGACA
Productive	0.00036211		TRBV20-1	TRBJ1-1	SAITGGAF	AGTGCTATAACCGGCGGGGCTTTC	TRBD2	919	711	0	1630	0.000295902	515	1	1	1		GCCCATCCTGAAGACAGCAGCTTCTACATCTGCAGTGCTATAACCGGCGGGGCTTTCTTTGGACAAGGCACCAGACTCACAGTTGTAG	GCCCATCCTGAAGACAGCAGCTTCTACATCTGCAGTGCTA------GCGGGGCTTTCTTTGGACAAGGCACCAGACTCACAGTTGTAG
Unproductive		0.00160854	TRBV20-1	TRBJ2-5	SARFTSGGTHKRPS	AGTGCGAGATTTACTAGCGGGGGGACCCACAAGAGACCCAGTAC	TRBD2	751	869	0	1620	0.000294087	516	1	1	1		GCCCATCCTGAAGACAGCAGCTTCTACATCTGCAGTGCGAGATTTACTAGCGGGGGGACCCACAAGAGACCCAGTACTTCGGGCCAGGCACGCGGCTCCTGGTGCTC	GCCCATCCTGAAGACAGCAGCTTCTACATCTGCAGTGC-------ACTAGCGGGGGG-----CAAGAGACCCAGTACTTCGGGCCAGGCACGCGGCTCCTGGTGCTC
Productive	0.00035966		TRBV28	TRBJ1-5	ASSPDSYQPQH	GCCAGCAGTCCCGACTCCTATCAGCCCCAGCAT		1005	614	0	1619	0.000293905	517	1		1		CCGCCAGCACCAACCAGACATCTATGTACCTCTGTGCCAGCAGTCCCGACTCCTATCAGCCCCAGCATTTTGGTGATGGGACTCGACTCTCCATCCTAG	CCGCCAGCACCAACCAGACATCTATGTACCTCTGTGCCAGCAGT----------ATCAGCCCCAGCATTTTGGTGATGGGACTCGACTCTCCATCCTAG
Productive	0.00035877		TRBV20-1	TRBJ1-1	SARDWAGGTEAF	AGTGCTAGAGATTGGGCAGGGGGCACTGAAGCTTTC	TRBD1	835	780	0	1615	0.000293179	518	1	1	1		GCCCATCCTGAAGACAGCAGCTTCTACATCTGCAGTGCTAGAGATTGGGCAGGGGGCACTGAAGCTTTCTTTGGACAAGGCACCAGACTCACAGTTGTAG	GCCCATCCTGAAGACAGCAGCTTCTACATCTGCAGTGCTAGAGA-----CAGGGGGCACTGAAGCTTTCTTTGGACAAGGCACCAGACTCACAGTTGTAG
Productive	0.00035811		TRBV27	TRBJ1-2	ASSPNTGNYGYT	GCCAGCAGTCCCAACACAGGGAACTATGGCTACACC	TRBD1	950	662	0	1612	0.000292635	519	1	1	1		CGCCCAGCCCCAACCAGACCTCTCTGTACTTCTGTGCCAGCAGTCCCAACACAGGGAACTATGGCTACACCTTCGGTTCGGGGACCAGGTTAACCGTTGTAG	CGCCCAGCCCCAACCAGACCTCTCTGTACTTCTGTGCCAGCAGT------ACAGGGAACTATGGCTACACCTTCGGTTCGGGGACCAGGTTAACCGTTGTAG
Productive	0.00035788		TRBV6-1	TRBJ2-5	ASHETPGDGQETQY	GCCAGCCACGAGACGCCCGGGGACGGACAAGAGACCCAGTAC	TRBD1	939	672	0	1611	0.000292453	520	1	1	1		CGGCTGCTCCCTCCCAGACATCTGTGTACTTCTGTGCCAGCCACGAGACGCCCGGGGACGGACAAGAGACCCAGTACTTCGGGCCAGGCACGCGGCTCCTGGTGCTCG	CGGCTGCTCCCTCCCAGACATCTGTGTACTTCTGTGCCAGC------------------GGACAAGAGACCCAGTACTTCGGGCCAGGCACGCGGCTCCTGGTGCTCG
Productive	0.00035744		TRBV20-1	TRBJ1-2	SARDSTALSSST	AGTGCTAGAGATTCGACAGCGCTTTCCAGTAGCACC	TRBD1	846	763	0	1609	0.00029209	521	1	1	1		GCCCATCCTGAAGACAGCAGCTTCTACATCTGCAGTGCTAGAGATTCGACAGCGCTTTCCAGTAGCACCTTCGGTTCGGGGACCAGGTTAACCGTTGTAG	GCCCATCCTGAAGACAGCAGCTTCTACATCTGCAGTGCTAGAGA---GACAG-------------CACCTTCGGTTCGGGGACCAGGTTAACCGTTGTAG
Productive	0.000357		TRBV10-3	TRBJ1-2	AISESPNGYT	GCCATCAGTGAGAGCCCAAATGGCTACACC		879	728	0	1607	0.000291727	522	1		1		ACCAGCTCCCAGACATCTGTGTACTTCTGTGCCATCAGTGAGAGCCCAAATGGCTACACCTTCGGTTCGGGGACCAGGTTAACCGTTGTAG	ACCAGCTCCCAGACATCTGTGTACTTCTGTGCCATCAGTGAG-------ATGGCTACACCTTCGGTTCGGGGACCAGGTTAACCGTTGTAG
Unproductive		0.00159464	TRBV7-7	TRBJ1-2	ASSPAGNGGLH	GCCAGCAGCCCCGCAGGGAACGGAGGGCTACACC	TRBD2	903	703	0	1606	0.000291545	523	1	2	1		CAGCGCACAGAGCAGCGGGACTCAGCCATGTATCGCTGTGCCAGCAGCCCCGCAGGGAACGGAGGGCTACACCTTCGGTTCGGGGACCAGGTTAACCGTTGTA	CAGCGCACAGAGCAGCGGGACTCAGCCATGTATCGCTGTGCCAGCAGC------------GGAGGGCTACACCTTCGGTTCGGGGACCAGGTTAACCGTTGTA
Productive	0.00035655		TRBV27	TRBJ1-2	ASNPAAGGRYGYT	GCCAGCAACCCGGCGGCAGGGGGAAGGTATGGCTACACC	TRBD1	962	643	0	1605	0.000291364	524	1	1	1		CGCCCAGCCCCAACCAGACCTCTCTGTACTTCTGTGCCAGCAACCCGGCGGCAGGGGGAAGGTATGGCTACACCTTCGGTTCGGGGACCAGGTTAACCGTTGTAG	CGCCCAGCCCCAACCAGACCTCTCTGTACTTCTGTGCCAGCA---------CAGGGGG----TATGGCTACACCTTCGGTTCGGGGACCAGGTTAACCGTTGTAG
Productive	0.00035589		TRBV6-1	TRBJ1-5	ASSRTVNQPQH	GCCAGCAGTAGGACAGTCAATCAGCCCCAGCAT	TRBD1	1049	553	0	1602	0.000290819	525	1	1	1		CGGCTGCTCCCTCCCAGACATCTGTGTACTTCTGTGCCAGCAGTAGGACAGTCAATCAGCCCCAGCATTTTGGTGATGGGACTCGACTCTCCATCCTAG	CGGCTGCTCCCTCCCAGACATCTGTGTACTTCTGTGCCAGCAGT-GGACAG-CAATCAGCCCCAGCATTTTGGTGATGGGACTCGACTCTCCATCCTAG
Productive	0.00035544		TRBV27	TRBJ1-6	ASRLTGAHSPLH	GCCAGCAGACTTACCGGGGCCCATTCACCCCTCCAC	TRBD1	1026	574	0	1600	0.000290456	526	1	1	2		CGCCCAGCCCCAACCAGACCTCTCTGTACTTCTGTGCCAGCAGACTTACCGGGGCCCATTCACCCCTCCACTTTGGGAACGGGACCAGGCTCACTGTGACAG	CGCCCAGCCCCAACCAGACCTCTCTGTACTTCTGTGCCAGCAG-------GGGGC--ATTCACCCCTCCACTTTGGGAACGGGACCAGGCTCACTGTGACAG
Productive	0.00035544		TRBV7-4	TRBJ1-5	CQKSYRDSKSAPA	GCCAGAAGTCCTACCGGGACAGCAAATCAGCCCCAGCAT	TRBD1	691	909	0.065	1600	0.000290456	526	1	1	1		CCAGCGCACAGAGCAAGGGCGACTCGGCTGTGTATCTCTGTGCCAGAAGTCCTACCGGGACAGCAAATCAGCCCCAGCATTTTGGTGATGGGACTCGACTCTCCATCCTA	CCAGCGCACAGAGCAGGGG-GACTCAGCTGTGTATCTCTGTGCCAG----------GGGACAG--AATCAGCCCCAGCATTTTGGTGATGGGACTCGACTCTCCATCCTA
Productive	0.00035544		TRBV20-1	TRBJ2-3	SARAPDRGTDTQY	AGTGCTAGAGCCCCGGACAGGGGCACAGATACGCAGTAT	TRBD1	783	817	0	1600	0.000290456	526	1	1	1		GCCCATCCTGAAGACAGCAGCTTCTACATCTGCAGTGCTAGAGCCCCGGACAGGGGCACAGATACGCAGTATTTTGGCCCAGGCACCCGGCTGACAGTGCTCG	GCCCATCCTGAAGACAGCAGCTTCTACATCTGCAGTGCTAGAG----GGACAGGGGCACAGATACGCAGTATTTTGGCCCAGGCACCCGGCTGACAGTGCTCG
Productive	0.00035477		TRBV27	TRBJ2-1	ASSLGGGAFVQF	GCCAGCAGTTTAGGCGGGGGGGCTTTTGTGCAGTTC	TRBD2	961	636	0	1597	0.000289912	527	1	1	1		CGCCCAGCCCCAACCAGACCTCTCTGTACTTCTGTGCCAGCAGTTTAGGCGGGGGGGCTTTTGTGCAGTTCTTCGGGCCAGGGACACGGCTCACCGTGCTAG	CGCCCAGCCCCAACCAGACCTCTCTGTACTTCTGTGCCAGCAGTTTA-GCGGGGGGG-------GCAGTTCTTCGGGCCAGGGACACGGCTCACCGTGCTAG
Productive	0.00035433		TRBV20-1	TRBJ2-7	SATPSTGVEQY	AGTGCTACCCCGTCAACAGGGGTGGAGCAGTAC	TRBD1	616	979	0	1595	0.000289549	528	1	1	1		GCCCATCCTGAAGACAGCAGCTTCTACATCTGCAGTGCTACCCCGTCAACAGGGGTGGAGCAGTACTTCGGGCCGGGCACCAGGCTCACGGTCACAG	GCCCATCCTGAAGACAGCAGCTTCTACATCTGCAGTGCTA--------ACAGGGG--GAGCAGTACTTCGGGCCGGGCACCAGGCTCACGGTCACAG
Productive	0.00035411		TRBV28	TRBJ1-2	ASSVTLGNYGYT	GCCAGCAGTGTAACCCTCGGTAACTATGGCTACACC		1123	471	0	1594	0.000289367	529	1		1		CCGCCAGCACCAACCAGACATCTATGTACCTCTGTGCCAGCAGTGTAACCCTCGGTAACTATGGCTACACCTTCGGTTCGGGGACCAGGTTAACCGTTGTAG	CCGCCAGCACCAACCAGACATCTATGTACCTCTGTGCCAGCAGT-----------TAACTATGGCTACACCTTCGGTTCGGGGACCAGGTTAACCGTTGTAG
Unproductive		0.00158173	TRBV21-1	TRBJ2-5	AAPKGTGVRRPS	GCCGCCCCTAAAGGGACAGGGGTTCGGAGACCCAGTAC	TRBD1	716	877	0	1593	0.000289185	530	1	1	1		CCACGGAGTCAGGGGACACAGCACTGTATTTCTGTGCCGCCCCTAAAGGGACAGGGGTTCGGAGACCCAGTACTTCGGGCCAGGCACGCGGCTCCTGGTGCTC	CCACGGAGTCAGGGGACACAGCACTGTATTTCTGTGCC---------GGGACAGGGG----GAGACCCAGTACTTCGGGCCAGGCACGCGGCTCCTGGTGCTC
Productive	0.00035366		TRBV7-3	TRBJ2-5	ASSLISGTWETQY	GCCAGCAGCTTAATTTCGGGGACCTGGGAGACCCAGTAC	TRBD1	849	743	0	1592	0.000289004	531	1	1	1		CCAGCGCACAGAGCGGGGGGACTCAGCCGTGTATCTCTGTGCCAGCAGCTTAATTTCGGGGACCTGGGAGACCCAGTACTTCGGGCCAGGCACGCGGCTCCTGGTGCTCG	CCAGCGCACAGAGCGGGGGGACTCAGCCGTGTATCTCTGTGCCAGCAGCTTAA-----GGGAC----GAGACCCAGTACTTCGGGCCAGGCACGCGGCTCCTGGTGCTCG
Productive	0.00035344		TRBV20-1	TRBJ1-5	SAREVTGGHAQPQH	AGTGCTAGAGAAGTAACGGGGGGACACGCTCAGCCCCAGCAT	TRBD2	829	762	0	1591	0.000288822	532	1	1	1		GCCCATCCTGAAGACAGCAGCTTCTACATCTGCAGTGCTAGAGAAGTAACGGGGGGACACGCTCAGCCCCAGCATTTTGGTGATGGGACTCGACTCTCCATCCTAG	GCCCATCCTGAAGACAGCAGCTTCTACATCTGCAGTGCTAGAGA-----CGGGGGG------TCAGCCCCAGCATTTTGGTGATGGGACTCGACTCTCCATCCTAG
Productive	0.00035166		TRBV20-1	TRBJ1-1	SARGGRRNTEAF	AGTGCTAGAGGGGGACGGCGGAACACTGAAGCTTTC	TRBD1	840	743	0	1583	0.00028737	533	1	1	1		GCCCATCCTGAAGACAGCAGCTTCTACATCTGCAGTGCTAGAGGGGGACGGCGGAACACTGAAGCTTTCTTTGGACAAGGCACCAGACTCACAGTTGTAG	GCCCATCCTGAAGACAGCAGCTTCTACATCTGCAGTGCTAGAGGGGG------GAACACTGAAGCTTTCTTTGGACAAGGCACCAGACTCACAGTTGTAG
Unproductive		0.00156981	TRBV7-3	TRBJ2-5	ASSLTDGGKRPS	GCCAGCAGCTTAACCGATGGGGGCAAGAGACCCAGTAC	TRBD1	876	705	0	1581	0.000287007	534	1	1	1		CCAGCGCACAGAGCGGGGGGACTCAGCCGTGTATCTCTGTGCCAGCAGCTTAACCGATGGGGGCAAGAGACCCAGTACTTCGGGCCAGGCACGCGGCTCCTGGTGCTC	CCAGCGCACAGAGCGGGGGGACTCAGCCGTGTATCTCTGTGCCAGCAGCTTAAC----GGGGGCAAGAGACCCAGTACTTCGGGCCAGGCACGCGGCTCCTGGTGCTC
Productive	0.00035078		TRBV20-1	TRBJ1-1	SASRPTGGTEAF	AGTGCTAGCCGCCCGACAGGGGGGACTGAAGCTTTC	TRBD1	846	733	0	1579	0.000286644	535	1	1	1		GCCCATCCTGAAGACAGCAGCTTCTACATCTGCAGTGCTAGCCGCCCGACAGGGGGGACTGAAGCTTTCTTTGGACAAGGCACCAGACTCACAGTTGTAG	GCCCATCCTGAAGACAGCAGCTTCTACATCTGCAGTGCTAG------GACAGGGGG-ACTGAAGCTTTCTTTGGACAAGGCACCAGACTCACAGTTGTAG
Productive	0.00035033		TRBV20-1	TRBJ2-5	SARDRRGIQETQY	AGTGCTAGAGACCGAAGGGGTATCCAAGAGACCCAGTAC	TRBD1	714	863	0	1577	0.000286281	536	1	1	1		GCCCATCCTGAAGACAGCAGCTTCTACATCTGCAGTGCTAGAGACCGAAGGGGTATCCAAGAGACCCAGTACTTCGGGCCAGGCACGCGGCTCCTGGTGCTCG	GCCCATCCTGAAGACAGCAGCTTCTACATCTGCAGTGCTAGAGA----AGGGG---CCAAGAGACCCAGTACTTCGGGCCAGGCACGCGGCTCCTGGTGCTCG
Unproductive		0.00156584	TRBV28	TRBJ2-5	ASSTGRRDPV	GCCAGCAGCACAGGGAGGAGAGACCCAGTAC	TRBD1	947	630	0	1577	0.000286281	536	1	1	1		CCGCCAGCACCAACCAGACATCTATGTACCTCTGTGCCAGCAGCACAGGGAGGAGAGACCCAGTACTTCGGGCCAGGCACGCGGCTCCTGGTGCTC	CCGCCAGCACCAACCAGACATCTATGTACCTCTGTGCCAGCAG-ACAGGG---AGAGACCCAGTACTTCGGGCCAGGCACGCGGCTCCTGGTGCTC
Productive	0.00034989		TRBV20-1	TRBJ1-5	SATPGQGVSNQPQH	AGTGCAACACCGGGACAGGGGGTCAGCAATCAGCCCCAGCAT	TRBD1	936	639	0	1575	0.000285918	537	1	1	1		GCCCATCCTGAAGACAGCAGCTTCTACATCTGCAGTGCAACACCGGGACAGGGGGTCAGCAATCAGCCCCAGCATTTTGGTGATGGGACTCGACTCTCCATCCTAG	GCCCATCCTGAAGACAGCAGCTTCTACATCTGCAGTGC------GGGACAGGGGG--AGCAATCAGCCCCAGCATTTTGGTGATGGGACTCGACTCTCCATCCTAG
Productive	0.00034967		TRBV7-3	TRBJ1-6	ASSLMARGHNSPLH	GCCAGCAGCTTAATGGCCAGGGGCCATAATTCACCCCTCCAC	TRBD1	1051	523	0	1574	0.000285736	538	1	1	2		CCAGCGCACAGAGCGGGGGGACTCAGCCGTGTATCTCTGTGCCAGCAGCTTAATGGCCAGGGGCCATAATTCACCCCTCCACTTTGGGAACGGGACCAGGCTCACTGTGACAG	CCAGCGCACAGAGCGGGGGGACTCAGCCGTGTATCTCTGTGCCAGCAGCTTAA----CAGGGG--ATAATTCACCCCTCCACTTTGGGAACGGGACCAGGCTCACTGTGACAG
Productive	0.00034967		TRBV10-3	TRBJ2-5	AISGVGGDHQETQY	GCCATCAGTGGGGTCGGCGGGGACCACCAAGAGACCCAGTAC	TRBD2	754	820	0	1574	0.000285736	538	1	1	1		ACCAGCTCCCAGACATCTGTGTACTTCTGTGCCATCAGTGGGGTCGGCGGGGACCACCAAGAGACCCAGTACTTCGGGCCAGGCACGCGGCTCCTGGTGCTCG	ACCAGCTCCCAGACATCTGTGTACTTCTGTGCCATCAGTG------GCGGGG---ACCAAGAGACCCAGTACTTCGGGCCAGGCACGCGGCTCCTGGTGCTCG
Productive	0.00034944		TRBV7-2	TRBJ1-1	ASSLRTATEAF	GCCAGCAGCTTAAGGACAGCCACTGAAGCTTTC	TRBD1	981	592	0	1573	0.000285555	539	1	1	1		CCAGCGCACACAGCAGGAGGACTCGGCCGTGTATCTCTGTGCCAGCAGCTTAAGGACAGCCACTGAAGCTTTCTTTGGACAAGGCACCAGACTCACAGTTGTAG	CCAGCGCACACAGCAGGAGGACTCGGCCGTGTATCTCTGTGCCAGCAGCTTA-GGACAG-CACTGAAGCTTTCTTTGGACAAGGCACCAGACTCACAGTTGTAG
Productive	0.00034878		TRBV28	TRBJ1-2	ASSGTGNYGYT	GCCAGCAGTGGGACAGGGAACTATGGCTACACC	TRBD1	1037	533	0	1570	0.00028501	540	1	1	1		CCGCCAGCACCAACCAGACATCTATGTACCTCTGTGCCAGCAGTGGGACAGGGAACTATGGCTACACCTTCGGTTCGGGGACCAGGTTAACCGTTGTAG	CCGCCAGCACCAACCAGACATCTATGTACCTCTGTGCCAGCAGTGGGACAGGGAACTATGGCTACACCTTCGGTTCGGGGACCAGGTTAACCGTTGTAG
Productive	0.00034855		TRBV6-1	TRBJ1-6	ASSDRDNPFPLH	GCCAGCAGTGATAGGGACAATCCGTTTCCCCTCCAC	TRBD1	1015	554	0	1569	0.000284829	541	1	1	2		CGGCTGCTCCCTCCCAGACATCTGTGTACTTCTGTGCCAGCAGTGATAGGGACAATCCGTTTCCCCTCCACTTTGGGAACGGGACCAGGCTCACTGTGACAG	CGGCTGCTCCCTCCCAGACATCTGTGTACTTCTGTGCCAGCAGTGA--GGGACA--------CCCCTCCACTTTGGGAACGGGACCAGGCTCACTGTGACAG
Productive	0.00034855		TRBV11-2	TRBJ2-5	ASSPHSGGREETQY	GCCAGCAGCCCTCACAGCGGGGGCCGGGAAGAGACCCAGTAC	TRBD2	691	878	0	1569	0.000284829	541	1	1	1		GCAAAGCTTGAGGACTCGGCCGTGTATCTCTGTGCCAGCAGCCCTCACAGCGGGGGCCGGGAAGAGACCCAGTACTTCGGGCCAGGCACGCGGCTCCTGGTGCTCG	GCAAAGCTTGAGGACTCGGCCGTGTATCTCTGTGCCAGCAGC------AGCGGGGG-----AAGAGACCCAGTACTTCGGGCCAGGCACGCGGCTCCTGGTGCTCG
Productive	0.00034811		TRBV27	TRBJ2-5	ASSSRVFRGLWETQY	GCCAGCAGTTCCCGTGTCTTTAGGGGGCTATGGGAGACCCAGTAC	TRBD1	757	810	0	1567	0.000284466	542	1	1	1		CGCCCAGCCCCAACCAGACCTCTCTGTACTTCTGTGCCAGCAGTTCCCGTGTCTTTAGGGGGCTATGGGAGACCCAGTACTTCGGGCCAGGCACGCGGCTCCTGGTGCTCG	CGCCCAGCCCCAACCAGACCTCTCTGTACTTCTGTGCCAGCAGTT-----------AGGGGGC-----GAGACCCAGTACTTCGGGCCAGGCACGCGGCTCCTGGTGCTCG
Productive	0.00034789		TRBV20-1	TRBJ2-7	SAGLQGYEQY	AGTGCTGGGCTCCAGGGATACGAGCAGTAC	TRBD1	595	971	0	1566	0.000284284	543	1	1	1		GCCCATCCTGAAGACAGCAGCTTCTACATCTGCAGTGCTGGGCTCCAGGGATACGAGCAGTACTTCGGGCCGGGCACCAGGCTCACGGTCACAG	GCCCATCCTGAAGACAGCAGCTTCTACATCTGCAGTGCT------CAGGG-TACGAGCAGTACTTCGGGCCGGGCACCAGGCTCACGGTCACAG
Productive	0.00034767		TRBV7-2	TRBJ2-7	ASSSRQGLEQY	GCCAGCAGCTCCCGCCAGGGGCTCGAGCAGTAC	TRBD1	715	850	0	1565	0.000284103	544	1	1	1		CCAGCGCACACAGCAGGAGGACTCGGCCGTGTATCTCTGTGCCAGCAGCTCCCGCCAGGGGCTCGAGCAGTACTTCGGGCCGGGCACCAGGCTCACGGTCACAG	CCAGCGCACACAGCAGGAGGACTCGGCCGTGTATCTCTGTGCCAGCAGCT-----CAGGGG--CGAGCAGTACTTCGGGCCGGGCACCAGGCTCACGGTCACAG
Productive	0.00034722		TRBV28	TRBJ1-5	ASSPTGLPLEPQH	GCCAGCAGTCCGACAGGGCTGCCGTTGGAGCCCCAGCAT	TRBD1	988	575	0	1563	0.000283739	545	1	1	1		CCGCCAGCACCAACCAGACATCTATGTACCTCTGTGCCAGCAGTCCGACAGGGCTGCCGTTGGAGCCCCAGCATTTTGGTGATGGGACTCGACTCTCCATCCTAG	CCGCCAGCACCAACCAGACATCTATGTACCTCTGTGCCAGCAGT--GACAGGG----------AGCCCCAGCATTTTGGTGATGGGACTCGACTCTCCATCCTAG
Productive	0.00034678		TRBV7-3	TRBJ1-2	ASSPTGSSLGYT	GCCAGCAGCCCGACAGGGAGTTCCCTCGGCTACACC	TRBD1	981	580	0	1561	0.000283376	546	1	1	1		CCAGCGCACAGAGCGGGGGGACTCAGCCGTGTATCTCTGTGCCAGCAGCCCGACAGGGAGTTCCCTCGGCTACACCTTCGGTTCGGGGACCAGGTTAACCGTTGTAG	CCAGCGCACAGAGCGGGGGGACTCAGCCGTGTATCTCTGTGCCAGCAGC--GACAGGG---------GGCTACACCTTCGGTTCGGGGACCAGGTTAACCGTTGTAG
Productive	0.00034611		TRBV7-6	TRBJ2-7	ASSLIYGGEQY	GCCAGCAGCTTAATTTACGGGGGCGAGCAGTAC	TRBD1	705	853	0	1558	0.000282832	547	1	1	1		CCAGCGCACAGAGCAGCGGGACTCGGCCATGTATCGCTGTGCCAGCAGCTTAATTTACGGGGGCGAGCAGTACTTCGGGCCGGGCACCAGGCTCACGGTCACAG	CCAGCGCACAGAGCAGCGGGACTCGGCCATGTATCGCTGTGCCAGCAGCTTA------GGGGGCGAGCAGTACTTCGGGCCGGGCACCAGGCTCACGGTCACAG
Productive	0.000345		TRBV20-1	TRBJ2-7	SADREHQVGQY	AGTGCTGACAGGGAGCACCAGGTGGGGCAGTAC	TRBD1	642	911	0	1553	0.000281924	548	1	1	1		GCCCATCCTGAAGACAGCAGCTTCTACATCTGCAGTGCTGACAGGGAGCACCAGGTGGGGCAGTACTTCGGGCCGGGCACCAGGCTCACGGTCACAG	GCCCATCCTGAAGACAGCAGCTTCTACATCTGCAGTGCTGACAGGG-------------GCAGTACTTCGGGCCGGGCACCAGGCTCACGGTCACAG
Productive	0.000345		TRBV20-1	TRBJ2-7	SALRLAGAPTITYEQY	AGTGCTCTCCGACTAGCGGGGGCGCCGACCATTACCTACGAGCAGTAC	TRBD2	642	911	0	1553	0.000281924	548	1	1	1		GCCCATCCTGAAGACAGCAGCTTCTACATCTGCAGTGCTCTCCGACTAGCGGGGGCGCCGACCATTACCTACGAGCAGTACTTCGGGCCGGGCACCAGGCTCACGGTCACAG	GCCCATCCTGAAGACAGCAGCTTCTACATCTGCAGTGCT----GACTAGCGGGGG------------CCTACGAGCAGTACTTCGGGCCGGGCACCAGGCTCACGGTCACAG
Productive	0.00034478		TRBV7-2	TRBJ1-5	ASSPRTVDKYQPQH	GCCAGCAGCCCGCGGACGGTCGACAAATATCAGCCCCAGCAT		1065	487	0	1552	0.000281743	549	1		1		CCAGCGCACACAGCAGGAGGACTCGGCCGTGTATCTCTGTGCCAGCAGCCCGCGGACGGTCGACAAATATCAGCCCCAGCATTTTGGTGATGGGACTCGACTCTCCATCCTAG	CCAGCGCACACAGCAGGAGGACTCGGCCGTGTATCTCTGTGCCAGCAGC-------------------ATCAGCCCCAGCATTTTGGTGATGGGACTCGACTCTCCATCCTAG
Productive	0.00034456		TRBV27	TRBJ1-2	ASSLVGGYGYT	GCCAGCAGTCTCGTCGGGGGTTATGGCTACACC	TRBD2	932	619	0	1551	0.000281561	550	1	1	1		CGCCCAGCCCCAACCAGACCTCTCTGTACTTCTGTGCCAGCAGTCTCGTCGGGGGTTATGGCTACACCTTCGGTTCGGGGACCAGGTTAACCGTTGTAG	CGCCCAGCCCCAACCAGACCTCTCTGTACTTCTGTGCCAGCAGT-----CGGGGG-TATGGCTACACCTTCGGTTCGGGGACCAGGTTAACCGTTGTAG
Productive	0.00034456		TRBV27	TRBJ1-2	ASSLGSNPRGYT	GCCAGCAGTTTAGGCAGTAACCCAAGGGGCTACACC	TRBD1	889	662	0	1551	0.000281561	550	1	1	1		CGCCCAGCCCCAACCAGACCTCTCTGTACTTCTGTGCCAGCAGTTTAGGCAGTAACCCAAGGGGCTACACCTTCGGTTCGGGGACCAGGTTAACCGTTGTAG	CGCCCAGCCCCAACCAGACCTCTCTGTACTTCTGTGCCAGCAGTTTA------------AGGGGCTACACCTTCGGTTCGGGGACCAGGTTAACCGTTGTAG
Productive	0.00034389		TRBV21-1	TRBJ2-5	ASSTLTGQETQY	GCCAGCAGCACCCTGACAGGGCAGGAGACCCAGTAC	TRBD1	704	844	0	1548	0.000281016	551	1	1	1		CCACGGAGTCAGGGGACACAGCACTGTATTTCTGTGCCAGCAGCACCCTGACAGGGCAGGAGACCCAGTACTTCGGGCCAGGCACGCGGCTCCTGGTGCTCG	CCACGGAGTCAGGGGACACAGCACTGTATTTCTGTGCCAGCAGCA----GACAGGG---GAGACCCAGTACTTCGGGCCAGGCACGCGGCTCCTGGTGCTCG
Productive	0.00034367		TRBV20-1	TRBJ2-3	SARGDLGTQY	AGTGCTAGAGGTGACCTGGGTACGCAGTAT		779	768	0	1547	0.000280835	552	1		1		GCCCATCCTGAAGACAGCAGCTTCTACATCTGCAGTGCTAGAGGTGACCTGGGTACGCAGTATTTTGGCCCAGGCACCCGGCTGACAGTGCTCG	GCCCATCCTGAAGACAGCAGCTTCTACATCTGCAGTGCTAGAG----------TACGCAGTATTTTGGCCCAGGCACCCGGCTGACAGTGCTCG
Productive	0.00034367		TRBV7-2	TRBJ2-7	ASSSQDRSSYEQY	GCCAGCAGCTCCCAGGACAGATCGTCCTACGAGCAGTAC	TRBD1	764	783	0	1547	0.000280835	552	1	1	1		CCAGCGCACACAGCAGGAGGACTCGGCCGTGTATCTCTGTGCCAGCAGCTCCCAGGACAGATCGTCCTACGAGCAGTACTTCGGGCCGGGCACCAGGCTCACGGTCACAG	CCAGCGCACACAGCAGGAGGACTCGGCCGTGTATCTCTGTGCCAGCAGCT----GGACAG----TCCTACGAGCAGTACTTCGGGCCGGGCACCAGGCTCACGGTCACAG
Productive	0.00034367		TRBV10-3	TRBJ1-5	AISAAGNQPQH	GCCATCAGTGCGGCAGGGAATCAGCCCCAGCAT	TRBD1	844	703	0	1547	0.000280835	552	1	1	1		ACCAGCTCCCAGACATCTGTGTACTTCTGTGCCATCAGTGCGGCAGGGAATCAGCCCCAGCATTTTGGTGATGGGACTCGACTCTCCATCCTAG	ACCAGCTCCCAGACATCTGTGTACTTCTGTGCCATCAGTG---CAGGGAATCAGCCCCAGCATTTTGGTGATGGGACTCGACTCTCCATCCTAG
Unproductive		0.00153506	TRBV6-4	TRBJ1-2	ASSGRQLWLH	GCCAGCTCCGGACGGCAACTATGGCTACACC		799	747	0	1546	0.000280653	553	1		1		ACCCTCTCAGACATCTGTGTACTTCTGTGCCAGCTCCGGACGGCAACTATGGCTACACCTTCGGTTCGGGGACCAGGTTAACCGTTGTA	ACCCTCTCAGACATCTGTGTACTTCTGTGCCAGC----------AACTATGGCTACACCTTCGGTTCGGGGACCAGGTTAACCGTTGTA
Productive	0.00034322		TRBV27	TRBJ1-1	ASSLQGATEAF	GCCAGCAGTTTACAGGGAGCCACTGAAGCTTTC	TRBD1	954	591	0	1545	0.000280472	554	1	1	1		CGCCCAGCCCCAACCAGACCTCTCTGTACTTCTGTGCCAGCAGTTTACAGGGAGCCACTGAAGCTTTCTTTGGACAAGGCACCAGACTCACAGTTGTAG	CGCCCAGCCCCAACCAGACCTCTCTGTACTTCTGTGCCAGCAGTTTACAGGG---CACTGAAGCTTTCTTTGGACAAGGCACCAGACTCACAGTTGTAG
Productive	0.00034322		TRBV27	TRBJ2-7	ASSLGGEQY	GCCAGCAGTTTGGGAGGCGAGCAGTAC	TRBD2	664	881	0	1545	0.000280472	554	1	2	1		CGCCCAGCCCCAACCAGACCTCTCTGTACTTCTGTGCCAGCAGTTTGGGAGGCGAGCAGTACTTCGGGCCGGGCACCAGGCTCACGGTCACAG	CGCCCAGCCCCAACCAGACCTCTCTGTACTTCTGTGCCAGCAGTTTGGGAGGCGAGCAGTACTTCGGGCCGGGCACCAGGCTCACGGTCACAG
Productive	0.00034322		TRBV10-1	TRBJ1-6	ASSGTGPNSPLH	GCCAGCAGTGGGACAGGGCCGAATTCACCCCTCCAC	TRBD1	935	610	0	1545	0.000280472	554	1	1	2		GCCTCCTCCCAGACATCTGTATATTTCTGCGCCAGCAGTGGGACAGGGCCGAATTCACCCCTCCACTTTGGGAACGGGACCAGGCTCACTGTGACAG	GCCTCCTCCCAGACATCTGTATATTTCTGCGCCAGCAGTGGGACAGGG---AATTCACCCCTCCACTTTGGGAACGGGACCAGGCTCACTGTGACAG
Unproductive		0.00153208	TRBV24-1	TRBJ1-1	G*TLKL	GGTTGAACACTGAAGCTTTC		754	789	0	1543	0.000280109	555	1		1		CCCCAACCAGACAGCTCTTTATCCTGTGGGTTGAACACTGAAGCTTTCTTTGGACAAGGCACCAGACTCACAGTTGTA	CCCCAACCAGACAGCTCTTTA----------TGAACACTGAAGCTTTCTTTGGACAAGGCACCAGACTCACAGTTGTA
Unproductive		0.00153208	TRBV6-1	TRBJ2-5	ASFGEGGPLPRDPV	GCCAGCTTCGGGGAGGGGGGCCCACTCCCAAGAGACCCAGTAC	TRBD2	747	796	0	1543	0.000280109	555	1	2	1		CGGCTGCTCCCTCCCAGACATCTGTGTACTTCTGTGCCAGCTTCGGGGAGGGGGGCCCACTCCCAAGAGACCCAGTACTTCGGGCCAGGCACGCGGCTCCTGGTGCTC	CGGCTGCTCCCTCCCAGACATCTGTGTACTTCTGTGCCAGC----GGGAGGG----------CCAAGAGACCCAGTACTTCGGGCCAGGCACGCGGCTCCTGGTGCTC
Unproductive		0.00153109	TRBV27	TRBJ2-7	ASSGAPILRAV	GCCAGCAGTGGAGCGCCCATCCTACGAGCAGTAC		726	816	0	1542	0.000279927	556	1		1		CGCCCAGCCCCAACCAGACCTCTCTGTACTTCTGTGCCAGCAGTGGAGCGCCCATCCTACGAGCAGTACTTCGGGCCGGGCACCAGGCTCACGGTCACA	CGCCCAGCCCCAACCAGACCTCTCTGTACTTCTGTGCCAGCAGT----------TCCTACGAGCAGTACTTCGGGCCGGGCACCAGGCTCACGGTCACA
Productive	0.00034233		TRBV6-1	TRBJ1-5	ASSQGSNQPQH	GCCAGCAGTCAGGGAAGCAATCAGCCCCAGCAT	TRBD1	1047	494	0	1541	0.000279746	557	1	1	1		CGGCTGCTCCCTCCCAGACATCTGTGTACTTCTGTGCCAGCAGTCAGGGAAGCAATCAGCCCCAGCATTTTGGTGATGGGACTCGACTCTCCATCCTAG	CGGCTGCTCCCTCCCAGACATCTGTGTACTTCTGTGCCAGCAGTCAGGG-AGCAATCAGCCCCAGCATTTTGGTGATGGGACTCGACTCTCCATCCTAG
Productive	0.00034233		TRBV7-8	TRBJ1-2	ASSLEQGSYGYT	GCCAGCAGCTTAGAGCAGGGGTCCTATGGCTACACC	TRBD1	1457	84	0	1541	0.000279746	557	1	1	1		CCAGCGCACACAGCAGGAGGACTCCGCCGTGTATCTCTGTGCCAGCAGCTTAGAGCAGGGGTCCTATGGCTACACCTTCGGTTCGGGGACCAGGTTAACCGTTGTAG	CCAGCGCACACAGCAGGAGGACTCCGCCGTGTATCTCTGTGCCAGCAGCTTAG--CAGGGG--CTATGGCTACACCTTCGGTTCGGGGACCAGGTTAACCGTTGTAG
Productive	0.00034033		TRBV7-2	TRBJ1-5	ASSPMAGFSQPQH	GCCAGCAGCCCCATGGCGGGGTTTAGTCAGCCCCAGCAT	TRBD2	888	644	0	1532	0.000278112	558	1	1	1		CCAGCGCACACAGCAGGAGGACTCGGCCGTGTATCTCTGTGCCAGCAGCCCCATGGCGGGGTTTAGTCAGCCCCAGCATTTTGGTGATGGGACTCGACTCTCCATCCTAG	CCAGCGCACACAGCAGGAGGACTCGGCCGTGTATCTCTGTGCCAGCAGC------GCGGGG-----TCAGCCCCAGCATTTTGGTGATGGGACTCGACTCTCCATCCTAG
Productive	0.00034033		TRBV6-4	TRBJ2-5	ASSEGSGVRETQY	GCCAGCAGTGAGGGTAGCGGGGTTCGAGAGACCCAGTAC	TRBD2	585	947	0	1532	0.000278112	558	1	1	1		ACCCTCTCAGACATCTGTGTACTTCTGTGCCAGCAGTGAGGGTAGCGGGGTTCGAGAGACCCAGTACTTCGGGCCAGGCACGCGGCTCCTGGTGCTCG	ACCCTCTCAGACATCTGTGTACTTCTGTGCCAGCAGTGA---TAGCGGGG----AGAGACCCAGTACTTCGGGCCAGGCACGCGGCTCCTGGTGCTCG
Productive	0.00034011		TRBV24-1	TRBJ1-6	ATSDGGYNSPLH	GCCACCAGTGATGGGGGCTATAATTCACCCCTCCAC	TRBD1	773	758	0	1531	0.00027793	559	1	1	2		CCCCAACCAGACAGCTCTTTACTTCTGTGCCACCAGTGATGGGGGCTATAATTCACCCCTCCACTTTGGGAACGGGACCAGGCTCACTGTGACAG	CCCCAACCAGACAGCTCTTTACTTCTGTGCCACCAGTGATGGGGGCTATAATTCACCCCTCCACTTTGGGAACGGGACCAGGCTCACTGTGACAG
Productive	0.00033967		TRBV20-1	TRBJ2-3	SASGTDTQY	AGTGCTAGCGGGACAGATACGCAGTAT	TRBD2	786	743	0	1529	0.000277567	560	1	2	1		GCCCATCCTGAAGACAGCAGCTTCTACATCTGCAGTGCTAGCGGGACAGATACGCAGTATTTTGGCCCAGGCACCCGGCTGACAGTGCTCG	GCCCATCCTGAAGACAGCAGCTTCTACATCTGCAGTGCTAGCGGGACAGATACGCAGTATTTTGGCCCAGGCACCCGGCTGACAGTGCTCG
Productive	0.00033922		TRBV6-1	TRBJ1-5	ATRQDSNQPQH	GCCACCCGACAAGATAGCAATCAGCCCCAGCAT		1077	450	0	1527	0.000277204	561	1		1		CGGCTGCTCCCTCCCAGACATCTGTGTACTTCTGTGCCACCCGACAAGATAGCAATCAGCCCCAGCATTTTGGTGATGGGACTCGACTCTCCATCCTAG	CGGCTGCTCCCTCCCAGACATCTGTGTACTTCTGTGCCA----------TAGCAATCAGCCCCAGCATTTTGGTGATGGGACTCGACTCTCCATCCTAG
Productive	0.000339		TRBV7-2	TRBJ2-7	ASSPPAGAAYEQY	GCCAGCAGCCCCCCAGCGGGGGCGGCCTACGAGCAGTAC	TRBD2	755	771	0	1526	0.000277023	562	1	1	1		CCAGCGCACACAGCAGGAGGACTCGGCCGTGTATCTCTGTGCCAGCAGCCCCCCAGCGGGGGCGGCCTACGAGCAGTACTTCGGGCCGGGCACCAGGCTCACGGTCACAG	CCAGCGCACACAGCAGGAGGACTCGGCCGTGTATCTCTGTGCCAGCAGC-----AGCGGGGG---CCTACGAGCAGTACTTCGGGCCGGGCACCAGGCTCACGGTCACAG
Productive	0.00033856		TRBV20-1	TRBJ2-3	SARGQPSTDTQY	AGTGCTAGGGGACAGCCTAGCACAGATACGCAGTAT	TRBD1	712	812	0	1524	0.00027666	563	1	1	1		GCCCATCCTGAAGACAGCAGCTTCTACATCTGCAGTGCTAGGGGACAGCCTAGCACAGATACGCAGTATTTTGGCCCAGGCACCCGGCTGACAGTGCTCG	GCCCATCCTGAAGACAGCAGCTTCTACATCTGCAGTGCTAGGGGACAG---AGCACAGATACGCAGTATTTTGGCCCAGGCACCCGGCTGACAGTGCTCG
Productive	0.00033856		TRBV24-1	TRBJ2-7	ATSVGAGIYEQY	GCCACCAGTGTAGGGGCGGGGATATACGAGCAGTAC	TRBD2	550	974	0	1524	0.00027666	563	1	1	1		CCCCAACCAGACAGCTCTTTACTTCTGTGCCACCAGTGTAGGGGCGGGGATATACGAGCAGTACTTCGGGCCGGGCACCAGGCTCACGGTCACAG	CCCCAACCAGACAGCTCTTTACTTCTGTGCCACCAGTG-----GCGGGG---TACGAGCAGTACTTCGGGCCGGGCACCAGGCTCACGGTCACAG
Productive	0.00033767		TRBV6-4	TRBJ1-6	ASSERGANSPLH	GCCAGCAGCGAGAGGGGGGCTAATTCACCCCTCCAC	TRBD1	872	648	0	1520	0.000275933	564	1	1	2		ACCCTCTCAGACATCTGTGTACTTCTGTGCCAGCAGCGAGAGGGGGGCTAATTCACCCCTCCACTTTGGGAACGGGACCAGGCTCACTGTGACAG	ACCCTCTCAGACATCTGTGTACTTCTGTGCCAGCAG------GGGGGCTAATTCACCCCTCCACTTTGGGAACGGGACCAGGCTCACTGTGACAG
Productive	0.00033678		TRBV6-1	TRBJ1-2	ATDRANYGYT	GCCACCGACAGGGCTAACTATGGCTACACC	TRBD1	684	832	0	1516	0.000275207	565	1	1	1		GCTCCCTCCCAGACATCTGTGTACTTCTGTGCCACCGACAGGGCTAACTATGGCTACACCTTCGGTTCGGGGACCAGGTTAACCGTTGTAG	GCTCCCTCCCAGACATCTGTGTACTTCTGTGCCA--GACAGGGCTAACTATGGCTACACCTTCGGTTCGGGGACCAGGTTAACCGTTGTAG
Productive	0.00033611		TRBV6-5	TRBJ2-7	ASSYDPGTGDAHEQY	GCCAGCAGTTACGACCCCGGGACAGGGGATGCCCACGAGCAGTAC	TRBD1	782	731	0	1513	0.000274663	566	1	1	1		CGGCTGCTCCCTCCCAGACATCTGTGTACTTCTGTGCCAGCAGTTACGACCCCGGGACAGGGGATGCCCACGAGCAGTACTTCGGGCCGGGCACCAGGCTCACGGTCACAG	CGGCTGCTCCCTCCCAGACATCTGTGTACTTCTGTGCCAGCAGTTAC------GGGACAGGGG------ACGAGCAGTACTTCGGGCCGGGCACCAGGCTCACGGTCACAG
Productive	0.00033589		TRBV7-9	TRBJ1-5	ASSLGQSNQPQH	GCCAGCAGCTTAGGACAAAGCAATCAGCCCCAGCAT	TRBD1	1011	501	0	1512	0.000274481	567	1	1	1		CCAGCGCACAGAGCAGGGGGACTCGGCCATGTATCTCTGTGCCAGCAGCTTAGGACAAAGCAATCAGCCCCAGCATTTTGGTGATGGGACTCGACTCTCCATCCTAG	CCAGCGCACAGAGCAGGGGGACTCGGCCATGTATCTCTGTGCCAGCAGCTTAGGACA-AGCAATCAGCCCCAGCATTTTGGTGATGGGACTCGACTCTCCATCCTAG
Productive	0.00033589		TRBV20-1	TRBJ2-1	SALGASGTYNEQF	AGTGCCCTGGGGGCTAGCGGAACCTACAATGAGCAGTTC	TRBD2	637	875	0	1512	0.000274481	567	1	1	1		GCCCATCCTGAAGACAGCAGCTTCTACATCTGCAGTGCCCTGGGGGCTAGCGGAACCTACAATGAGCAGTTCTTCGGGCCAGGGACACGGCTCACCGTGCTAG	GCCCATCCTGAAGACAGCAGCTTCTACATCTGCAGTGC--------CTAGCGG--CCTACAATGAGCAGTTCTTCGGGCCAGGGACACGGCTCACCGTGCTAG
Productive	0.00033567		TRBV15	TRBJ2-7	ATSRDRTGAYEQY	GCCACCAGCAGAGACCGGACAGGGGCCTACGAGCAGTAC	TRBD1	518	993	0	1511	0.0002743	568	2	1	1		CACCAGGCCTGGGGGACGCAGCCATGTACCTGTGTGCCACCAGCAGAGACCGGACAGGGGCCTACGAGCAGTACTTCGGGCCGGGCACCAGGCTCACGGTCACAG	CACCAGGCCTGGGGGACGCAGCCATGTACCTGTGTGCCACCAGC-------GGACAGGGGCCTACGAGCAGTACTTCGGGCCGGGCACCAGGCTCACGGTCACAG
Unproductive		0.00149931	TRBV6-5	TRBJ2-5	ASS**QETQY	GCCAGCAGTTAATAACAAGAGACCCAGTAC		849	661	0	1510	0.000274118	569	1		1		CGGCTGCTCCCTCCCAGACATCTGTGTACTTCTGTGCCAGCAGTTAATAACAAGAGACCCAGTACTTCGGGCCAGGCACGCGGCTCCTGGTGCTC	CGGCTGCTCCCTCCCAGACATCTGTGTACTTCTGTGCCAGCAGTTA----CAAGAGACCCAGTACTTCGGGCCAGGCACGCGGCTCCTGGTGCTC
Productive	0.00033523		TRBV19	TRBJ2-5	ASSIRETQY	GCCAGTAGTATAAGGGAGACCCAGTAC		887	622	0	1509	0.000273937	570	1		1		CGGCCCAAAAGAACCCGACAGCTTTCTATCTCTGTGCCAGTAGTATAAGGGAGACCCAGTACTTCGGGCCAGGCACGCGGCTCCTGGTGCTCG	CGGCCCAAAAGAACCCGACAGCTTTCTATCTCTGTGCCAGTAGTATA---GAGACCCAGTACTTCGGGCCAGGCACGCGGCTCCTGGTGCTCG
Productive	0.00033523		TRBV7-9	TRBJ1-2	ASSLGGGQTNYGYT	GCCAGCAGCTTAGGGGGTGGGCAGACTAACTATGGCTACACC	TRBD1	969	540	0	1509	0.000273937	570	1	1	1		CCAGCGCACAGAGCAGGGGGACTCGGCCATGTATCTCTGTGCCAGCAGCTTAGGGGGTGGGCAGACTAACTATGGCTACACCTTCGGTTCGGGGACCAGGTTAACCGTTGTAG	CCAGCGCACAGAGCAGGGGGACTCGGCCATGTATCTCTGTGCCAGCAGCTTAGGGGG--------CTAACTATGGCTACACCTTCGGTTCGGGGACCAGGTTAACCGTTGTAG
Productive	0.00033411		TRBV20-1	TRBJ2-5	SASPGVGAGGGWQETQY	AGTGCTTCTCCAGGGGTAGGCGCGGGGGGCGGTTGGCAAGAGACCCAGTAC	TRBD2	926	578	0	1504	0.000273029	571	1	1	1		GCCCATCCTGAAGACAGCAGCTTCTACATCTGCAGTGCTTCTCCAGGGGTAGGCGCGGGGGGCGGTTGGCAAGAGACCCAGTACTTCGGGCCAGGCACGCGGCTCCTGGTGCTCG	GCCCATCCTGAAGACAGCAGCTTCTACATCTGCAGTGCT---------------GCGGGGGG-------CAAGAGACCCAGTACTTCGGGCCAGGCACGCGGCTCCTGGTGCTCG
Productive	0.00033278		TRBV27	TRBJ1-2	ASSPLRQNYGYT	GCCAGCAGTCCCTTAAGGCAGAACTATGGCTACACC		863	635	0	1498	0.00027194	572	1		1		CGCCCAGCCCCAACCAGACCTCTCTGTACTTCTGTGCCAGCAGTCCCTTAAGGCAGAACTATGGCTACACCTTCGGTTCGGGGACCAGGTTAACCGTTGTAG	CGCCCAGCCCCAACCAGACCTCTCTGTACTTCTGTGCCAGCAGT------------AACTATGGCTACACCTTCGGTTCGGGGACCAGGTTAACCGTTGTAG
Productive	0.00033256		TRBV7-9	TRBJ1-6	ASSPNVESPLH	GCCAGCAGCCCGAATGTCGAGTCACCCCTCCAC		954	543	0	1497	0.000271758	573	1		2		CCAGCGCACAGAGCAGGGGGACTCGGCCATGTATCTCTGTGCCAGCAGCCCGAATGTCGAGTCACCCCTCCACTTTGGGAACGGGACCAGGCTCACTGTGACAG	CCAGCGCACAGAGCAGGGGGACTCGGCCATGTATCTCTGTGCCAGCAGC------------TCACCCCTCCACTTTGGGAACGGGACCAGGCTCACTGTGACAG
Productive	0.00033234		TRBV28	TRBJ1-2	ASWTENYGYT	GCCAGCTGGACCGAAAACTATGGCTACACC		1050	446	0	1496	0.000271577	574	1		1		CCGCCAGCACCAACCAGACATCTATGTACCTCTGTGCCAGCTGGACCGAAAACTATGGCTACACCTTCGGTTCGGGGACCAGGTTAACCGTTGTAG	CCGCCAGCACCAACCAGACATCTATGTACCTCTGTGCCAGC---------AACTATGGCTACACCTTCGGTTCGGGGACCAGGTTAACCGTTGTAG
Productive	0.00033234		TRBV20-1	TRBJ1-5	SAYSIVNQPQH	AGTGCTTACAGCATAGTAAATCAGCCCCAGCAT		832	664	0	1496	0.000271577	574	1		1		GCCCATCCTGAAGACAGCAGCTTCTACATCTGCAGTGCTTACAGCATAGTAAATCAGCCCCAGCATTTTGGTGATGGGACTCGACTCTCCATCCTAG	GCCCATCCTGAAGACAGCAGCTTCTACATCTGCAGTGCT------------AATCAGCCCCAGCATTTTGGTGATGGGACTCGACTCTCCATCCTAG
Productive	0.00033212		TRBV20-1	TRBJ1-1	SARDPMNTEAF	AGTGCCAGGGACCCTATGAACACTGAAGCTTTC	TRBD1	820	675	0	1495	0.000271395	575	1	1	1		GCCCATCCTGAAGACAGCAGCTTCTACATCTGCAGTGCCAGGGACCCTATGAACACTGAAGCTTTCTTTGGACAAGGCACCAGACTCACAGTTGTAG	GCCCATCCTGAAGACAGCAGCTTCTACATCTGCAGTGCCAGGG------TGAACACTGAAGCTTTCTTTGGACAAGGCACCAGACTCACAGTTGTAG
Productive	0.00033189		TRBV7-2	TRBJ1-1	ASRPTGSPGAF	GCCAGCAGACCAACGGGGTCGCCTGGGGCTTTC	TRBD1	939	555	0	1494	0.000271214	576	1	1	1		CCAGCGCACACAGCAGGAGGACTCGGCCGTGTATCTCTGTGCCAGCAGACCAACGGGGTCGCCTGGGGCTTTCTTTGGACAAGGCACCAGACTCACAGTTGTAG	CCAGCGCACACAGCAGGAGGACTCGGCCGTGTATCTCTGTGCCAGCAG----------------GGGGCTTTCTTTGGACAAGGCACCAGACTCACAGTTGTAG
Unproductive		0.00148243	TRBV7-3	TRBJ2-1	ASSLYSGGPPSGAV	GCCAGCAGCTTATATAGCGGGGGGCCTCCGTCGGGAGCAGTTC	TRBD2	1473	20	0	1493	0.000271032	577	1	1	1		CCAGCGCACAGAGCGGGGGGACTCAGCCGTGTATCTCTGTGCCAGCAGCTTATATAGCGGGGGGCCTCCGTCGGGAGCAGTTCTTCGGGCCAGGGACACGGCTCACCGTGCTA	CCAGCGCACAGAGCGGGGGGACTCAGCCGTGTATCTCTGTGCCAGCAGCTTA--TAGCGGGGGG----------GAGCAGTTCTTCGGGCCAGGGACACGGCTCACCGTGCTA
Productive	0.00033123		TRBV28	TRBJ2-5	ASSSGLAGRETQY	GCCAGCAGCTCGGGACTAGCGGGGCGAGAGACCCAGTAC	TRBD2	851	640	0	1491	0.000270669	578	1	1	1		CCGCCAGCACCAACCAGACATCTATGTACCTCTGTGCCAGCAGCTCGGGACTAGCGGGGCGAGAGACCCAGTACTTCGGGCCAGGCACGCGGCTCCTGGTGCTCG	CCGCCAGCACCAACCAGACATCTATGTACCTCTGTGCCAGCAG---GGGACTAGCGGGG--AGAGACCCAGTACTTCGGGCCAGGCACGCGGCTCCTGGTGCTCG
Productive	0.00033078		TRBV7-9	TRBJ1-2	ASRTLRDRGYGYT	GCCAGCAGAACCCTCCGGGACAGGGGATATGGCTACACC	TRBD1	970	519	0	1489	0.000270306	579	1	1	1		CCAGCGCACAGAGCAGGGGGACTCGGCCATGTATCTCTGTGCCAGCAGAACCCTCCGGGACAGGGGATATGGCTACACCTTCGGTTCGGGGACCAGGTTAACCGTTGTAG	CCAGCGCACAGAGCAGGGGGACTCGGCCATGTATCTCTGTGCCAGCAG--------GGGACAGGGG-TATGGCTACACCTTCGGTTCGGGGACCAGGTTAACCGTTGTAG
Productive	0.00033056		TRBV7-2	TRBJ1-2	ASSLVGGTGSDGYT	GCCAGCAGCTTAGTAGGCGGGACGGGGTCGGATGGCTACACC	TRBD2	957	531	0	1488	0.000270124	580	1	2	1		CCAGCGCACACAGCAGGAGGACTCGGCCGTGTATCTCTGTGCCAGCAGCTTAGTAGGCGGGACGGGGTCGGATGGCTACACCTTCGGTTCGGGGACCAGGTTAACCGTTGTAG	CCAGCGCACACAGCAGGAGGACTCGGCCGTGTATCTCTGTGCCAGCAGCTTAG---GCGGGA---------ATGGCTACACCTTCGGTTCGGGGACCAGGTTAACCGTTGTAG
Productive	0.00033056		TRBV7-6	TRBJ2-7	ASSLDRGRGEQY	GCCAGCAGCTTGGACAGGGGGCGAGGAGAGCAGTAC	TRBD1	701	787	0	1488	0.000270124	580	1	1	1		CCAGCGCACAGAGCAGCGGGACTCGGCCATGTATCGCTGTGCCAGCAGCTTGGACAGGGGGCGAGGAGAGCAGTACTTCGGGCCGGGCACCAGGCTCACGGTCACAG	CCAGCGCACAGAGCAGCGGGACTCGGCCATGTATCGCTGTGCCAGCAGCTTGGACAGGGGGC-----GAGCAGTACTTCGGGCCGGGCACCAGGCTCACGGTCACAG
Productive	0.00032967		TRBV28	TRBJ2-5	ASSKGGAVETQY	GCCAGCAGTAAGGGAGGAGCAGTAGAGACCCAGTAC	TRBD2	866	618	0	1484	0.000269398	581	1	2	1		CCGCCAGCACCAACCAGACATCTATGTACCTCTGTGCCAGCAGTAAGGGAGGAGCAGTAGAGACCCAGTACTTCGGGCCAGGCACGCGGCTCCTGGTGCTCG	CCGCCAGCACCAACCAGACATCTATGTACCTCTGTGCCAGCAGT--GGGAGG------AGAGACCCAGTACTTCGGGCCAGGCACGCGGCTCCTGGTGCTCG
Unproductive		0.0014735	TRBV27	TRBJ2-7	ASSLS*QY	GCCAGCAGTTTATCTTAGCAGTAC		681	803	0	1484	0.000269398	581	1		1		CGCCCAGCCCCAACCAGACCTCTCTGTACTTCTGTGCCAGCAGTTTATCTTAGCAGTACTTCGGGCCGGGCACCAGGCTCACGGTCACA	CGCCCAGCCCCAACCAGACCTCTCTGTACTTCTGTGCCAGCAGTTTATC--AGCAGTACTTCGGGCCGGGCACCAGGCTCACGGTCACA
Productive	0.00032923		TRBV27	TRBJ1-2	ASSGQGLNYGYT	GCCAGCTCAGGACAGGGCCTTAACTATGGCTACACC	TRBD1	897	585	0	1482	0.000269035	582	1	1	1		CGCCCAGCCCCAACCAGACCTCTCTGTACTTCTGTGCCAGCTCAGGACAGGGCCTTAACTATGGCTACACCTTCGGTTCGGGGACCAGGTTAACCGTTGTAG	CGCCCAGCCCCAACCAGACCTCTCTGTACTTCTGTGCCAGC---GGACAGGG---TAACTATGGCTACACCTTCGGTTCGGGGACCAGGTTAACCGTTGTAG
Unproductive		0.00147052	TRBV24-1	TRBJ1-5	ATSDHRL*QSAPA	GCCACCAGTGATCACAGGTTGTAGCAATCAGCCCCAGCAT	TRBD1	745	736	0	1481	0.000268854	583	1	1	1		CCCCAACCAGACAGCTCTTTACTTCTGTGCCACCAGTGATCACAGGTTGTAGCAATCAGCCCCAGCATTTTGGTGATGGGACTCGACTCTCCATCCTA	CCCCAACCAGACAGCTCTTTACTTCTGTGCCACCAGTGAT-ACAGG---TAGCAATCAGCCCCAGCATTTTGGTGATGGGACTCGACTCTCCATCCTA
Productive	0.00032856		TRBV7-9	TRBJ2-7	ASSLGSEQY	GCCAGCAGCTTAGGTAGCGAGCAGTAC	TRBD2	765	714	0	1479	0.00026849	584	1	1	1		CCAGCGCACAGAGCAGGGGGACTCGGCCATGTATCTCTGTGCCAGCAGCTTAGGTAGCGAGCAGTACTTCGGGCCGGGCACCAGGCTCACGGTCACAG	CCAGCGCACAGAGCAGGGGGACTCGGCCATGTATCTCTGTGCCAGCAGCTTAG-TAGCGAGCAGTACTTCGGGCCGGGCACCAGGCTCACGGTCACAG
Productive	0.00032856		TRBV15	TRBJ1-5	ATSPTGLADQPQH	GCCACCAGCCCGACAGGGCTAGCGGATCAGCCCCAGCAT	TRBD1	644	835	0	1479	0.00026849	584	2	1	1		CACCAGGCCTGGGGGACGCAGCCATGTACCTGTGTGCCACCAGCCCGACAGGGCTAGCGGATCAGCCCCAGCATTTTGGTGATGGGACTCGACTCTCCATCCTAG	CACCAGGCCTGGGGGACGCAGCCATGTACCTGTGTGCCACCAGC--GACAGGG-------ATCAGCCCCAGCATTTTGGTGATGGGACTCGACTCTCCATCCTAG
Productive	0.00032856		TRBV6-1	TRBJ1-2	ASSEASRYGYT	GCCAGCAGTGAAGCCTCCCGCTATGGCTACACC		879	600	0	1479	0.00026849	584	1		1		CGGCTGCTCCCTCCCAGACATCTGTGTACTTCTGTGCCAGCAGTGAAGCCTCCCGCTATGGCTACACCTTCGGTTCGGGGACCAGGTTAACCGTTGTAG	CGGCTGCTCCCTCCCAGACATCTGTGTACTTCTGTGCCAGCAGTGAAGC------CTATGGCTACACCTTCGGTTCGGGGACCAGGTTAACCGTTGTAG
Unproductive		0.00146754	TRBV20-1	TRBJ2-7	SARGPADLRAV	AGTGCTCGTGGGCCCGCGGATCTACGAGCAGTAC	TRBD2	571	907	0	1478	0.000268309	585	1	1	1		GCCCATCCTGAAGACAGCAGCTTCTACATCTGCAGTGCTCGTGGGCCCGCGGATCTACGAGCAGTACTTCGGGCCGGGCACCAGGCTCACGGTCACA	GCCCATCCTGAAGACAGCAGCTTCTACATCTGCAGTGCT------CCCGC----CTACGAGCAGTACTTCGGGCCGGGCACCAGGCTCACGGTCACA
Productive	0.00032812		TRBV20-1	TRBJ1-1	SAPSAGRDTEAF	AGTGCTCCCTCGGCAGGGAGGGACACTGAAGCTTTC	TRBD2	780	697	0	1477	0.000268127	586	1	2	1		GCCCATCCTGAAGACAGCAGCTTCTACATCTGCAGTGCTCCCTCGGCAGGGAGGGACACTGAAGCTTTCTTTGGACAAGGCACCAGACTCACAGTTGTAG	GCCCATCCTGAAGACAGCAGCTTCTACATCTGCAGTGCT---------GGGAGGGACACTGAAGCTTTCTTTGGACAAGGCACCAGACTCACAGTTGTAG
Productive	0.00032812		TRBV28	TRBJ2-3	ASSPPEGITDTQY	GCCAGCAGTCCTCCGGAAGGAATAACAGATACGCAGTAT		485	992	0	1477	0.000268127	586	1		1		CCGCCAGCACCAACCAGACATCTATGTACCTCTGTGCCAGCAGTCCTCCGGAAGGAATAACAGATACGCAGTATTTTGGCCCAGGCACCCGGCTGACAGTGCTCG	CCGCCAGCACCAACCAGACATCTATGTACCTCTGTGCCAGCAGT---------------ACAGATACGCAGTATTTTGGCCCAGGCACCCGGCTGACAGTGCTCG
Productive	0.00032812		TRBV10-3	TRBJ1-2	AITGQGASGYT	GCCATCACCGGACAGGGGGCTAGTGGCTACACC	TRBD1	866	611	0	1477	0.000268127	586	1	1	1		ACCAGCTCCCAGACATCTGTGTACTTCTGTGCCATCACCGGACAGGGGGCTAGTGGCTACACCTTCGGTTCGGGGACCAGGTTAACCGTTGTAG	ACCAGCTCCCAGACATCTGTGTACTTCTGTGCCATCA--GGACAGGGGGC---TGGCTACACCTTCGGTTCGGGGACCAGGTTAACCGTTGTAG
Unproductive		0.00146655	TRBV20-1	TRBJ2-7	SARGAAATSS	AGTGCTAGAGGAGCGGCGGCTACGAGCAGTAC	TRBD2	587	890	0	1477	0.000268127	586	1	1	1		GCCCATCCTGAAGACAGCAGCTTCTACATCTGCAGTGCTAGAGGAGCGGCGGCTACGAGCAGTACTTCGGGCCGGGCACCAGGCTCACGGTCACA	GCCCATCCTGAAGACAGCAGCTTCTACATCTGCAGTGCTAGAG-AGCGG---CTACGAGCAGTACTTCGGGCCGGGCACCAGGCTCACGGTCACA
Productive	0.00032789		TRBV20-1	TRBJ2-7	SARPDRLIGEQY	AGTGCTAGACCCGACCGCCTGATTGGCGAGCAGTAC		635	841	0	1476	0.000267946	587	1		1		GCCCATCCTGAAGACAGCAGCTTCTACATCTGCAGTGCTAGACCCGACCGCCTGATTGGCGAGCAGTACTTCGGGCCGGGCACCAGGCTCACGGTCACAG	GCCCATCCTGAAGACAGCAGCTTCTACATCTGCAGTGCTAGA-----------------CGAGCAGTACTTCGGGCCGGGCACCAGGCTCACGGTCACAG
Productive	0.00032789		TRBV7-2	TRBJ2-7	ASSLYRDPWEQY	GCCAGCAGCTTATACAGGGATCCGTGGGAGCAGTAC	TRBD1	672	804	0	1476	0.000267946	587	1	1	1		CCAGCGCACACAGCAGGAGGACTCGGCCGTGTATCTCTGTGCCAGCAGCTTATACAGGGATCCGTGGGAGCAGTACTTCGGGCCGGGCACCAGGCTCACGGTCACAG	CCAGCGCACACAGCAGGAGGACTCGGCCGTGTATCTCTGTGCCAGCAGCTTA-ACAGGG--------GAGCAGTACTTCGGGCCGGGCACCAGGCTCACGGTCACAG
Productive	0.00032767		TRBV20-1	TRBJ2-7	SAGRGSYEQY	AGTGCTGGCAGGGGATCCTACGAGCAGTAC	TRBD1	581	894	0	1475	0.000267764	588	1	1	1		GCCCATCCTGAAGACAGCAGCTTCTACATCTGCAGTGCTGGCAGGGGATCCTACGAGCAGTACTTCGGGCCGGGCACCAGGCTCACGGTCACAG	GCCCATCCTGAAGACAGCAGCTTCTACATCTGCAGTGCT--CAGGGG-TCCTACGAGCAGTACTTCGGGCCGGGCACCAGGCTCACGGTCACAG
Productive	0.00032767		TRBV27	TRBJ1-5	ASSHGAGGNQPQH	GCCAGCAGTCACGGCGCGGGGGGGAATCAGCCCCAGCAT	TRBD2	894	581	0	1475	0.000267764	588	1	1	1		CGCCCAGCCCCAACCAGACCTCTCTGTACTTCTGTGCCAGCAGTCACGGCGCGGGGGGGAATCAGCCCCAGCATTTTGGTGATGGGACTCGACTCTCCATCCTAG	CGCCCAGCCCCAACCAGACCTCTCTGTACTTCTGTGCCAGCAGT------GCGGGGGGGAATCAGCCCCAGCATTTTGGTGATGGGACTCGACTCTCCATCCTAG
Productive	0.00032678		TRBV6-1	TRBJ1-6	ASSTRQGANSPLH	GCCAGCAGTACACGACAGGGGGCTAATTCACCCCTCCAC	TRBD1	762	709	0	1471	0.000267038	589	1	1	2		GCTCCCTCCCAGACATCTGTGTACTTCTGTGCCAGCAGTACACGACAGGGGGCTAATTCACCCCTCCACTTTGGGAACGGGACCAGGCTCACTGTGACAG	GCTCCCTCCCAGACATCTGTGTACTTCTGTGCCAGCAGT----GACAGGGGGCTAATTCACCCCTCCACTTTGGGAACGGGACCAGGCTCACTGTGACAG
Productive	0.00032656		TRBV7-8	TRBJ2-5	ASSLLSSGAQETQY	GCCAGCAGCTTACTGTCTAGCGGGGCACAAGAGACCCAGTAC	TRBD2	1439	31	0	1470	0.000266857	590	1	1	1		CCAGCGCACACAGCAGGAGGACTCCGCCGTGTATCTCTGTGCCAGCAGCTTACTGTCTAGCGGGGCACAAGAGACCCAGTACTTCGGGCCAGGCACGCGGCTCCTGGTGCTCG	CCAGCGCACACAGCAGGAGGACTCCGCCGTGTATCTCTGTGCCAGCAGCTTA----CTAGCGGGG--CAAGAGACCCAGTACTTCGGGCCAGGCACGCGGCTCCTGGTGCTCG
Productive	0.00032656		TRBV7-3	TRBJ2-5	ASSLFLGGAETQY	GCCAGCAGCTTATTCTTAGGGGGCGCGGAGACCCAGTAC	TRBD1	840	630	0	1470	0.000266857	590	1	1	1		CCAGCGCACAGAGCGGGGGGACTCAGCCGTGTATCTCTGTGCCAGCAGCTTATTCTTAGGGGGCGCGGAGACCCAGTACTTCGGGCCAGGCACGCGGCTCCTGGTGCTCG	CCAGCGCACAGAGCGGGGGGACTCAGCCGTGTATCTCTGTGCCAGCAGCTTA-----AGGGGGC---GAGACCCAGTACTTCGGGCCAGGCACGCGGCTCCTGGTGCTCG
Productive	0.00032634		TRBV28	TRBJ1-5	ASRPLDRNQPQH	GCCAGCAGGCCTCTGGACAGAAATCAGCCCCAGCAT	TRBD1	987	482	0	1469	0.000266675	591	1	1	1		CCGCCAGCACCAACCAGACATCTATGTACCTCTGTGCCAGCAGGCCTCTGGACAGAAATCAGCCCCAGCATTTTGGTGATGGGACTCGACTCTCCATCCTAG	CCGCCAGCACCAACCAGACATCTATGTACCTCTGTGCCAGCAG------GGACAG-AATCAGCCCCAGCATTTTGGTGATGGGACTCGACTCTCCATCCTAG
Productive	0.00032634		TRBV28	TRBJ2-5	ASTSSRSGGQTQY	GCCAGCACCTCCTCCCGATCCGGAGGGCAGACCCAGTAC	TRBD2	905	564	0	1469	0.000266675	591	1	2	1		CCGCCAGCACCAACCAGACATCTATGTACCTCTGTGCCAGCACCTCCTCCCGATCCGGAGGGCAGACCCAGTACTTCGGGCCAGGCACGCGGCTCCTGGTGCTCG	CCGCCAGCACCAACCAGACATCTATGTACCTCTGTGCCAGCA--------------GGAGGG-AGACCCAGTACTTCGGGCCAGGCACGCGGCTCCTGGTGCTCG
Productive	0.00032612		TRBV20-1	TRBJ2-7	SAWEGAVNEQY	AGTGCCTGGGAGGGTGCGGTCAACGAGCAGTAC	TRBD2	591	877	0	1468	0.000266494	592	1	2	1		GCCCATCCTGAAGACAGCAGCTTCTACATCTGCAGTGCCTGGGAGGGTGCGGTCAACGAGCAGTACTTCGGGCCGGGCACCAGGCTCACGGTCACAG	GCCCATCCTGAAGACAGCAGCTTCTACATCTGCAGTGC--GGGAGGG--------ACGAGCAGTACTTCGGGCCGGGCACCAGGCTCACGGTCACAG
Productive	0.00032567		TRBV7-8	TRBJ2-7	ASSPSKYEQY	GCCAGCAGCCCGTCTAAGTACGAGCAGTAC		728	738	0	1466	0.000266131	593	3		1		CCAGCGCACACAGCAGGAGGACTCCGCCGTGTATCTCTGTGCCAGCAGCCCGTCTAAGTACGAGCAGTACTTCGGGCCGGGCACCAGGCTCACGGTCACA	CCAGCGCACACAGCAGGAGGACTCCGCCGTGTATCTCTGTGCCAGCAGCC--------TACGAGCAGTACTTCGGGCCGGGCACCAGGCTCACGGTCACA
Productive	0.00032567		TRBV6-1	TRBJ2-5	ASSADRVRETQY	GCCAGCAGTGCTGACAGGGTACGAGAGACCCAGTAC	TRBD1	707	759	0	1466	0.000266131	593	1	1	1		CGGCTGCTCCCTCCCAGACATCTGTGTACTTCTGTGCCAGCAGTGCTGACAGGGTACGAGAGACCCAGTACTTCGGGCCAGGCACGCGGCTCCTGGTGCTCG	CGGCTGCTCCCTCCCAGACATCTGTGTACTTCTGTGCCAGCAGTG--GACAGGG----AGAGACCCAGTACTTCGGGCCAGGCACGCGGCTCCTGGTGCTCG
Productive	0.00032523		TRBV24-1	TRBJ1-2	ATSEGINYGYT	GCCACCAGTGAGGGTATTAACTATGGCTACACC	TRBD2	717	747	0	1464	0.000265767	594	1	2	1		CCCCAACCAGACAGCTCTTTACTTCTGTGCCACCAGTGAGGGTATTAACTATGGCTACACCTTCGGTTCGGGGACCAGGTTAACCGTTGTAG	CCCCAACCAGACAGCTCTTTACTTCTGTGCCACCAGTGAGGG---TAACTATGGCTACACCTTCGGTTCGGGGACCAGGTTAACCGTTGTAG
Productive	0.00032478		TRBV20-1	TRBJ2-3	SVAGLVVADTQY	AGTGTCGCCGGACTAGTTGTAGCAGATACGCAGTAT	TRBD2	699	763	0	1462	0.000265404	595	1	1	1		GCCCATCCTGAAGACAGCAGCTTCTACATCTGCAGTGTCGCCGGACTAGTTGTAGCAGATACGCAGTATTTTGGCCCAGGCACCCGGCTGACAGTGCTCG	GCCCATCCTGAAGACAGCAGCTTCTACATCTGCAGTG-----GGACTAG------CAGATACGCAGTATTTTGGCCCAGGCACCCGGCTGACAGTGCTCG
Unproductive		0.00145165	TRBV21-1	TRBJ1-2	ASREGRWLH	GCCAGCAGGGAGGGGCGCTGGCTACACC	TRBD2	852	610	0	1462	0.000265404	595	1	2	1		CCACGGAGTCAGGGGACACAGCACTGTATTTCTGTGCCAGCAGGGAGGGGCGCTGGCTACACCTTCGGTTCGGGGACCAGGTTAACCGTTGTA	CCACGGAGTCAGGGGACACAGCACTGTATTTCTGTGCCAGCAGGGAGGG----TGGCTACACCTTCGGTTCGGGGACCAGGTTAACCGTTGTA
Productive	0.00032434		TRBV7-6	TRBJ2-7	ASSLSDGYEQY	GCCAGCAGCTTATCGGACGGATACGAGCAGTAC		658	802	0	1460	0.000265041	596	1		1		CCAGCGCACAGAGCAGCGGGACTCGGCCATGTATCGCTGTGCCAGCAGCTTATCGGACGGATACGAGCAGTACTTCGGGCCGGGCACCAGGCTCACGGTCACAG	CCAGCGCACAGAGCAGCGGGACTCGGCCATGTATCGCTGTGCCAGCAGCTTA---------TACGAGCAGTACTTCGGGCCGGGCACCAGGCTCACGGTCACAG
Productive	0.0003239		TRBV6-5	TRBJ1-1	ASSYGVLDTEAF	GCCAGCAGTTATGGGGTACTGGACACTGAAGCTTTC		998	460	0	1458	0.000264678	597	1		1		CGGCTGCTCCCTCCCAGACATCTGTGTACTTCTGTGCCAGCAGTTATGGGGTACTGGACACTGAAGCTTTCTTTGGACAAGGCACCAGACTCACAGTTGTAG	CGGCTGCTCCCTCCCAGACATCTGTGTACTTCTGTGCCAGCAGTTA-----------ACACTGAAGCTTTCTTTGGACAAGGCACCAGACTCACAGTTGTAG
Productive	0.00032345		TRBV20-1	TRBJ1-5	SATPGRPNQPQH	AGTGCTACCCCGGGACGGCCCAATCAGCCCCAGCAT	TRBD1	183	1273	0	1456	0.000264315	598	1	1	1		GCCCATCCTGAAGACAGCAGCTTCTACATCTGCAGTGCTACCCCGGGACGGCCCAATCAGCCCCAGCATTTTGGTGATGGGACTCGACTCTCCATCCTAG	GCCCATCCTGAAGACAGCAGCTTCTACATCTGCAGTGCTA----GGGAC----CAATCAGCCCCAGCATTTTGGTGATGGGACTCGACTCTCCATCCTAG
Unproductive		0.0014457	TRBV24-1	TRBJ2-1	ATSDSSGDMSS	GCCACCAGTGATTCCTCGGGGGACATGAGCAGTTC	TRBD1	600	856	0	1456	0.000264315	598	1	1	1		CCCCAACCAGACAGCTCTTTACTTCTGTGCCACCAGTGATTCCTCGGGGGACATGAGCAGTTCTTCGGGCCAGGGACACGGCTCACCGTGCTA	CCCCAACCAGACAGCTCTTTACTTCTGTGCCACCAGTGATT------GGGACATGAGCAGTTCTTCGGGCCAGGGACACGGCTCACCGTGCTA
Productive	0.00032301		TRBV27	TRBJ1-5	ASSLSSGRPQH	GCCAGCAGTTTAAGTAGTGGTCGGCCCCAGCAT		912	542	0	1454	0.000263952	599	1		1		CGCCCAGCCCCAACCAGACCTCTCTGTACTTCTGTGCCAGCAGTTTAAGTAGTGGTCGGCCCCAGCATTTTGGTGATGGGACTCGACTCTCCATCCTAG	CGCCCAGCCCCAACCAGACCTCTCTGTACTTCTGTGCCAGCAGTTTA-----------GCCCCAGCATTTTGGTGATGGGACTCGACTCTCCATCCTAG
Productive	0.00032279		TRBV7-9	TRBJ1-1	ASSTTGGRTEAF	GCCAGCAGCACGACAGGGGGGAGGACTGAAGCTTTC	TRBD1	933	520	0	1453	0.000263771	600	1	1	1		CCAGCGCACAGAGCAGGGGGACTCGGCCATGTATCTCTGTGCCAGCAGCACGACAGGGGGGAGGACTGAAGCTTTCTTTGGACAAGGCACCAGACTCACAGTTGTAG	CCAGCGCACAGAGCAGGGGGACTCGGCCATGTATCTCTGTGCCAGCAGC--GACAGGGGG----ACTGAAGCTTTCTTTGGACAAGGCACCAGACTCACAGTTGTAG
Productive	0.00032167		TRBV28	TRBJ1-5	ASSSAGAGAQPQH	GCCAGCAGTTCGGCGGGGGCAGGGGCTCAGCCCCAGCAT	TRBD2	907	541	0	1448	0.000262863	601	1	1	1		CCGCCAGCACCAACCAGACATCTATGTACCTCTGTGCCAGCAGTTCGGCGGGGGCAGGGGCTCAGCCCCAGCATTTTGGTGATGGGACTCGACTCTCCATCCTAG	CCGCCAGCACCAACCAGACATCTATGTACCTCTGTGCCAGCAGTT--GCGGGGG-------TCAGCCCCAGCATTTTGGTGATGGGACTCGACTCTCCATCCTAG
Productive	0.00032101		TRBV7-6	TRBJ2-5	ASSFTPGGYQETQY	GCCAGCAGCTTTACCCCGGGGGGGTACCAAGAGACCCAGTAC	TRBD2	737	708	0	1445	0.000262318	602	1	1	1		CCAGCGCACAGAGCAGCGGGACTCGGCCATGTATCGCTGTGCCAGCAGCTTTACCCCGGGGGGGTACCAAGAGACCCAGTACTTCGGGCCAGGCACGCGGCTCCTGGTGCTCG	CCAGCGCACAGAGCAGCGGGACTCGGCCATGTATCGCTGTGCCAGCAGCTT-----CGGGGGGG-ACCAAGAGACCCAGTACTTCGGGCCAGGCACGCGGCTCCTGGTGCTCG
Productive	0.00032079		TRBV20-1	TRBJ2-3	SARARSGTDTQY	AGTGCTAGGGCTAGGAGCGGCACAGATACGCAGTAT	TRBD2	673	771	0	1444	0.000262137	603	1	1	1		GCCCATCCTGAAGACAGCAGCTTCTACATCTGCAGTGCTAGGGCTAGGAGCGGCACAGATACGCAGTATTTTGGCCCAGGCACCCGGCTGACAGTGCTCG	GCCCATCCTGAAGACAGCAGCTTCTACATCTGCAGTGCTAG-------AGCGGCACAGATACGCAGTATTTTGGCCCAGGCACCCGGCTGACAGTGCTCG
Productive	0.00032034		TRBV7-6	TRBJ1-6	ASSLGPVYNSPLH	GCCAGCAGCTTAGGTCCAGTCTATAATTCACCCCTCCAC		926	516	0	1442	0.000261774	604	1		2		CCAGCGCACAGAGCAGCGGGACTCGGCCATGTATCGCTGTGCCAGCAGCTTAGGTCCAGTCTATAATTCACCCCTCCACTTTGGGAACGGGACCAGGCTCACTGTGACAG	CCAGCGCACAGAGCAGCGGGACTCGGCCATGTATCGCTGTGCCAGCAGCTTAG-------CTATAATTCACCCCTCCACTTTGGGAACGGGACCAGGCTCACTGTGACAG
Productive	0.00031967		TRBV20-1	TRBJ1-1	SASRGGNTEAF	AGTGCTAGCCGGGGTGGGAACACTGAAGCTTTC	TRBD2	786	653	0	1439	0.000261229	605	1	1	1		GCCCATCCTGAAGACAGCAGCTTCTACATCTGCAGTGCTAGCCGGGGTGGGAACACTGAAGCTTTCTTTGGACAAGGCACCAGACTCACAGTTGTAG	GCCCATCCTGAAGACAGCAGCTTCTACATCTGCAGTGCTAG-CGGGG---GAACACTGAAGCTTTCTTTGGACAAGGCACCAGACTCACAGTTGTAG
Productive	0.00031967		TRBV6-1	TRBJ1-5	ASRVSGTAQH	GCCAGCAGGGTCTCCGGTACGGCCCAGCAT		739	700	0	1439	0.000261229	605	1		1		GCTCCCTCCCAGACATCTGTGTACTTCTGTGCCAGCAGGGTCTCCGGTACGGCCCAGCATTTTGGTGATGGGACTCGACTCTCCATCCTAG	GCTCCCTCCCAGACATCTGTGTACTTCTGTGCCAGCAG--------------CCCAGCATTTTGGTGATGGGACTCGACTCTCCATCCTAG
Productive	0.00031945		TRBV6-1	TRBJ1-6	ASSLTEEGSPLH	GCCAGCAGCCTGACGGAGGAGGGTTCACCCCTCCAC	TRBD2	946	492	0	1438	0.000261048	606	1	2	2		CGGCTGCTCCCTCCCAGACATCTGTGTACTTCTGTGCCAGCAGCCTGACGGAGGAGGGTTCACCCCTCCACTTTGGGAACGGGACCAGGCTCACTGTGACAG	CGGCTGCTCCCTCCCAGACATCTGTGTACTTCTGTGCCAGCAG---------GGAGGGTTCACCCCTCCACTTTGGGAACGGGACCAGGCTCACTGTGACAG
Unproductive		0.00142584	TRBV21-1	TRBJ1-2	ASSKDREMAT	GCCAGCAGCAAAGACAGGGAGATGGCTACACC	TRBD1	780	656	0	1436	0.000260684	607	1	1	1		CCACGGAGTCAGGGGACACAGCACTGTATTTCTGTGCCAGCAGCAAAGACAGGGAGATGGCTACACCTTCGGTTCGGGGACCAGGTTAACCGTTGTA	CCACGGAGTCAGGGGACACAGCACTGTATTTCTGTGCCAGCAGCAAAGACAGGG--ATGGCTACACCTTCGGTTCGGGGACCAGGTTAACCGTTGTA
Productive	0.00031879		TRBV15	TRBJ2-7	ATSRGPDAGAYEQY	GCCACCAGCAGAGGACCGGACGCGGGGGCCTACGAGCAGTAC	TRBD2	445	990	0	1435	0.000260503	608	2	1	1		CACCAGGCCTGGGGGACGCAGCCATGTACCTGTGTGCCACCAGCAGAGGACCGGACGCGGGGGCCTACGAGCAGTACTTCGGGCCGGGCACCAGGCTCACGGTCACAG	CACCAGGCCTGGGGGACGCAGCCATGTACCTGTGTGCCACCAGC------------GCGGGGGCCTACGAGCAGTACTTCGGGCCGGGCACCAGGCTCACGGTCACAG
Productive	0.00031812		TRBV28	TRBJ1-2	ASSFQGRDGYT	GCCAGCAGTTTCCAGGGGAGGGATGGCTACACC	TRBD2	960	472	0	1432	0.000259958	609	1	2	1		CCGCCAGCACCAACCAGACATCTATGTACCTCTGTGCCAGCAGTTTCCAGGGGAGGGATGGCTACACCTTCGGTTCGGGGACCAGGTTAACCGTTGTAG	CCGCCAGCACCAACCAGACATCTATGTACCTCTGTGCCAGCAGTTT----GGGAGGGATGGCTACACCTTCGGTTCGGGGACCAGGTTAACCGTTGTAG
Productive	0.00031768		TRBV7-9	TRBJ1-2	ASSPAGIRSNYGYT	GCCAGCAGCCCAGCGGGGATCCGATCCAACTATGGCTACACC	TRBD2	859	571	0	1430	0.000259595	610	1	1	1		CCAGCGCACAGAGCAGGGGGACTCGGCCATGTATCTCTGTGCCAGCAGCCCAGCGGGGATCCGATCCAACTATGGCTACACCTTCGGTTCGGGGACCAGGTTAACCGTTGTAG	CCAGCGCACAGAGCAGGGGGACTCGGCCATGTATCTCTGTGCCAGCAGC--AGCGGGG---------AACTATGGCTACACCTTCGGTTCGGGGACCAGGTTAACCGTTGTAG
Productive	0.00031745		TRBV6-1	TRBJ2-5	ASNEGFLGETQY	GCCAGCAATGAGGGGTTCTTGGGCGAGACCCAGTAC	TRBD1	507	922	0	1429	0.000259414	611	1	1	1		GCTCCCTCCCAGACATCTGTGTACTTCTGTGCCAGCAATGAGGGGTTCTTGGGCGAGACCCAGTACTTCGGGCCAGGCACGCGGCTCCTGGTGCTCG	GCTCCCTCCCAGACATCTGTGTACTTCTGTGCCAGCA---AGGGG---------GAGACCCAGTACTTCGGGCCAGGCACGCGGCTCCTGGTGCTCG
Productive	0.00031745		TRBV5-6	TRBJ1-1	ASSLRLGGKAF	GCCAGCAGCTTGCGGCTTGGGGGTAAAGCTTTC	TRBD1	871	558	0	1429	0.000259414	611	1	1	1		GCTGGGGGACTCGGCCCTCTATCTCTGTGCCAGCAGCTTGCGGCTTGGGGGTAAAGCTTTCTTTGGACAAGGCACCAGACTCACAGTTGTAG	GCTGGGGGACTCGGCCCTCTATCTCTGTGCCAGCAGCTTG------GGGGG--AAGCTTTCTTTGGACAAGGCACCAGACTCACAGTTGTAG
Productive	0.00031745		TRBV7-6	TRBJ2-7	ASSSLASYEQY	GCCAGCAGCTCCCTAGCCTCCTACGAGCAGTAC	TRBD2	659	770	0	1429	0.000259414	611	1	1	1		CCAGCGCACAGAGCAGCGGGACTCGGCCATGTATCGCTGTGCCAGCAGCTCCCTAGCCTCCTACGAGCAGTACTTCGGGCCGGGCACCAGGCTCACGGTCACAG	CCAGCGCACAGAGCAGCGGGACTCGGCCATGTATCGCTGTGCCAGCAGCT--CTAGCCTCCTACGAGCAGTACTTCGGGCCGGGCACCAGGCTCACGGTCACAG
Productive	0.00031723		TRBV27	TRBJ2-5	ASSRVVQETQY	GCCAGCAGTAGAGTGGTCCAAGAGACCCAGTAC		1335	93	0	1428	0.000259232	612	1		1		CGCCCAGCCCCAACCAGACCTCTCTGTACTTCTGTGCCAGCAGTAGAGTGGTCCAAGAGACCCAGTACTTCGGGCCAGGCACGCGGCTCCTGGTGCTCG	CGCCCAGCCCCAACCAGACCTCTCTGTACTTCTGTGCCAGCAGT--------CCAAGAGACCCAGTACTTCGGGCCAGGCACGCGGCTCCTGGTGCTCG
Productive	0.00031656		TRBV7-9	TRBJ1-1	ASSLAQVEAF	GCCAGCAGCTTAGCGCAGGTCGAAGCTTTC		949	476	0	1425	0.000258688	613	1		1		CCAGCGCACAGAGCAGGGGGACTCGGCCATGTATCTCTGTGCCAGCAGCTTAGCGCAGGTCGAAGCTTTCTTTGGACAAGGCACCAGACTCACAGTTGTAG	CCAGCGCACAGAGCAGGGGGACTCGGCCATGTATCTCTGTGCCAGCAGCTTAGC-------GAAGCTTTCTTTGGACAAGGCACCAGACTCACAGTTGTAG
Unproductive		0.00141492	TRBV20-1	TRBJ2-7	SARGQGIPTSS	AGTGCTAGGGGGCAGGGGATCCCTACGAGCAGTAC	TRBD1	556	869	0	1425	0.000258688	613	1	1	1		GCCCATCCTGAAGACAGCAGCTTCTACATCTGCAGTGCTAGGGGGCAGGGGATCCCTACGAGCAGTACTTCGGGCCGGGCACCAGGCTCACGGTCACA	GCCCATCCTGAAGACAGCAGCTTCTACATCTGCAGTGCTAGGGGGC--------CCTACGAGCAGTACTTCGGGCCGGGCACCAGGCTCACGGTCACA
Productive	0.00031568		TRBV6-1	TRBJ1-5	ASSAGGNQPQH	GCCAGCAGTGCTGGAGGGAATCAGCCCCAGCAT	TRBD2	793	628	0	1421	0.000257961	614	1	2	1		GCTCCCTCCCAGACATCTGTGTACTTCTGTGCCAGCAGTGCTGGAGGGAATCAGCCCCAGCATTTTGGTGATGGGACTCGACTCTCCATCCTAG	GCTCCCTCCCAGACATCTGTGTACTTCTGTGCCAGCAGTG--GGAGGGAATCAGCCCCAGCATTTTGGTGATGGGACTCGACTCTCCATCCTAG
Productive	0.00031568		TRBV20-1	TRBJ1-1	SASGQGAGNTEAF	AGTGCTAGTGGGCAGGGGGCGGGAAACACTGAAGCTTTC	TRBD1	752	669	0	1421	0.000257961	614	4	1	1		GCCCATCCTGAAGACAGCAGCTTCTACATCTGCAGTGCTAGTGGGCAGGGGGCGGGAAACACTGAAGCTTTCTTTGGACAAGGCACCAGACTCACAGTTGTAG	GCCCATCCTGAAGACAGCAGCTTCTACATCTGCAGTGCTAGT---CAGGGGGC----AACACTGAAGCTTTCTTTGGACAAGGCACCAGACTCACAGTTGTAG
Productive	0.00031568		TRBV6-1	TRBJ2-1	ASSAGTSGGHEQF	GCCAGCAGTGCCGGGACTAGCGGGGGCCATGAGCAGTTC	TRBD2	694	727	0	1421	0.000257961	614	1	1	1		CGGCTGCTCCCTCCCAGACATCTGTGTACTTCTGTGCCAGCAGTGCCGGGACTAGCGGGGGCCATGAGCAGTTCTTCGGGCCAGGGACACGGCTCACCGTGCTAG	CGGCTGCTCCCTCCCAGACATCTGTGTACTTCTGTGCCAGCAGTG--GGGACTAGCGGGGG--ATGAGCAGTTCTTCGGGCCAGGGACACGGCTCACCGTGCTAG
Unproductive		0.00140995	TRBV7-4	TRBJ2-7	AKVRVTSLRAV	GCCAAGGTCAGGGTTACGTCTCTACGAGCAGTAC	TRBD1	678	742	0	1420	0.00025778	615	1	1	1		CCAGCGCACAGAGCAGGGGGACTCAGCTGTGTATCTCTGTGCCAAGGTCAGGGTTACGTCTCTACGAGCAGTACTTCGGGCCGGGCACCAGGCTCACGGTCACA	CCAGCGCACAGAGCAGGGGGACTCAGCTGTGTATCTCTGTGCCA----CAGGG--------CTACGAGCAGTACTTCGGGCCGGGCACCAGGCTCACGGTCACA
Productive	0.00031501		TRBV10-3	TRBJ1-5	AISSGDQPQH	GCCATCAGCTCTGGGGATCAGCCCCAGCAT		838	580	0	1418	0.000257417	616	1		1		ACCAGCTCCCAGACATCTGTGTACTTCTGTGCCATCAGCTCTGGGGATCAGCCCCAGCATTTTGGTGATGGGACTCGACTCTCCATCCTAG	ACCAGCTCCCAGACATCTGTGTACTTCTGTGCCATCAG--------ATCAGCCCCAGCATTTTGGTGATGGGACTCGACTCTCCATCCTAG
Productive	0.00031479		TRBV7-3	TRBJ1-1	ASSFQGTTEAF	GCCAGCAGCTTCCAGGGGACCACTGAAGCTTTC	TRBD1	917	500	0	1417	0.000257235	617	1	1	1		CCAGCGCACAGAGCGGGGGGACTCAGCCGTGTATCTCTGTGCCAGCAGCTTCCAGGGGACCACTGAAGCTTTCTTTGGACAAGGCACCAGACTCACAGTTGTAG	CCAGCGCACAGAGCGGGGGGACTCAGCCGTGTATCTCTGTGCCAGCAGCTT-CAGGGG--CACTGAAGCTTTCTTTGGACAAGGCACCAGACTCACAGTTGTAG
Productive	0.00031479		TRBV6-1	TRBJ2-5	ASRPRKGTETQY	GCCAGCAGGCCTCGCAAAGGGACGGAGACCCAGTAC	TRBD1	516	901	0	1417	0.000257235	617	1	1	1		GCTCCCTCCCAGACATCTGTGTACTTCTGTGCCAGCAGGCCTCGCAAAGGGACGGAGACCCAGTACTTCGGGCCAGGCACGCGGCTCCTGGTGCTCG	GCTCCCTCCCAGACATCTGTGTACTTCTGTGCCAGCAG----------GGGAC-GAGACCCAGTACTTCGGGCCAGGCACGCGGCTCCTGGTGCTCG
Productive	0.00031479		TRBV7-2	TRBJ1-1	ASSPRGMNTEAF	GCCAGCAGCCCTCGGGGGATGAACACTGAAGCTTTC	TRBD2	961	456	0	1417	0.000257235	617	1	1	1		CCAGCGCACACAGCAGGAGGACTCGGCCGTGTATCTCTGTGCCAGCAGCCCTCGGGGGATGAACACTGAAGCTTTCTTTGGACAAGGCACCAGACTCACAGTTGTAG	CCAGCGCACACAGCAGGAGGACTCGGCCGTGTATCTCTGTGCCAGCAGC---CGGGGG-TGAACACTGAAGCTTTCTTTGGACAAGGCACCAGACTCACAGTTGTAG
Productive	0.00031457		TRBV20-1	TRBJ2-7	SARDWTGAYEQY	AGTGCTAGAGACTGGACAGGGGCCTACGAGCAGTAC	TRBD1	589	827	0	1416	0.000257054	618	1	1	1		GCCCATCCTGAAGACAGCAGCTTCTACATCTGCAGTGCTAGAGACTGGACAGGGGCCTACGAGCAGTACTTCGGGCCGGGCACCAGGCTCACGGTCACAG	GCCCATCCTGAAGACAGCAGCTTCTACATCTGCAGTGCTAGAGA--GGACAGGGGCCTACGAGCAGTACTTCGGGCCGGGCACCAGGCTCACGGTCACAG
Productive	0.00031457		TRBV28	TRBJ1-6	ASSFRERGPPLH	GCCAGCAGTTTCAGGGAGAGAGGGCCACCCCTCCAC	TRBD1	967	449	0	1416	0.000257054	618	1	1	2		CCGCCAGCACCAACCAGACATCTATGTACCTCTGTGCCAGCAGTTTCAGGGAGAGAGGGCCACCCCTCCACTTTGGGAACGGGACCAGGCTCACTGTGACAG	CCGCCAGCACCAACCAGACATCTATGTACCTCTGTGCCAGCAGTTTCAGGG---------CACCCCTCCACTTTGGGAACGGGACCAGGCTCACTGTGACAG
Productive	0.00031434		TRBV20-1	TRBJ2-7	SASVVSYEQY	AGTGCTAGTGTCGTCTCCTACGAGCAGTAC		606	809	0	1415	0.000256872	619	4		1		GCCCATCCTGAAGACAGCAGCTTCTACATCTGCAGTGCTAGTGTCGTCTCCTACGAGCAGTACTTCGGGCCGGGCACCAGGCTCACGGTCACAG	GCCCATCCTGAAGACAGCAGCTTCTACATCTGCAGTGCTAGT-----CTCCTACGAGCAGTACTTCGGGCCGGGCACCAGGCTCACGGTCACAG
Unproductive		0.00140499	TRBV24-1	TRBJ2-7	ATRD*L*LPTSS	GCCACCAGGGACTAGCTGTGACTGCCTACGAGCAGTAC	TRBD2	518	897	0	1415	0.000256872	619	1	1	1		CCCCAACCAGACAGCTCTTTACTTCTGTGCCACCAGGGACTAGCTGTGACTGCCTACGAGCAGTACTTCGGGCCGGGCACCAGGCTCACGGTCACA	CCCCAACCAGACAGCTCTTTACTTCTGTGCCACCAGGGACTAGC--------CCTACGAGCAGTACTTCGGGCCGGGCACCAGGCTCACGGTCACA
Productive	0.0003139		TRBV15	TRBJ2-7	ATSRDGDRSEQY	GCCACCAGCAGAGATGGGGACAGATCCGAGCAGTAC	TRBD1	455	958	0	1413	0.000256509	620	2	1	1		CACCAGGCCTGGGGGACGCAGCCATGTACCTGTGTGCCACCAGCAGAGATGGGGACAGATCCGAGCAGTACTTCGGGCCGGGCACCAGGCTCACGGTCACAG	CACCAGGCCTGGGGGACGCAGCCATGTACCTGTGTGCCACCAGC-------GGGACAG---CGAGCAGTACTTCGGGCCGGGCACCAGGCTCACGGTCACAG
Productive	0.00031345		TRBV29-1	TRBJ2-5	SVAPGQDETQY	AGCGTAGCACCGGGACAAGATGAGACCCAGTAC	TRBD1	632	779	0	1411	0.000256146	621	1	1	1		GAGCCCTGAAGACAGCAGCATATATCTCTGCAGCGTAGCACCGGGACAAGATGAGACCCAGTACTTCGGGCCAGGCACGCGGCTCCTGGTGCTCG	GAGCCCTGAAGACAGCAGCATATATCTCTGCAGCGT------GGGACA----GAGACCCAGTACTTCGGGCCAGGCACGCGGCTCCTGGTGCTCG
Productive	0.00031345		TRBV20-1	TRBJ1-1	SARDRPGGAF	AGTGCTAGAGATCGGCCCGGGGGGGCTTTC	TRBD2	872	539	0	1411	0.000256146	621	1	1	1		GCCCATCCTGAAGACAGCAGCTTCTACATCTGCAGTGCTAGAGATCGGCCCGGGGGGGCTTTCTTTGGACAAGGCACCAGACTCACAGTTGTAG	GCCCATCCTGAAGACAGCAGCTTCTACATCTGCAGTGCTAGAGA------CGGGGGGGCTTTCTTTGGACAAGGCACCAGACTCACAGTTGTAG
Productive	0.00031323		TRBV7-2	TRBJ2-7	ASSLVNYEQY	GCCAGCAGCTTAGTTAACTACGAGCAGTAC		693	717	0	1410	0.000255965	622	1		1		CCAGCGCACACAGCAGGAGGACTCGGCCGTGTATCTCTGTGCCAGCAGCTTAGTTAACTACGAGCAGTACTTCGGGCCGGGCACCAGGCTCACGGTCACAG	CCAGCGCACACAGCAGGAGGACTCGGCCGTGTATCTCTGTGCCAGCAGCTTAG----CTACGAGCAGTACTTCGGGCCGGGCACCAGGCTCACGGTCACAG
Productive	0.00031323		TRBV20-1	TRBJ1-1	SATGGATGYTEAF	AGTGCCACAGGGGGGGCGACAGGGTACACTGAAGCTTTC	TRBD1	774	636	0	1410	0.000255965	622	1	1	1		GCCCATCCTGAAGACAGCAGCTTCTACATCTGCAGTGCCACAGGGGGGGCGACAGGGTACACTGAAGCTTTCTTTGGACAAGGCACCAGACTCACAGTTGTAG	GCCCATCCTGAAGACAGCAGCTTCTACATCTGCAGTGC-ACAGGGGG-----------ACACTGAAGCTTTCTTTGGACAAGGCACCAGACTCACAGTTGTAG
Productive	0.00031257		TRBV7-7	TRBJ2-5	ASSVGTSGAPQETQY	GCTAGCAGCGTCGGGACTAGCGGGGCTCCCCAAGAGACCCAGTAC	TRBD2	682	725	0.021	1407	0.00025542	623	1	1	1		CAGCGCACAGAGCAGCGGGACTCAGCCATGTATCGCTGTGCTAGCAGCGTCGGGACTAGCGGGGCTCCCCAAGAGACCCAGTACTTCGGGCCAGGCACGCGGCTCCTGGTGCTCG	CAGCGCACAGAGCAGCGGGACTCAGCCATGTATCGCTGTGCCAGCAGC---GGGACTAGCGGGG----CCAAGAGACCCAGTACTTCGGGCCAGGCACGCGGCTCCTGGTGCTCG
Productive	0.00031257		TRBV6-1	TRBJ2-5	ASRGARGFGETQY	GCCAGCAGGGGGGCCAGGGGGTTTGGAGAGACCCAGTAC	TRBD1	484	923	0	1407	0.00025542	623	1	1	1		GCTCCCTCCCAGACATCTGTGTACTTCTGTGCCAGCAGGGGGGCCAGGGGGTTTGGAGAGACCCAGTACTTCGGGCCAGGCACGCGGCTCCTGGTGCTCG	GCTCCCTCCCAGACATCTGTGTACTTCTGTGCCAGCAG------CAGGGGG-----AGAGACCCAGTACTTCGGGCCAGGCACGCGGCTCCTGGTGCTCG
Productive	0.00031234		TRBV28	TRBJ2-5	ASSSEDRSKTQY	GCCAGCAGTTCCGAGGACAGGAGTAAGACCCAGTAC	TRBD1	825	581	0	1406	0.000255238	624	1	1	1		CCGCCAGCACCAACCAGACATCTATGTACCTCTGTGCCAGCAGTTCCGAGGACAGGAGTAAGACCCAGTACTTCGGGCCAGGCACGCGGCTCCTGGTGCTCG	CCGCCAGCACCAACCAGACATCTATGTACCTCTGTGCCAGCAGTT----GGACAGG----AGACCCAGTACTTCGGGCCAGGCACGCGGCTCCTGGTGCTCG
Productive	0.00031212		TRBV7-6	TRBJ2-7	ASSLGAALGYEQY	GCCAGCAGCTTAGGGGCGGCCTTGGGGTACGAGCAGTAC	TRBD1	676	729	0	1405	0.000255057	625	1	1	1		CCAGCGCACAGAGCAGCGGGACTCGGCCATGTATCGCTGTGCCAGCAGCTTAGGGGCGGCCTTGGGGTACGAGCAGTACTTCGGGCCGGGCACCAGGCTCACGGTCACAG	CCAGCGCACAGAGCAGCGGGACTCGGCCATGTATCGCTGTGCCAGCAGCTTAGGGGC----------TACGAGCAGTACTTCGGGCCGGGCACCAGGCTCACGGTCACAG
Productive	0.00031212		TRBV20-1	TRBJ2-7	SASMPSGNYEQY	AGTGCTAGCATGCCTAGCGGCAACTACGAGCAGTAC	TRBD2	517	888	0	1405	0.000255057	625	1	1	1		GCCCATCCTGAAGACAGCAGCTTCTACATCTGCAGTGCTAGCATGCCTAGCGGCAACTACGAGCAGTACTTCGGGCCGGGCACCAGGCTCACGGTCACAG	GCCCATCCTGAAGACAGCAGCTTCTACATCTGCAGTGCTAG-----CTAGCGG---CTACGAGCAGTACTTCGGGCCGGGCACCAGGCTCACGGTCACAG
Productive	0.00031168		TRBV20-1	TRBJ1-1	SASDSVNTEAF	AGTGCCTCGGACAGTGTGAACACTGAAGCTTTC	TRBD1	718	685	0	1403	0.000254694	626	1	1	1		GCCCATCCTGAAGACAGCAGCTTCTACATCTGCAGTGCCTCGGACAGTGTGAACACTGAAGCTTTCTTTGGACAAGGCACCAGACTCACAGTTGTAG	GCCCATCCTGAAGACAGCAGCTTCTACATCTGCAGTGC---GGACAG--TGAACACTGAAGCTTTCTTTGGACAAGGCACCAGACTCACAGTTGTAG
Productive	0.00031168		TRBV20-1	TRBJ1-5	SARGQGGNQPQH	AGTGCTAGAGGGCAGGGAGGCAATCAGCCCCAGCAT	TRBD2	738	665	0	1403	0.000254694	626	1	2	1		GCCCATCCTGAAGACAGCAGCTTCTACATCTGCAGTGCTAGAGGGCAGGGAGGCAATCAGCCCCAGCATTTTGGTGATGGGACTCGACTCTCCATCCTAG	GCCCATCCTGAAGACAGCAGCTTCTACATCTGCAGTGCTAGAG----GGGAGGCAATCAGCCCCAGCATTTTGGTGATGGGACTCGACTCTCCATCCTAG
Productive	0.00031146		TRBV6-1	TRBJ1-1	ASSQGSREAF	GCCAGCAGTCAGGGGAGTCGTGAAGCTTTC	TRBD1	971	431	0	1402	0.000254512	627	1	1	1		CGGCTGCTCCCTCCCAGACATCTGTGTACTTCTGTGCCAGCAGTCAGGGGAGTCGTGAAGCTTTCTTTGGACAAGGCACCAGACTCACAGTTGTAG	CGGCTGCTCCCTCCCAGACATCTGTGTACTTCTGTGCCAGCAGTCAGGGG-----TGAAGCTTTCTTTGGACAAGGCACCAGACTCACAGTTGTAG
Productive	0.00031123		TRBV7-8	TRBJ1-2	ASSLDQGANYGYT	GCCAGCAGCTTAGACCAGGGGGCTAACTATGGCTACACC	TRBD1	1370	31	0	1401	0.000254331	628	1	1	1		CCAGCGCACACAGCAGGAGGACTCCGCCGTGTATCTCTGTGCCAGCAGCTTAGACCAGGGGGCTAACTATGGCTACACCTTCGGTTCGGGGACCAGGTTAACCGTTGTAG	CCAGCGCACACAGCAGGAGGACTCCGCCGTGTATCTCTGTGCCAGCAGCTTAG--CAGGGGGCTAACTATGGCTACACCTTCGGTTCGGGGACCAGGTTAACCGTTGTAG
Productive	0.00031123		TRBV19	TRBJ2-5	ASSSLLQGAAQY	GCCAGTAGTTCCCTGCTTCAGGGGGCGGCCCAGTAC	TRBD1	857	544	0	1401	0.000254331	628	1	1	1		CGGCCCAAAAGAACCCGACAGCTTTCTATCTCTGTGCCAGTAGTTCCCTGCTTCAGGGGGCGGCCCAGTACTTCGGGCCAGGCACGCGGCTCCTGGTGCTCG	CGGCCCAAAAGAACCCGACAGCTTTCTATCTCTGTGCCAGTAGT---------CAGGGGGC--CCCAGTACTTCGGGCCAGGCACGCGGCTCCTGGTGCTCG
Productive	0.00031101		TRBV28	TRBJ2-5	ASSSLGLAGVRETQY	GCCAGCAGTTCCCTAGGACTAGCGGGGGTCCGGGAGACCCAGTAC	TRBD2	869	531	0	1400	0.000254149	629	1	1	1		CCGCCAGCACCAACCAGACATCTATGTACCTCTGTGCCAGCAGTTCCCTAGGACTAGCGGGGGTCCGGGAGACCCAGTACTTCGGGCCAGGCACGCGGCTCCTGGTGCTCG	CCGCCAGCACCAACCAGACATCTATGTACCTCTGTGCCAGCAGTT-----GGACTAGCGGGGG-----GAGACCCAGTACTTCGGGCCAGGCACGCGGCTCCTGGTGCTCG
Productive	0.00031079		TRBV7-6	TRBJ2-7	ASSLADEQY	GCCAGCAGCTTAGCAGACGAGCAGTAC		686	713	0	1399	0.000253968	630	1		1		CCAGCGCACAGAGCAGCGGGACTCGGCCATGTATCGCTGTGCCAGCAGCTTAGCAGACGAGCAGTACTTCGGGCCGGGCACCAGGCTCACGGTCACAG	CCAGCGCACAGAGCAGCGGGACTCGGCCATGTATCGCTGTGCCAGCAGCTTAGC--ACGAGCAGTACTTCGGGCCGGGCACCAGGCTCACGGTCACAG
Productive	0.00031057		TRBV20-1	TRBJ2-7	SARPGTGSYEQY	AGTGCTCGTCCCGGGACAGGGTCCTACGAGCAGTAC	TRBD1	512	886	0	1398	0.000253786	631	1	1	1		GCCCATCCTGAAGACAGCAGCTTCTACATCTGCAGTGCTCGTCCCGGGACAGGGTCCTACGAGCAGTACTTCGGGCCGGGCACCAGGCTCACGGTCACAG	GCCCATCCTGAAGACAGCAGCTTCTACATCTGCAGTGCT------GGGACAGGGTCCTACGAGCAGTACTTCGGGCCGGGCACCAGGCTCACGGTCACAG
Productive	0.00031012		TRBV28	TRBJ1-2	ASSFGGGMRGYT	GCCAGCAGTTTCGGTGGCGGGATGAGGGGCTACACC	TRBD2	897	499	0	1396	0.000253423	632	1	2	1		CCGCCAGCACCAACCAGACATCTATGTACCTCTGTGCCAGCAGTTTCGGTGGCGGGATGAGGGGCTACACCTTCGGTTCGGGGACCAGGTTAACCGTTGTAG	CCGCCAGCACCAACCAGACATCTATGTACCTCTGTGCCAGCAGTTT-----GCGGGA-----GGCTACACCTTCGGTTCGGGGACCAGGTTAACCGTTGTAG
Productive	0.00031012		TRBV7-9	TRBJ1-1	ASSYQGYTEAF	GCCAGCAGCTACCAGGGGTACACTGAAGCTTTC	TRBD1	896	500	0	1396	0.000253423	632	1	1	1		CCAGCGCACAGAGCAGGGGGACTCGGCCATGTATCTCTGTGCCAGCAGCTACCAGGGGTACACTGAAGCTTTCTTTGGACAAGGCACCAGACTCACAGTTGTAG	CCAGCGCACAGAGCAGGGGGACTCGGCCATGTATCTCTGTGCCAGCAGCT--CAGGGG-ACACTGAAGCTTTCTTTGGACAAGGCACCAGACTCACAGTTGTAG
Productive	0.0003099		TRBV27	TRBJ2-7	ASSPWGQSYEQY	GCCAGCAGTCCGTGGGGACAGTCCTACGAGCAGTAC	TRBD1	602	793	0	1395	0.000253242	633	1	1	1		CGCCCAGCCCCAACCAGACCTCTCTGTACTTCTGTGCCAGCAGTCCGTGGGGACAGTCCTACGAGCAGTACTTCGGGCCGGGCACCAGGCTCACGGTCACAG	CGCCCAGCCCCAACCAGACCTCTCTGTACTTCTGTGCCAGCAGT-----GGGACAGTCCTACGAGCAGTACTTCGGGCCGGGCACCAGGCTCACGGTCACAG
Unproductive		0.00138414	TRBV20-1	TRBJ2-7	SASRGFRPSS	AGTGCTAGTAGGGGATTTCGGCCGAGCAGTAC	TRBD1	537	857	0	1394	0.00025306	634	4	1	1		GCCCATCCTGAAGACAGCAGCTTCTACATCTGCAGTGCTAGTAGGGGATTTCGGCCGAGCAGTACTTCGGGCCGGGCACCAGGCTCACGGTCACA	GCCCATCCTGAAGACAGCAGCTTCTACATCTGCAGTGCTAGTAGGGG--------CGAGCAGTACTTCGGGCCGGGCACCAGGCTCACGGTCACA
Productive	0.00030946		TRBV10-1	TRBJ1-6	ASSQGQFSPLH	GCCAGCAGCCAGGGACAGTTCTCACCCCTCCAC	TRBD1	827	566	0	1393	0.000252878	635	1	1	2		GCCTCCTCCCAGACATCTGTATATTTCTGCGCCAGCAGCCAGGGACAGTTCTCACCCCTCCACTTTGGGAACGGGACCAGGCTCACTGTGACAG	GCCTCCTCCCAGACATCTGTATATTTCTGCGCCAGCAG---GGGACAG---TCACCCCTCCACTTTGGGAACGGGACCAGGCTCACTGTGACAG
Productive	0.00030946		TRBV20-1	TRBJ1-1	SARQVWTEAF	AGTGCGAGACAGGTATGGACTGAAGCTTTC	TRBD1	750	643	0	1393	0.000252878	635	1	1	1		GCCCATCCTGAAGACAGCAGCTTCTACATCTGCAGTGCGAGACAGGTATGGACTGAAGCTTTCTTTGGACAAGGCACCAGACTCACAGTTGTAG	GCCCATCCTGAAGACAGCAGCTTCTACATCTGCAGTGC--GACAGG-----ACTGAAGCTTTCTTTGGACAAGGCACCAGACTCACAGTTGTAG
Productive	0.00030901		TRBV10-1	TRBJ2-5	ASSLTGTTQETQY	GCCAGCAGTTTAACCGGGACCACCCAAGAGACCCAGTAC	TRBD1	542	849	0	1391	0.000252515	636	1	1	1		GCCTCCTCCCAGACATCTGTATATTTCTGCGCCAGCAGTTTAACCGGGACCACCCAAGAGACCCAGTACTTCGGGCCAGGCACGCGGCTCCTGGTGCTCG	GCCTCCTCCCAGACATCTGTATATTTCTGCGCCAGCAGT------GGGAC---CCAAGAGACCCAGTACTTCGGGCCAGGCACGCGGCTCCTGGTGCTCG
Productive	0.00030901		TRBV6-1	TRBJ1-1	ASRQGAPNTEAF	GCCAGTCGACAGGGGGCCCCGAACACTGAAGCTTTC	TRBD1	804	587	0	1391	0.000252515	636	1	1	1		CGGCTGCTCCCTCCCAGACATCTGTGTACTTCTGTGCCAGTCGACAGGGGGCCCCGAACACTGAAGCTTTCTTTGGACAAGGCACCAGACTCACAGTTGTAG	CGGCTGCTCCCTCCCAGACATCTGTGTACTTCTGTGCCAG--GACAGGGGGC---GAACACTGAAGCTTTCTTTGGACAAGGCACCAGACTCACAGTTGTAG
Productive	0.00030746		TRBV15	TRBJ1-2	ATSPRRGPEHYGYT	GCCACCAGCCCCCGCCGGGGACCGGAACACTATGGCTACACC	TRBD2	1052	332	0	1384	0.000251245	637	2	2	1		CACCAGGCCTGGGGGACGCAGCCATGTACCTGTGTGCCACCAGCCCCCGCCGGGGACCGGAACACTATGGCTACACCTTCGGTTCGGGGACCAGGTTAACCGTTGTAG	CACCAGGCCTGGGGGACGCAGCCATGTACCTGTGTGCCACCAGC--------GGGAC------ACTATGGCTACACCTTCGGTTCGGGGACCAGGTTAACCGTTGTAG
Productive	0.00030701		TRBV7-2	TRBJ2-5	ASSSLPRTSGGAQETQY	GCCAGCAGCTCTCTCCCGCGAACTAGCGGGGGGGCTCAGGAGACCCAGTAC	TRBD2	520	862	0	1382	0.000250882	638	1	1	1		CCAGCGCACACAGCAGGAGGACTCGGCCGTGTATCTCTGTGCCAGCAGCTCTCTCCCGCGAACTAGCGGGGGGGCTCAGGAGACCCAGTACTTCGGGCCAGGCACGCGGCTCCTGGTGCTCG	CCAGCGCACACAGCAGGAGGACTCGGCCGTGTATCTCTGTGCCAGCAGCT-----------ACTAGCGGGGGGG-----GAGACCCAGTACTTCGGGCCAGGCACGCGGCTCCTGGTGCTCG
Productive	0.00030657		TRBV15	TRBJ2-7	ATSRGGTSHEQY	GCCACCAGCAGAGGCGGGACCTCCCACGAGCAGTAC	TRBD2	475	905	0	1380	0.000250519	639	2	2	1		CACCAGGCCTGGGGGACGCAGCCATGTACCTGTGTGCCACCAGCAGAGGCGGGACCTCCCACGAGCAGTACTTCGGGCCGGGCACCAGGCTCACGGTCACAG	CACCAGGCCTGGGGGACGCAGCCATGTACCTGTGTGCCACCAGC----GCGGGA-CTCCTACGAGCAGTACTTCGGGCCGGGCACCAGGCTCACGGTCACAG
Productive	0.00030657		TRBV7-9	TRBJ2-5	ASSQTGGGETQY	GCCAGCAGCCAAACAGGGGGAGGCGAGACCCAGTAC	TRBD1	808	572	0	1380	0.000250519	639	1	1	1		CCAGCGCACAGAGCAGGGGGACTCGGCCATGTATCTCTGTGCCAGCAGCCAAACAGGGGGAGGCGAGACCCAGTACTTCGGGCCAGGCACGCGGCTCCTGGTGCTCG	CCAGCGCACAGAGCAGGGGGACTCGGCCATGTATCTCTGTGCCAGCAGC---ACAGGGGG----GAGACCCAGTACTTCGGGCCAGGCACGCGGCTCCTGGTGCTCG
Productive	0.00030635		TRBV20-1	TRBJ1-1	SARTGDTEAF	AGTGCTAGAACAGGGGACACTGAAGCTTTC	TRBD1	724	655	0	1379	0.000250337	640	1	1	1		GCCCATCCTGAAGACAGCAGCTTCTACATCTGCAGTGCTAGAACAGGGGACACTGAAGCTTTCTTTGGACAAGGCACCAGACTCACAGTTGTAG	GCCCATCCTGAAGACAGCAGCTTCTACATCTGCAGTGCTAGAACAGGGGACACTGAAGCTTTCTTTGGACAAGGCACCAGACTCACAGTTGTAG
Productive	0.00030612		TRBV7-9	TRBJ2-7	ASSLGPPEQY	GCCAGCAGCTTAGGTCCACCCGAGCAGTAC		676	702	0	1378	0.000250155	641	1		1		CCAGCGCACAGAGCAGGGGGACTCGGCCATGTATCTCTGTGCCAGCAGCTTAGGTCCACCCGAGCAGTACTTCGGGCCGGGCACCAGGCTCACGGTCACAG	CCAGCGCACAGAGCAGGGGGACTCGGCCATGTATCTCTGTGCCAGCAGCTTAG-------CGAGCAGTACTTCGGGCCGGGCACCAGGCTCACGGTCACAG
Unproductive		0.00136825	TRBV28	TRBJ1-2	ASSLEKGELWLH	GCCAGCAGTCTCGAGAAGGGTGAACTATGGCTACACC		869	509	0	1378	0.000250155	641	1		1		CCGCCAGCACCAACCAGACATCTATGTACCTCTGTGCCAGCAGTCTCGAGAAGGGTGAACTATGGCTACACCTTCGGTTCGGGGACCAGGTTAACCGTTGTA	CCGCCAGCACCAACCAGACATCTATGTACCTCTGTGCCAGCAGT-------------AACTATGGCTACACCTTCGGTTCGGGGACCAGGTTAACCGTTGTA
Productive	0.0003059		TRBV21-1	TRBJ1-5	ASSDRDKY	GCCAGCAGCGACCGGGACAAGTAT	TRBD1	811	566	0	1377	0.000249974	642	1	1	1		CCACGGAGTCAGGGGACACAGCACTGTATTTCTGTGCCAGCAGCGACCGGGACAAGTATTTTGGTGATGGGACTCGACTCTCCATCCTAG	CCACGGAGTCAGGGGACACAGCACTGTATTTCTGTGCCAGCAGC----GGGACA---ATTTTGGTGATGGGACTCGACTCTCCATCCTAG
Unproductive		0.00136726	TRBV6-1	TRBJ2-7	ASSRLMGAV	GCCAGCAGCCGCCTCATGGGGGCAGTAC	TRBD1	765	612	0	1377	0.000249974	642	1	1	1		CGGCTGCTCCCTCCCAGACATCTGTGTACTTCTGTGCCAGCAGCCGCCTCATGGGGGCAGTACTTCGGGCCGGGCACCAGGCTCACGGTCACA	CGGCTGCTCCCTCCCAGACATCTGTGTACTTCTGTGCCAGCAG---------GGGGGCAGTACTTCGGGCCGGGCACCAGGCTCACGGTCACA
Productive	0.00030568		TRBV7-6	TRBJ1-1	ASSLGQGPEAF	GCCAGCAGCTTAGGTCAGGGACCTGAAGCTTTC	TRBD1	854	522	0	1376	0.000249792	643	1	1	1		CCAGCGCACAGAGCAGCGGGACTCGGCCATGTATCGCTGTGCCAGCAGCTTAGGTCAGGGACCTGAAGCTTTCTTTGGACAAGGCACCAGACTCACAGTTGTAG	CCAGCGCACAGAGCAGCGGGACTCGGCCATGTATCGCTGTGCCAGCAGCTTAG--CAGGG--CTGAAGCTTTCTTTGGACAAGGCACCAGACTCACAGTTGTAG
Productive	0.00030568		TRBV7-8	TRBJ1-1	ASSLRWAEGAF	GCCAGCAGCTTAAGGTGGGCGGAGGGAGCTTTC	TRBD2	1334	42	0	1376	0.000249792	643	1	2	1		CCAGCGCACACAGCAGGAGGACTCCGCCGTGTATCTCTGTGCCAGCAGCTTAAGGTGGGCGGAGGGAGCTTTCTTTGGACAAGGCACCAGACTCACAGTTGTAG	CCAGCGCACACAGCAGGAGGACTCCGCCGTGTATCTCTGTGCCAGCAGCTTA--------GGAGGGAGCTTTCTTTGGACAAGGCACCAGACTCACAGTTGTAG
Productive	0.00030568		TRBV20-1	TRBJ2-7	SASGGLAYEQY	AGTGCTAGCGGGGGTTTAGCCTACGAGCAGTAC	TRBD2	571	805	0	1376	0.000249792	643	1	1	1		GCCCATCCTGAAGACAGCAGCTTCTACATCTGCAGTGCTAGCGGGGGTTTAGCCTACGAGCAGTACTTCGGGCCGGGCACCAGGCTCACGGTCACAG	GCCCATCCTGAAGACAGCAGCTTCTACATCTGCAGTGCTAGCGGGGG-----CCTACGAGCAGTACTTCGGGCCGGGCACCAGGCTCACGGTCACAG
Unproductive		0.00136527	TRBV7-9	TRBJ2-1	ASF*GDPVRAV	GCCAGCTTCTGAGGGGACCCGGTGCGAGCAGTTC	TRBD2	788	587	0	1375	0.000249611	644	1	1	1		CCAGCGCACAGAGCAGGGGGACTCGGCCATGTATCTCTGTGCCAGCTTCTGAGGGGACCCGGTGCGAGCAGTTCTTCGGGCCAGGGACACGGCTCACCGTGCTA	CCAGCGCACAGAGCAGGGGGACTCGGCCATGTATCTCTGTGCCAGC-------GGGAC-------GAGCAGTTCTTCGGGCCAGGGACACGGCTCACCGTGCTA
Productive	0.00030524		TRBV20-1	TRBJ2-7	SARVRGRYEQY	AGTGCTAGAGTTCGGGGGCGGTACGAGCAGTAC	TRBD1	588	786	0	1374	0.000249429	645	1	1	1		GCCCATCCTGAAGACAGCAGCTTCTACATCTGCAGTGCTAGAGTTCGGGGGCGGTACGAGCAGTACTTCGGGCCGGGCACCAGGCTCACGGTCACAG	GCCCATCCTGAAGACAGCAGCTTCTACATCTGCAGTGCTAGAG---GGGGGC--TACGAGCAGTACTTCGGGCCGGGCACCAGGCTCACGGTCACAG
Productive	0.00030479		TRBV20-1	TRBJ2-7	SARGTGSYEQY	AGTGCTAGGGGGACAGGGTCCTACGAGCAGTAC	TRBD1	542	830	0	1372	0.000249066	646	1	1	1		GCCCATCCTGAAGACAGCAGCTTCTACATCTGCAGTGCTAGGGGGACAGGGTCCTACGAGCAGTACTTCGGGCCGGGCACCAGGCTCACGGTCACAG	GCCCATCCTGAAGACAGCAGCTTCTACATCTGCAGTGCTAG-GGGACAGGGTCCTACGAGCAGTACTTCGGGCCGGGCACCAGGCTCACGGTCACAG
Productive	0.00030457		TRBV6-5	TRBJ1-5	ASSYGAGGNQPQH	GCCAGCAGTTACGGCGCAGGGGGCAATCAGCCCCAGCAT	TRBD1	1006	365	0	1371	0.000248885	647	1	1	1		CGGCTGCTCCCTCCCAGACATCTGTGTACTTCTGTGCCAGCAGTTACGGCGCAGGGGGCAATCAGCCCCAGCATTTTGGTGATGGGACTCGACTCTCCATCCTAG	CGGCTGCTCCCTCCCAGACATCTGTGTACTTCTGTGCCAGCAGTTAC----CAGGGGGCAATCAGCCCCAGCATTTTGGTGATGGGACTCGACTCTCCATCCTAG
Productive	0.00030368		TRBV20-1	TRBJ2-1	SASRPSGGNNEQF	AGTGCTAGTCGTCCTAGCGGGGGAAACAATGAGCAGTTC	TRBD2	599	768	0	1367	0.000248159	648	4	1	1		GCCCATCCTGAAGACAGCAGCTTCTACATCTGCAGTGCTAGTCGTCCTAGCGGGGGAAACAATGAGCAGTTCTTCGGGCCAGGGACACGGCTCACCGTGCTAG	GCCCATCCTGAAGACAGCAGCTTCTACATCTGCAGTGCTAGT----CTAGCGGGGG--ACAATGAGCAGTTCTTCGGGCCAGGGACACGGCTCACCGTGCTAG
Productive	0.00030368		TRBV7-2	TRBJ2-7	ASSALGGGYEQY	GCCAGCAGCGCCCTGGGGGGAGGCTACGAGCAGTAC	TRBD2	727	640	0	1367	0.000248159	648	1	1	1		CCAGCGCACACAGCAGGAGGACTCGGCCGTGTATCTCTGTGCCAGCAGCGCCCTGGGGGGAGGCTACGAGCAGTACTTCGGGCCGGGCACCAGGCTCACGGTCACAG	CCAGCGCACACAGCAGGAGGACTCGGCCGTGTATCTCTGTGCCAGCAGC-----GGGGGG---CTACGAGCAGTACTTCGGGCCGGGCACCAGGCTCACGGTCACAG
Productive	0.00030346		TRBV7-9	TRBJ2-7	ASSLPGGRVGEQY	GCCAGCAGCTTACCAGGTGGTAGGGTTGGCGAGCAGTAC		646	720	0	1366	0.000247977	649	1		1		CCAGCGCACAGAGCAGGGGGACTCGGCCATGTATCTCTGTGCCAGCAGCTTACCAGGTGGTAGGGTTGGCGAGCAGTACTTCGGGCCGGGCACCAGGCTCACGGTCACAG	CCAGCGCACAGAGCAGGGGGACTCGGCCATGTATCTCTGTGCCAGCAGCTTA-----------------CGAGCAGTACTTCGGGCCGGGCACCAGGCTCACGGTCACAG
Productive	0.00030324		TRBV6-5	TRBJ1-2	ASSYSTGQGYGYT	GCCAGCAGTTACTCAACGGGACAGGGCTATGGCTACACC	TRBD1	940	425	0	1365	0.000247795	650	1	1	1		CGGCTGCTCCCTCCCAGACATCTGTGTACTTCTGTGCCAGCAGTTACTCAACGGGACAGGGCTATGGCTACACCTTCGGTTCGGGGACCAGGTTAACCGTTGTAG	CGGCTGCTCCCTCCCAGACATCTGTGTACTTCTGTGCCAGCAGTTACTC---GGGACAGGGCTATGGCTACACCTTCGGTTCGGGGACCAGGTTAACCGTTGTAG
Productive	0.00030279		TRBV20-1	TRBJ2-7	SASVDRDEQY	AGTGCTTCTGTTGACAGGGACGAGCAGTAC	TRBD1	527	836	0	1363	0.000247432	651	1	1	1		GCCCATCCTGAAGACAGCAGCTTCTACATCTGCAGTGCTTCTGTTGACAGGGACGAGCAGTACTTCGGGCCGGGCACCAGGCTCACGGTCACAG	GCCCATCCTGAAGACAGCAGCTTCTACATCTGCAGTGCT------GACAGGGACGAGCAGTACTTCGGGCCGGGCACCAGGCTCACGGTCACAG
Productive	0.00030213		TRBV20-1	TRBJ1-2	SASLTIMANYGYT	AGTGCTAGTCTTACAATTATGGCTAACTATGGCTACACC		697	663	0	1360	0.000246888	652	4		1		GCCCATCCTGAAGACAGCAGCTTCTACATCTGCAGTGCTAGTCTTACAATTATGGCTAACTATGGCTACACCTTCGGTTCGGGGACCAGGTTAACCGTTGTAG	GCCCATCCTGAAGACAGCAGCTTCTACATCTGCAGTGCTAGT-------------CTAACTATGGCTACACCTTCGGTTCGGGGACCAGGTTAACCGTTGTAG
Productive	0.00030213		TRBV27	TRBJ1-1	ASSSRASEAF	GCCAGCAGCTCGAGGGCAAGTGAAGCTTTC	TRBD2	814	546	0	1360	0.000246888	652	1	2	1		CGCCCAGCCCCAACCAGACCTCTCTGTACTTCTGTGCCAGCAGCTCGAGGGCAAGTGAAGCTTTCTTTGGACAAGGCACCAGACTCACAGTTGTAG	CGCCCAGCCCCAACCAGACCTCTCTGTACTTCTGTGCCAGCAG---GAGGG----TGAAGCTTTCTTTGGACAAGGCACCAGACTCACAGTTGTAG
Productive	0.0003019		TRBV7-9	TRBJ1-5	ASSFRADQPQH	GCCAGCAGCTTCCGGGCGGATCAGCCCCAGCAT		661	698	0	1359	0.000246706	653	1		1		CCAGCGCACAGAGCAGGGGGACTCGGCCATGTATCTCTGTGCCAGCAGCTTCCGGGCGGATCAGCCCCAGCATTTTGGTGATGGGACTCGACTCTCCATCCTAG	CCAGCGCACAGAGCAGGGGGACTCGGCCATGTATCTCTGTGCCAGCAGCTT--------ATCAGCCCCAGCATTTTGGTGATGGGACTCGACTCTCCATCCTAG
Productive	0.00030168		TRBV20-1	TRBJ2-7	SARDIGGGGYEQY	AGTGCTAGAGATATTGGCGGGGGAGGCTACGAGCAGTAC	TRBD2	511	847	0	1358	0.000246525	654	1	1	1		GCCCATCCTGAAGACAGCAGCTTCTACATCTGCAGTGCTAGAGATATTGGCGGGGGAGGCTACGAGCAGTACTTCGGGCCGGGCACCAGGCTCACGGTCACAG	GCCCATCCTGAAGACAGCAGCTTCTACATCTGCAGTGCTAGAGA-----GCGGGGG---CTACGAGCAGTACTTCGGGCCGGGCACCAGGCTCACGGTCACAG
Unproductive		0.0013474	TRBV20-1	TRBJ2-3	SAATDRGHRYAV	AGTGCTGCTACGGACAGGGGGCACAGATACGCAGTAT	TRBD1	622	735	0	1357	0.000246343	655	1	1	1		GCCCATCCTGAAGACAGCAGCTTCTACATCTGCAGTGCTGCTACGGACAGGGGGCACAGATACGCAGTATTTTGGCCCAGGCACCCGGCTGACAGTGCTC	GCCCATCCTGAAGACAGCAGCTTCTACATCTGCAGTGCT-----GGACAGGGGGCACAGATACGCAGTATTTTGGCCCAGGCACCCGGCTGACAGTGCTC
Productive	0.00030124		TRBV20-1	TRBJ1-5	SARDRPERVGNQPQH	AGTGCTAGAGATCGGCCGGAAAGGGTGGGCAATCAGCCCCAGCAT		806	550	0	1356	0.000246162	656	1		1		GCCCATCCTGAAGACAGCAGCTTCTACATCTGCAGTGCTAGAGATCGGCCGGAAAGGGTGGGCAATCAGCCCCAGCATTTTGGTGATGGGACTCGACTCTCCATCCTAG	GCCCATCCTGAAGACAGCAGCTTCTACATCTGCAGTGCTAGAGA-----------------GCAATCAGCCCCAGCATTTTGGTGATGGGACTCGACTCTCCATCCTAG
Unproductive		0.00134541	TRBV20-1	TRBJ2-7	SDRFLRAV	AGTGACAGGTTCCTGCGAGCAGTAC	TRBD1	549	806	0	1355	0.00024598	657	1	1	1		GCCCATCCTGAAGACAGCAGCTTCTACATCTGCAGTGACAGGTTCCTGCGAGCAGTACTTCGGGCCGGGCACCAGGCTCACGGTCACA	GCCCATCCTGAAGACAGCAGCTTCTACATCTGCAGTGACAGG-TCCTACGAGCAGTACTTCGGGCCGGGCACCAGGCTCACGGTCACA
Productive	0.00030057		TRBV27	TRBJ1-1	ASSLGGAEAF	GCCAGCAGCCTAGGGGGGGCTGAAGCTTTC	TRBD2	889	464	0	1353	0.000245617	658	1	1	1		CGCCCAGCCCCAACCAGACCTCTCTGTACTTCTGTGCCAGCAGCCTAGGGGGGGCTGAAGCTTTCTTTGGACAAGGCACCAGACTCACAGTTGTAG	CGCCCAGCCCCAACCAGACCTCTCTGTACTTCTGTGCCAGCAG----GGGGGGGCTGAAGCTTTCTTTGGACAAGGCACCAGACTCACAGTTGTAG
Productive	0.00030057		TRBV20-1	TRBJ2-7	SADPRAGGPYEQY	AGTGCTGACCCCCGGGCGGGGGGGCCCTACGAGCAGTAC	TRBD2	544	809	0	1353	0.000245617	658	1	1	1		GCCCATCCTGAAGACAGCAGCTTCTACATCTGCAGTGCTGACCCCCGGGCGGGGGGGCCCTACGAGCAGTACTTCGGGCCGGGCACCAGGCTCACGGTCACAG	GCCCATCCTGAAGACAGCAGCTTCTACATCTGCAGTGCT---------GCGGGGGGG-CCTACGAGCAGTACTTCGGGCCGGGCACCAGGCTCACGGTCACAG
Productive	0.00030035		TRBV7-6	TRBJ2-7	ASSLLAGGYEQY	GCCAGCAGTCTCCTGGCCGGGGGCTACGAGCAGTAC	TRBD1	665	687	0	1352	0.000245436	659	1	1	1		CCAGCGCACAGAGCAGCGGGACTCGGCCATGTATCGCTGTGCCAGCAGTCTCCTGGCCGGGGGCTACGAGCAGTACTTCGGGCCGGGCACCAGGCTCACGGTCACAG	CCAGCGCACAGAGCAGCGGGACTCGGCCATGTATCGCTGTGCCAGCAG----------GGGGGCTACGAGCAGTACTTCGGGCCGGGCACCAGGCTCACGGTCACAG
Productive	0.00030035		TRBV5-4	TRBJ2-7	ASSRQGADEQY	GCCAGCAGCAGACAGGGGGCGGACGAGCAGTAC	TRBD1	598	754	0	1352	0.000245436	659	1	1	1		GGAGCTGGACGACTCGGCCCTGTATCTCTGTGCCAGCAGCAGACAGGGGGCGGACGAGCAGTACTTCGGGCCGGGCACCAGGCTCACGGTCACAG	GGAGCTGGACGACTCGGCCCTGTATCTCTGTGCCAGCAGC-GACAGGGGGC--ACGAGCAGTACTTCGGGCCGGGCACCAGGCTCACGGTCACAG
Productive	0.00030013		TRBV6-1	TRBJ1-6	ASRGQNNSPLH	GCCAGCAGAGGACAGAATAATTCACCCCTCCAC	TRBD1	916	435	0	1351	0.000245254	660	1	1	2		CGGCTGCTCCCTCCCAGACATCTGTGTACTTCTGTGCCAGCAGAGGACAGAATAATTCACCCCTCCACTTTGGGAACGGGACCAGGCTCACTGTGACAG	CGGCTGCTCCCTCCCAGACATCTGTGTACTTCTGTGCCAGCAG-GGACAG-ATAATTCACCCCTCCACTTTGGGAACGGGACCAGGCTCACTGTGACAG
Productive	0.0002999		TRBV20-1	TRBJ1-2	SARPGTGFGNYGYT	AGTGCTCGTCCCGGGACAGGGTTCGGGAACTATGGCTACACC	TRBD1	714	636	0	1350	0.000245072	661	1	1	1		GCCCATCCTGAAGACAGCAGCTTCTACATCTGCAGTGCTCGTCCCGGGACAGGGTTCGGGAACTATGGCTACACCTTCGGTTCGGGGACCAGGTTAACCGTTGTAG	GCCCATCCTGAAGACAGCAGCTTCTACATCTGCAGTGCT------GGGACAGGG------AACTATGGCTACACCTTCGGTTCGGGGACCAGGTTAACCGTTGTAG
Productive	0.0002999		TRBV28	TRBJ1-5	AHSTATNQPQH	GCCCACTCGACAGCCACCAATCAGCCCCAGCAT	TRBD1	896	454	0	1350	0.000245072	661	1	1	1		CCGCCAGCACCAACCAGACATCTATGTACCTCTGTGCCCACTCGACAGCCACCAATCAGCCCCAGCATTTTGGTGATGGGACTCGACTCTCCATCCTAG	CCGCCAGCACCAACCAGACATCTATGTACCTCTGTGCC-----GACAG----CAATCAGCCCCAGCATTTTGGTGATGGGACTCGACTCTCCATCCTAG
Productive	0.00029968		TRBV28	TRBJ1-1	ASSSWAADEAF	GCCAGCAGTTCCTGGGCCGCTGATGAAGCTTTC		888	461	0	1349	0.000244891	662	1		1		CCGCCAGCACCAACCAGACATCTATGTACCTCTGTGCCAGCAGTTCCTGGGCCGCTGATGAAGCTTTCTTTGGACAAGGCACCAGACTCACAGTTGTAG	CCGCCAGCACCAACCAGACATCTATGTACCTCTGTGCCAGCAGTT-------------TGAAGCTTTCTTTGGACAAGGCACCAGACTCACAGTTGTAG
Productive	0.00029968		TRBV7-3	TRBJ1-1	ASSSSANTEAF	GCCAGCAGTTCCAGCGCGAACACTGAAGCTTTC		849	500	0	1349	0.000244891	662	1		1		CCAGCGCACAGAGCGGGGGGACTCAGCCGTGTATCTCTGTGCCAGCAGTTCCAGCGCGAACACTGAAGCTTTCTTTGGACAAGGCACCAGACTCACAGTTGTAG	CCAGCGCACAGAGCGGGGGGACTCAGCCGTGTATCTCTGTGCCAGCAG---------GAACACTGAAGCTTTCTTTGGACAAGGCACCAGACTCACAGTTGTAG
Productive	0.00029968		TRBV20-1	TRBJ2-5	SARVAPPGGETQY	AGTGCTAGAGTTGCACCCCCGGGGGGAGAGACCCAGTAC	TRBD2	222	1127	0	1349	0.000244891	662	1	1	1		GCCCATCCTGAAGACAGCAGCTTCTACATCTGCAGTGCTAGAGTTGCACCCCCGGGGGGAGAGACCCAGTACTTCGGGCCAGGCACGCGGCTCCTGGTGCTCG	GCCCATCCTGAAGACAGCAGCTTCTACATCTGCAGTGCTAGAG---------CGGGGGGAGAGACCCAGTACTTCGGGCCAGGCACGCGGCTCCTGGTGCTCG
Productive	0.00029968		TRBV10-3	TRBJ2-7	ASRREREQY	GCCAGCCGGCGGGAGAGGGAGCAGTAC	TRBD2	579	770	0	1349	0.000244891	662	1	2	1		ACCAGCTCCCAGACATCTGTGTACTTCTGTGCCAGCCGGCGGGAGAGGGAGCAGTACTTCGGGCCGGGCACCAGGCTCACGGTCACAG	ACCAGCTCCCAGACATCTGTGTACTTCTGTGCCA----GCGGGAG---GAGCAGTACTTCGGGCCGGGCACCAGGCTCACGGTCACAG
Productive	0.00029946		TRBV6-4	TRBJ1-2	ASREGADGYGYT	GCCAGCAGAGAGGGGGCAGATGGCTATGGCTACACC	TRBD1	676	672	0	1348	0.000244709	663	1	1	1		ACCCTCTCAGACATCTGTGTACTTCTGTGCCAGCAGAGAGGGGGCAGATGGCTATGGCTACACCTTCGGTTCGGGGACCAGGTTAACCGTTGTAG	ACCCTCTCAGACATCTGTGTACTTCTGTGCCAGCAG--AGGGGGC------CTATGGCTACACCTTCGGTTCGGGGACCAGGTTAACCGTTGTAG
Productive	0.00029946		TRBV7-8	TRBJ1-2	ASSLGENYGYT	GCCAGCAGCTTAGGGGAAAACTATGGCTACACC	TRBD1	1294	54	0	1348	0.000244709	663	1	1	1		CCAGCGCACACAGCAGGAGGACTCCGCCGTGTATCTCTGTGCCAGCAGCTTAGGGGAAAACTATGGCTACACCTTCGGTTCGGGGACCAGGTTAACCGTTGTAG	CCAGCGCACACAGCAGGAGGACTCCGCCGTGTATCTCTGTGCCAGCAGCTTAGGGG--AACTATGGCTACACCTTCGGTTCGGGGACCAGGTTAACCGTTGTAG
Unproductive		0.00133548	TRBV6-1	TRBJ1-6	ASGCAVGIHPS	GCCAGCGGTTGCGCGGTGGGAATTCACCCCTCCAC		878	467	0	1345	0.000244165	664	1		2		CGGCTGCTCCCTCCCAGACATCTGTGTACTTCTGTGCCAGCGGTTGCGCGGTGGGAATTCACCCCTCCACTTTGGGAACGGGACCAGGCTCACTGTGACA	CGGCTGCTCCCTCCCAGACATCTGTGTACTTCTGTGCCAGC--------------AATTCACCCCTCCACTTTGGGAACGGGACCAGGCTCACTGTGACA
Productive	0.00029835		TRBV19	TRBJ2-5	ASRPQGGETQY	GCCAGTAGACCCCAGGGTGGGGAGACCCAGTAC	TRBD1	816	527	0	1343	0.000243802	665	1	1	1		CGGCCCAAAAGAACCCGACAGCTTTCTATCTCTGTGCCAGTAGACCCCAGGGTGGGGAGACCCAGTACTTCGGGCCAGGCACGCGGCTCCTGGTGCTCG	CGGCCCAAAAGAACCCGACAGCTTTCTATCTCTGTGCCAGTAG----CAGGG----GAGACCCAGTACTTCGGGCCAGGCACGCGGCTCCTGGTGCTCG
Productive	0.00029835		TRBV28	TRBJ1-1	ATRGRPEAF	GCCACCCGCGGGAGGCCTGAAGCTTTC	TRBD2	898	445	0	1343	0.000243802	665	1	2	1		CCGCCAGCACCAACCAGACATCTATGTACCTCTGTGCCACCCGCGGGAGGCCTGAAGCTTTCTTTGGACAAGGCACCAGACTCACAGTTGTAG	CCGCCAGCACCAACCAGACATCTATGTACCTCTGTGCCA---GCGGGAGG-CTGAAGCTTTCTTTGGACAAGGCACCAGACTCACAGTTGTAG
Productive	0.00029813		TRBV7-9	TRBJ2-7	ASSLGGTTYEQY	GCCAGCAGCTTAGGAGGGACTACCTACGAGCAGTAC	TRBD2	686	656	0	1342	0.00024362	666	1	1	1		CCAGCGCACAGAGCAGGGGGACTCGGCCATGTATCTCTGTGCCAGCAGCTTAGGAGGGACTACCTACGAGCAGTACTTCGGGCCGGGCACCAGGCTCACGGTCACAG	CCAGCGCACAGAGCAGGGGGACTCGGCCATGTATCTCTGTGCCAGCAGCTTAG--GGGACTACCTACGAGCAGTACTTCGGGCCGGGCACCAGGCTCACGGTCACAG
Productive	0.0002979		TRBV7-3	TRBJ1-1	ASRRQGDTEAF	GCCAGCAGACGACAGGGGGACACTGAAGCTTTC	TRBD1	802	539	0	1341	0.000243439	667	1	1	1		CCAGCGCACAGAGCGGGGGGACTCAGCCGTGTATCTCTGTGCCAGCAGACGACAGGGGGACACTGAAGCTTTCTTTGGACAAGGCACCAGACTCACAGTTGTAG	CCAGCGCACAGAGCGGGGGGACTCAGCCGTGTATCTCTGTGCCAGCAG--GACAGGGGGACACTGAAGCTTTCTTTGGACAAGGCACCAGACTCACAGTTGTAG
Productive	0.0002979		TRBV7-7	TRBJ2-5	ASTPTGVETQY	GCCAGCACCCCGACAGGGGTCGAGACCCAGTAC	TRBD1	618	723	0	1341	0.000243439	667	1	1	1		CAGCGCACAGAGCAGCGGGACTCAGCCATGTATCGCTGTGCCAGCACCCCGACAGGGGTCGAGACCCAGTACTTCGGGCCAGGCACGCGGCTCCTGGTGCTCG	CAGCGCACAGAGCAGCGGGACTCAGCCATGTATCGCTGTGCCAGCA----GACAGGGG--GAGACCCAGTACTTCGGGCCAGGCACGCGGCTCCTGGTGCTCG
Unproductive		0.00133052	TRBV24-1	TRBJ1-5	ATSEPSGGGPSPS	GCCACCAGTGAACCGAGTGGGGGGGGCCCAAGCCCCAGCAT	TRBD2	869	471	0	1340	0.000243257	668	1	1	1		CCCCAACCAGACAGCTCTTTACTTCTGTGCCACCAGTGAACCGAGTGGGGGGGGCCCAAGCCCCAGCATTTTGGTGATGGGACTCGACTCTCCATCCTA	CCCCAACCAGACAGCTCTTTACTTCTGTGCCACCAGTGA--------GGGGGGG----AGCCCCAGCATTTTGGTGATGGGACTCGACTCTCCATCCTA
Productive	0.00029746		TRBV27	TRBJ1-6	ASSLSAAGGNSPLH	GCCAGCAGTTTATCGGCTGCAGGGGGGAATTCACCCCTCCAC	TRBD1	838	501	0	1339	0.000243076	669	1	1	2		CGCCCAGCCCCAACCAGACCTCTCTGTACTTCTGTGCCAGCAGTTTATCGGCTGCAGGGGGGAATTCACCCCTCCACTTTGGGAACGGGACCAGGCTCACTGTGACAG	CGCCCAGCCCCAACCAGACCTCTCTGTACTTCTGTGCCAGCAGTTTATC-----CAGGGGG-AATTCACCCCTCCACTTTGGGAACGGGACCAGGCTCACTGTGACAG
Unproductive		0.00132952	TRBV24-1	TRBJ2-7	ATVSNSKGAPTSS	GCCACCGTGTCGAACTCGAAGGGAGCTCCTACGAGCAGTAC	TRBD2	503	836	0	1339	0.000243076	669	1	2	1		CCCCAACCAGACAGCTCTTTACTTCTGTGCCACCGTGTCGAACTCGAAGGGAGCTCCTACGAGCAGTACTTCGGGCCGGGCACCAGGCTCACGGTCACA	CCCCAACCAGACAGCTCTTTACTTCTGTGCCACC--------------GGGAGCTCCTACGAGCAGTACTTCGGGCCGGGCACCAGGCTCACGGTCACA
Productive	0.00029724		TRBV6-1	TRBJ1-2	ASKTPVGQST	GCCAGCAAGACCCCGGTGGGGCAAAGCACC	TRBD1	866	472	0	1338	0.000242894	670	1	1	1		CGGCTGCTCCCTCCCAGACATCTGTGTACTTCTGTGCCAGCAAGACCCCGGTGGGGCAAAGCACCTTCGGTTCGGGGACCAGGTTAACCGTTGTAG	CGGCTGCTCCCTCCCAGACATCTGTGTACTTCTGTGCCAGCA----------GGGGC----CACCTTCGGTTCGGGGACCAGGTTAACCGTTGTAG
Productive	0.00029657		TRBV20-1	TRBJ1-5	SARGGDFNQPQH	AGTGCTAGGGGTGGGGATTTCAATCAGCCCCAGCAT	TRBD1	562	773	0	1335	0.000242349	671	1	1	1		GCCCATCCTGAAGACAGCAGCTTCTACATCTGCAGTGCTAGGGGTGGGGATTTCAATCAGCCCCAGCATTTTGGTGATGGGACTCGACTCTCCATCCTAG	GCCCATCCTGAAGACAGCAGCTTCTACATCTGCAGTGCTAGGGG---------CAATCAGCCCCAGCATTTTGGTGATGGGACTCGACTCTCCATCCTAG
Productive	0.00029635		TRBV6-1	TRBJ1-2	ASSRQGGGYT	GCCAGCAGCCGACAAGGGGGGGGCTACACC	TRBD2	621	713	0	1334	0.000242168	672	1	1	1		GCTCCCTCCCAGACATCTGTGTACTTCTGTGCCAGCAGCCGACAAGGGGGGGGCTACACCTTCGGTTCGGGGACCAGGTTAACCGTTGTAG	GCTCCCTCCCAGACATCTGTGTACTTCTGTGCCAGCAG--------GGGGGGGCTACACCTTCGGTTCGGGGACCAGGTTAACCGTTGTAG
Productive	0.00029613		TRBV7-2	TRBJ2-7	ASSLAGEVYEQY	GCCAGCAGCTTAGCCGGGGAAGTCTACGAGCAGTAC	TRBD2	702	631	0	1333	0.000241986	673	1	1	1		CCAGCGCACACAGCAGGAGGACTCGGCCGTGTATCTCTGTGCCAGCAGCTTAGCCGGGGAAGTCTACGAGCAGTACTTCGGGCCGGGCACCAGGCTCACGGTCACAG	CCAGCGCACACAGCAGGAGGACTCGGCCGTGTATCTCTGTGCCAGCAGCTTAGCCGGGG----CTACGAGCAGTACTTCGGGCCGGGCACCAGGCTCACGGTCACAG
Productive	0.0002959		TRBV7-6	TRBJ2-7	ASSWLAESSYEQY	GCCAGCAGCTGGCTAGCGGAGAGCTCCTACGAGCAGTAC	TRBD2	639	693	0	1332	0.000241805	674	1	1	1		CCAGCGCACAGAGCAGCGGGACTCGGCCATGTATCGCTGTGCCAGCAGCTGGCTAGCGGAGAGCTCCTACGAGCAGTACTTCGGGCCGGGCACCAGGCTCACGGTCACAG	CCAGCGCACAGAGCAGCGGGACTCGGCCATGTATCGCTGTGCCAGCAGCT--CTAGCGG----CTCCTACGAGCAGTACTTCGGGCCGGGCACCAGGCTCACGGTCACAG
Productive	0.00029524		TRBV7-2	TRBJ2-7	ASSPIGGTGTYEQY	GCCAGCAGCCCCATAGGTGGGACAGGGACGTACGAGCAGTAC	TRBD1	614	715	0	1329	0.00024126	675	1	1	1		CCAGCGCACACAGCAGGAGGACTCGGCCGTGTATCTCTGTGCCAGCAGCCCCATAGGTGGGACAGGGACGTACGAGCAGTACTTCGGGCCGGGCACCAGGCTCACGGTCACAG	CCAGCGCACACAGCAGGAGGACTCGGCCGTGTATCTCTGTGCCAGCAGC---------GGGACAGGG---TACGAGCAGTACTTCGGGCCGGGCACCAGGCTCACGGTCACAG
Productive	0.00029502		TRBV10-1	TRBJ1-2	ASSEGPSYGYT	GCCAGCAGCGAGGGGCCTTCCTATGGCTACACC	TRBD1	659	669	0	1328	0.000241079	676	1	1	1		GCCTCCTCCCAGACATCTGTATATTTCTGCGCCAGCAGCGAGGGGCCTTCCTATGGCTACACCTTCGGTTCGGGGACCAGGTTAACCGTTGTAG	GCCTCCTCCCAGACATCTGTATATTTCTGCGCCAGCAG---GGGGC----CTATGGCTACACCTTCGGTTCGGGGACCAGGTTAACCGTTGTAG
Productive	0.00029479		TRBV7-3	TRBJ2-5	ASSLNGGETQY	GCCAGCAGCTTAAATGGGGGGGAGACCCAGTAC	TRBD2	730	597	0	1327	0.000240897	677	1	1	1		CCAGCGCACAGAGCGGGGGGACTCAGCCGTGTATCTCTGTGCCAGCAGCTTAAATGGGGGGGAGACCCAGTACTTCGGGCCAGGCACGCGGCTCCTGGTGCTCG	CCAGCGCACAGAGCGGGGGGACTCAGCCGTGTATCTCTGTGCCAGCAGCTTAA--GGGGGGGAGACCCAGTACTTCGGGCCAGGCACGCGGCTCCTGGTGCTCG
Productive	0.00029479		TRBV7-3	TRBJ2-7	ASSSSPGYEQY	GCCAGCAGCTCCTCCCCCGGCTACGAGCAGTAC	TRBD2	663	664	0	1327	0.000240897	677	1	1	1		CCAGCGCACAGAGCGGGGGGACTCAGCCGTGTATCTCTGTGCCAGCAGCTCCTCCCCCGGCTACGAGCAGTACTTCGGGCCGGGCACCAGGCTCACGGTCACAG	CCAGCGCACAGAGCGGGGGGACTCAGCCGTGTATCTCTGTGCCAGCAGCT---CCCCCG-CTACGAGCAGTACTTCGGGCCGGGCACCAGGCTCACGGTCACAG
Unproductive		0.00131761	TRBV20-1	TRBJ1-1	SARRRRGH*SF	AGTGCTAGGAGGAGAAGGGGACACTGAAGCTTTC	TRBD1	684	643	0	1327	0.000240897	677	1	1	1		GCCCATCCTGAAGACAGCAGCTTCTACATCTGCAGTGCTAGGAGGAGAAGGGGACACTGAAGCTTTCTTTGGACAAGGCACCAGACTCACAGTTGTA	GCCCATCCTGAAGACAGCAGCTTCTACATCTGCAGTGCTAG---------GGGACACTGAAGCTTTCTTTGGACAAGGCACCAGACTCACAGTTGTA
Productive	0.00029457		TRBV20-1	TRBJ1-1	SASAGHSGTEAF	AGTGCTAGCGCGGGACACTCGGGGACTGAAGCTTTC	TRBD1	710	616	0	1326	0.000240716	678	1	1	1		GCCCATCCTGAAGACAGCAGCTTCTACATCTGCAGTGCTAGCGCGGGACACTCGGGGACTGAAGCTTTCTTTGGACAAGGCACCAGACTCACAGTTGTAG	GCCCATCCTGAAGACAGCAGCTTCTACATCTGCAGTGCTAG---GGGACA-------ACTGAAGCTTTCTTTGGACAAGGCACCAGACTCACAGTTGTAG
Productive	0.00029457		TRBV7-9	TRBJ1-6	ASSSEGYNSPLH	GCCAGCAGCTCCGAGGGGTATAATTCACCCCTCCAC	TRBD1	959	367	0	1326	0.000240716	678	1	1	2		CCAGCGCACAGAGCAGGGGGACTCGGCCATGTATCTCTGTGCCAGCAGCTCCGAGGGGTATAATTCACCCCTCCACTTTGGGAACGGGACCAGGCTCACTGTGACAG	CCAGCGCACAGAGCAGGGGGACTCGGCCATGTATCTCTGTGCCAGCAGCT---AGGGGTATAATTCACCCCTCCACTTTGGGAACGGGACCAGGCTCACTGTGACAG
Productive	0.00029457		TRBV10-1	TRBJ2-5	ASSDTAGVQETQY	GCCAGCAGTGATACGGCGGGGGTCCAAGAGACCCAGTAC	TRBD2	601	725	0	1326	0.000240716	678	1	1	1		GCCTCCTCCCAGACATCTGTATATTTCTGCGCCAGCAGTGATACGGCGGGGGTCCAAGAGACCCAGTACTTCGGGCCAGGCACGCGGCTCCTGGTGCTCG	GCCTCCTCCCAGACATCTGTATATTTCTGCGCCAGCAGTGA----GCGGGGG-CCAAGAGACCCAGTACTTCGGGCCAGGCACGCGGCTCCTGGTGCTCG
Productive	0.00029457		TRBV10-1	TRBJ2-7	ASGRMGEQY	GCCAGCGGGCGTATGGGAGAGCAGTAC	TRBD2	403	923	0	1326	0.000240716	678	1	1	1		GCCTCCTCCCAGACATCTGTATATTTCTGCGCCAGCGGGCGTATGGGAGAGCAGTACTTCGGGCCGGGCACCAGGCTCACGGTCACAG	GCCTCCTCCCAGACATCTGTATATTTCTGCGCCAGCGGG---------GAGCAGTACTTCGGGCCGGGCACCAGGCTCACGGTCACAG
Productive	0.00029435		TRBV15	TRBJ1-2	ATSREKQSNYGYT	GCCACCAGCAGAGAGAAACAGAGTAACTATGGCTACACC		537	788	0	1325	0.000240534	679	2		1		CACCAGGCCTGGGGGACGCAGCCATGTACCTGTGTGCCACCAGCAGAGAGAAACAGAGTAACTATGGCTACACCTTCGGTTCGGGGACCAGGTTAACCGTTGTAG	CACCAGGCCTGGGGGACGCAGCCATGTACCTGTGTGCCACCAGC--------------TAACTATGGCTACACCTTCGGTTCGGGGACCAGGTTAACCGTTGTAG
Productive	0.00029391		TRBV6-1	TRBJ2-7	ASREQGAFEQY	GCCAGCAGGGAACAGGGGGCCTTCGAGCAGTAC	TRBD1	708	615	0	1323	0.000240171	680	1	1	1		CGGCTGCTCCCTCCCAGACATCTGTGTACTTCTGTGCCAGCAGGGAACAGGGGGCCTTCGAGCAGTACTTCGGGCCGGGCACCAGGCTCACGGTCACAG	CGGCTGCTCCCTCCCAGACATCTGTGTACTTCTGTGCCAGCAG---ACAGGGGGC---CGAGCAGTACTTCGGGCCGGGCACCAGGCTCACGGTCACAG
Unproductive		0.00131066	TRBV10-3	TRBJ2-5	AISELSAPRDPV	GCCATCAGTGAGCTCTCAGCCCCAAGAGACCCAGTAC	TRBD1	551	769	0	1320	0.000239626	681	1	1	1		ACCAGCTCCCAGACATCTGTGTACTTCTGTGCCATCAGTGAGCTCTCAGCCCCAAGAGACCCAGTACTTCGGGCCAGGCACGCGGCTCCTGGTGCTC	ACCAGCTCCCAGACATCTGTGTACTTCTGTGCCATCAGTGAG------GCCCCAAGAGACCCAGTACTTCGGGCCAGGCACGCGGCTCCTGGTGCTC
Productive	0.00029302		TRBV20-1	TRBJ1-2	SASAGDRGVGGYT	AGTGCTTCGGCCGGGGACAGGGGGGTTGGTGGCTACACC	TRBD1	730	589	0	1319	0.000239445	682	1	1	1		GCCCATCCTGAAGACAGCAGCTTCTACATCTGCAGTGCTTCGGCCGGGGACAGGGGGGTTGGTGGCTACACCTTCGGTTCGGGGACCAGGTTAACCGTTGTAG	GCCCATCCTGAAGACAGCAGCTTCTACATCTGCAGTGCT-------GGGACAGGGGG-----TGGCTACACCTTCGGTTCGGGGACCAGGTTAACCGTTGTAG
Productive	0.00029257		TRBV6-1	TRBJ1-6	ASSAETGGRSPLH	GCCAGCAGTGCAGAGACAGGGGGCCGTTCACCCCTCCAC	TRBD1	685	632	0	1317	0.000239082	683	1	1	2		GCTCCCTCCCAGACATCTGTGTACTTCTGTGCCAGCAGTGCAGAGACAGGGGGCCGTTCACCCCTCCACTTTGGGAACGGGACCAGGCTCACTGTGACAG	GCTCCCTCCCAGACATCTGTGTACTTCTGTGCCAGCAGTG----GACAGGGGGC--TTCACCCCTCCACTTTGGGAACGGGACCAGGCTCACTGTGACAG
Productive	0.00029235		TRBV6-1	TRBJ1-2	ASRGTGGPGYT	GCCAGCAGAGGGACAGGGGGGCCTGGCTACACC	TRBD1	701	615	0	1316	0.0002389	684	1	1	1		CGGCTGCTCCCTCCCAGACATCTGTGTACTTCTGTGCCAGCAGAGGGACAGGGGGGCCTGGCTACACCTTCGGTTCGGGGACCAGGTTAACCGTTGTAG	CGGCTGCTCCCTCCCAGACATCTGTGTACTTCTGTGCCAGCAG-GGGACAGGGGG---TGGCTACACCTTCGGTTCGGGGACCAGGTTAACCGTTGTAG
Productive	0.00029213		TRBV15	TRBJ1-1	ATSRAPSTGNTEAF	GCCACCAGCAGAGCGCCTTCGACAGGGAACACTGAAGCTTTC	TRBD1	633	682	0	1315	0.000238719	685	2	1	1		CACCAGGCCTGGGGGACGCAGCCATGTACCTGTGTGCCACCAGCAGAGCGCCTTCGACAGGGAACACTGAAGCTTTCTTTGGACAAGGCACCAGACTCACAGTTGTAG	CACCAGGCCTGGGGGACGCAGCCATGTACCTGTGTGCCACCAGC-----------GACAGGGAACACTGAAGCTTTCTTTGGACAAGGCACCAGACTCACAGTTGTAG
Unproductive		0.00130569	TRBV20-1	TRBJ2-7	SASEQGLRAV	AGTGCTAGTGAACAGGGTCTACGAGCAGTAC	TRBD1	527	788	0	1315	0.000238719	685	4	1	1		GCCCATCCTGAAGACAGCAGCTTCTACATCTGCAGTGCTAGTGAACAGGGTCTACGAGCAGTACTTCGGGCCGGGCACCAGGCTCACGGTCACA	GCCCATCCTGAAGACAGCAGCTTCTACATCTGCAGTGCTAGT--ACAGGG-CTACGAGCAGTACTTCGGGCCGGGCACCAGGCTCACGGTCACA
Unproductive		0.00130569	TRBV15	TRBJ1-5	ATSSQVGPGRRGGQSAPA	GCCACCAGCTCCCAGGTGGGGCCAGGGAGGCGTGGGGGGCAATCAGCCCCAGCAT	TRBD1	437	878	0	1315	0.000238719	685	2	1	1		CACCAGGCCTGGGGGACGCAGCCATGTACCTGTGTGCCACCAGCTCCCAGGTGGGGCCAGGGAGGCGTGGGGGGCAATCAGCCCCAGCATTTTGGTGATGGGACTCGACTCTCCATCCTA	CACCAGGCCTGGGGGACGCAGCCATGTACCTGTGTGCCACCAGC-------------------------GGGGGCAATCAGCCCCAGCATTTTGGTGATGGGACTCGACTCTCCATCCTA
Productive	0.00029191		TRBV6-1	TRBJ2-7	ASSPFRGEQY	GCCAGCAGTCCCTTCCGAGGCGAGCAGTAC	TRBD2	792	522	0	1314	0.000238537	686	1	1	1		CGGCTGCTCCCTCCCAGACATCTGTGTACTTCTGTGCCAGCAGTCCCTTCCGAGGCGAGCAGTACTTCGGGCCGGGCACCAGGCTCACGGTCACAG	CGGCTGCTCCCTCCCAGACATCTGTGTACTTCTGTGCCAGCAGTCCC--------CGAGCAGTACTTCGGGCCGGGCACCAGGCTCACGGTCACAG
Productive	0.00029191		TRBV20-1	TRBJ1-1	SAPITGMNTEAF	AGTGCCCCCATTACAGGGATGAACACTGAAGCTTTC	TRBD1	694	620	0	1314	0.000238537	686	1	1	1		GCCCATCCTGAAGACAGCAGCTTCTACATCTGCAGTGCCCCCATTACAGGGATGAACACTGAAGCTTTCTTTGGACAAGGCACCAGACTCACAGTTGTAG	GCCCATCCTGAAGACAGCAGCTTCTACATCTGCAGTGC-------ACAGGG-TGAACACTGAAGCTTTCTTTGGACAAGGCACCAGACTCACAGTTGTAG
Productive	0.00029191		TRBV6-6	TRBJ2-7	ASSRLAGGTYEQY	GCCAGCAGTCGCCTAGCGGGGGGAACCTACGAGCAGTAC	TRBD2	751	563	0	1314	0.000238537	686	4	1	1		GGCTGCTCCCTCCCAGACATCTGTGTACTTCTGTGCCAGCAGTCGCCTAGCGGGGGGAACCTACGAGCAGTACTTCGGGCCGGGCACCAGGCTCACGGTCACAG	GGCTGCTCCCTCCCAGACATCTGTGTACTTCTGTGCCAGCAGTCG-CTAGCGGGGGG--CCTACGAGCAGTACTTCGGGCCGGGCACCAGGCTCACGGTCACAG
Productive	0.00029191		TRBV7-2	TRBJ2-7	ASSLAGLHEQY	GCCAGCAGCTTAGCGGGGCTGCACGAGCAGTAC	TRBD2	644	670	0	1314	0.000238537	686	1	1	1		CCAGCGCACACAGCAGGAGGACTCGGCCGTGTATCTCTGTGCCAGCAGCTTAGCGGGGCTGCACGAGCAGTACTTCGGGCCGGGCACCAGGCTCACGGTCACAG	CCAGCGCACACAGCAGGAGGACTCGGCCGTGTATCTCTGTGCCAGCAGCTTAGCGGGG----ACGAGCAGTACTTCGGGCCGGGCACCAGGCTCACGGTCACAG
Productive	0.00029168		TRBV4-1	TRBJ1-2	ASNVEGTFYGYT	GCCAGCAACGTGGAGGGAACATTCTATGGCTACACC	TRBD2	883	430	0	1313	0.000238356	687	1	2	1		GCAGCCAGAAGACTCAGCCCTGTATCTCTGCGCCAGCAACGTGGAGGGAACATTCTATGGCTACACCTTCGGTTCGGGGACCAGGTTAACCGTTGTAG	GCAGCCAGAAGACTCAGCCCTGTATCTCTGCGCCAGCA----GGAGGG------CTATGGCTACACCTTCGGTTCGGGGACCAGGTTAACCGTTGTAG
Productive	0.00029168		TRBV20-1	TRBJ2-5	SASQKGQGKETQY	AGTGCTTCACAGAAGGGACAGGGGAAAGAGACCCAGTAC	TRBD1	538	775	0	1313	0.000238356	687	1	1	1		GCCCATCCTGAAGACAGCAGCTTCTACATCTGCAGTGCTTCACAGAAGGGACAGGGGAAAGAGACCCAGTACTTCGGGCCAGGCACGCGGCTCCTGGTGCTCG	GCCCATCCTGAAGACAGCAGCTTCTACATCTGCAGTGCT--------GGGACAGGGG-AAGAGACCCAGTACTTCGGGCCAGGCACGCGGCTCCTGGTGCTCG
Productive	0.00029168		TRBV6-1	TRBJ2-5	ASTPGIRETQY	GCCAGCACTCCGGGAATAAGAGAGACCCAGTAC	TRBD2	659	654	0	1313	0.000238356	687	1	2	1		CGGCTGCTCCCTCCCAGACATCTGTGTACTTCTGTGCCAGCACTCCGGGAATAAGAGAGACCCAGTACTTCGGGCCAGGCACGCGGCTCCTGGTGCTCG	CGGCTGCTCCCTCCCAGACATCTGTGTACTTCTGTGCCAGCA---CGGGA-----AGAGACCCAGTACTTCGGGCCAGGCACGCGGCTCCTGGTGCTCG
Productive	0.00029102		TRBV7-8	TRBJ2-7	ASSHGQGYEQY	GCCAGCAGCCACGGACAGGGGTACGAGCAGTAC	TRBD1	777	533	0	1310	0.000237811	688	3	1	1		CCAGCGCACACAGCAGGAGGACTCCGCCGTGTATCTCTGTGCCAGCAGCCACGGACAGGGGTACGAGCAGTACTTCGGGCCGGGCACCAGGCTCACGGTCACAG	CCAGCGCACACAGCAGGAGGACTCCGCCGTGTATCTCTGTGCCAGCAGCC--GGACAGGGGTACGAGCAGTACTTCGGGCCGGGCACCAGGCTCACGGTCACAG
Unproductive		0.00129874	TRBV7-9	TRBJ2-5	ASSPRTSGGTRDPV	GCCAGCAGCCCCAGGACTAGCGGGGGAACAAGAGACCCAGTAC	TRBD2	840	468	0	1308	0.000237448	689	1	1	1		CCAGCGCACAGAGCAGGGGGACTCGGCCATGTATCTCTGTGCCAGCAGCCCCAGGACTAGCGGGGGAACAAGAGACCCAGTACTTCGGGCCAGGCACGCGGCTCCTGGTGCTC	CCAGCGCACAGAGCAGGGGGACTCGGCCATGTATCTCTGTGCCAGCAGC----GGACTAGCGGGGG--CAAGAGACCCAGTACTTCGGGCCAGGCACGCGGCTCCTGGTGCTC
Productive	0.00028991		TRBV15	TRBJ1-1	ATRHPRGSMNTEAF	GCCACCAGGCACCCAAGGGGTAGTATGAACACTGAAGCTTTC	TRBD1	601	704	0	1305	0.000236903	690	2	1	1		CACCAGGCCTGGGGGACGCAGCCATGTACCTGTGTGCCACCAGGCACCCAAGGGGTAGTATGAACACTGAAGCTTTCTTTGGACAAGGCACCAGACTCACAGTTGTAG	CACCAGGCCTGGGGGACGCAGCCATGTACCTGTGTGCCACCAG-------AGGGG-----TGAACACTGAAGCTTTCTTTGGACAAGGCACCAGACTCACAGTTGTAG
Productive	0.00028924		TRBV7-6	TRBJ1-1	ASSLGGEATEAF	GCCAGCAGTCTAGGGGGCGAGGCCACTGAAGCTTTC	TRBD1	834	468	0	1302	0.000236359	691	1	1	1		CCAGCGCACAGAGCAGCGGGACTCGGCCATGTATCGCTGTGCCAGCAGTCTAGGGGGCGAGGCCACTGAAGCTTTCTTTGGACAAGGCACCAGACTCACAGTTGTAG	CCAGCGCACAGAGCAGCGGGACTCGGCCATGTATCGCTGTGCCAGCAG---AGGGGGC-----CACTGAAGCTTTCTTTGGACAAGGCACCAGACTCACAGTTGTAG
Productive	0.00028902		TRBV15	TRBJ2-7	ATSRVDPGGQYEQY	GCCACCAGCAGAGTTGACCCGGGGGGGCAATACGAGCAGTAC	TRBD2	469	832	0	1301	0.000236177	692	2	1	1		CACCAGGCCTGGGGGACGCAGCCATGTACCTGTGTGCCACCAGCAGAGTTGACCCGGGGGGGCAATACGAGCAGTACTTCGGGCCGGGCACCAGGCTCACGGTCACAG	CACCAGGCCTGGGGGACGCAGCCATGTACCTGTGTGCCACCAGC----------CGGGGGGG---TACGAGCAGTACTTCGGGCCGGGCACCAGGCTCACGGTCACAG
Productive	0.00028902		TRBV6-1	TRBJ2-5	ASRGTGGYSETQY	GCCAGCAGAGGGACAGGGGGCTATTCTGAGACCCAGTAC	TRBD1	485	816	0	1301	0.000236177	692	1	1	1		GCTCCCTCCCAGACATCTGTGTACTTCTGTGCCAGCAGAGGGACAGGGGGCTATTCTGAGACCCAGTACTTCGGGCCAGGCACGCGGCTCCTGGTGCTCG	GCTCCCTCCCAGACATCTGTGTACTTCTGTGCCAGCAG-GGGACAGGGGGC------GAGACCCAGTACTTCGGGCCAGGCACGCGGCTCCTGGTGCTCG
Productive	0.00028857		TRBV20-1	TRBJ2-3	SAATSGGTDTQY	AGTGCTGCGACTAGCGGGGGTACAGATACGCAGTAT	TRBD2	619	680	0	1299	0.000235814	693	1	1	1		GCCCATCCTGAAGACAGCAGCTTCTACATCTGCAGTGCTGCGACTAGCGGGGGTACAGATACGCAGTATTTTGGCCCAGGCACCCGGCTGACAGTGCTCG	GCCCATCCTGAAGACAGCAGCTTCTACATCTGCAGTGCT--GACTAGCGGGGG-ACAGATACGCAGTATTTTGGCCCAGGCACCCGGCTGACAGTGCTCG
Productive	0.00028813		TRBV20-1	TRBJ2-7	SAYDLLAGTSYEQY	AGTGCTTATGACCTACTAGCGGGGACCTCCTACGAGCAGTAC	TRBD2	572	725	0	1297	0.000235451	694	1	1	1		GCCCATCCTGAAGACAGCAGCTTCTACATCTGCAGTGCTTATGACCTACTAGCGGGGACCTCCTACGAGCAGTACTTCGGGCCGGGCACCAGGCTCACGGTCACAG	GCCCATCCTGAAGACAGCAGCTTCTACATCTGCAGTGCT--------ACTAGCGGGG--CTCCTACGAGCAGTACTTCGGGCCGGGCACCAGGCTCACGGTCACAG
Productive	0.00028813		TRBV21-1	TRBJ1-2	ASSQDTSYGYT	GCCAGCAGCCAGGACACCTCCTATGGCTACACC	TRBD1	747	550	0	1297	0.000235451	694	1	1	1		CCACGGAGTCAGGGGACACAGCACTGTATTTCTGTGCCAGCAGCCAGGACACCTCCTATGGCTACACCTTCGGTTCGGGGACCAGGTTAACCGTTGTAG	CCACGGAGTCAGGGGACACAGCACTGTATTTCTGTGCCAGCAGC--GGACA----CTATGGCTACACCTTCGGTTCGGGGACCAGGTTAACCGTTGTAG
Productive	0.00028791		TRBV20-1	TRBJ1-5	SARSPAGDQPQH	AGTGCTAGGTCCCCCGCCGGGGATCAGCCCCAGCAT	TRBD2	264	1032	0	1296	0.00023527	695	1	1	1		GCCCATCCTGAAGACAGCAGCTTCTACATCTGCAGTGCTAGGTCCCCCGCCGGGGATCAGCCCCAGCATTTTGGTGATGGGACTCGACTCTCCATCCTAG	GCCCATCCTGAAGACAGCAGCTTCTACATCTGCAGTGCTAG---------CGGGGATCAGCCCCAGCATTTTGGTGATGGGACTCGACTCTCCATCCTAG
Unproductive		0.00128484	TRBV6-5	TRBJ1-5	ASSYPKDADAISPS	GCCAGCAGTTACCCGAAGGACGCGGACGCAATCAGCCCCAGCAT		969	325	0	1294	0.000234906	696	1		1		CGGCTGCTCCCTCCCAGACATCTGTGTACTTCTGTGCCAGCAGTTACCCGAAGGACGCGGACGCAATCAGCCCCAGCATTTTGGTGATGGGACTCGACTCTCCATCCTA	CGGCTGCTCCCTCCCAGACATCTGTGTACTTCTGTGCCAGCAGTTAC---------------GCAATCAGCCCCAGCATTTTGGTGATGGGACTCGACTCTCCATCCTA
Productive	0.00028724		TRBV7-3	TRBJ1-1	ASSRSGTDTEAF	GCCAGCAGCCGGTCCGGGACGGACACTGAAGCTTTC	TRBD1	840	453	0	1293	0.000234725	697	1	1	1		CCAGCGCACAGAGCGGGGGGACTCAGCCGTGTATCTCTGTGCCAGCAGCCGGTCCGGGACGGACACTGAAGCTTTCTTTGGACAAGGCACCAGACTCACAGTTGTAG	CCAGCGCACAGAGCGGGGGGACTCAGCCGTGTATCTCTGTGCCAGCAGC------GGGAC--ACACTGAAGCTTTCTTTGGACAAGGCACCAGACTCACAGTTGTAG
Productive	0.00028724		TRBV27	TRBJ1-1	ASSPLGQLPEAF	GCCAGCAGTCCCCTAGGACAGCTCCCTGAAGCTTTC	TRBD1	775	518	0	1293	0.000234725	697	1	1	1		CGCCCAGCCCCAACCAGACCTCTCTGTACTTCTGTGCCAGCAGTCCCCTAGGACAGCTCCCTGAAGCTTTCTTTGGACAAGGCACCAGACTCACAGTTGTAG	CGCCCAGCCCCAACCAGACCTCTCTGTACTTCTGTGCCAGCAGT------GGACAG----CTGAAGCTTTCTTTGGACAAGGCACCAGACTCACAGTTGTAG
Unproductive		0.00128385	TRBV20-1	TRBJ1-5	SARDSWAFGLSPS	AGTGCTAGAGATTCTTGGGCCTTCGGTCTCAGCCCCAGCAT		900	393	0	1293	0.000234725	697	1		1		GCCCATCCTGAAGACAGCAGCTTCTACATCTGCAGTGCTAGAGATTCTTGGGCCTTCGGTCTCAGCCCCAGCATTTTGGTGATGGGACTCGACTCTCCATCCTA	GCCCATCCTGAAGACAGCAGCTTCTACATCTGCAGTGCTAGAGA-----------------TCAGCCCCAGCATTTTGGTGATGGGACTCGACTCTCCATCCTA
Productive	0.00028702		TRBV6-1	TRBJ2-5	ASSEIEETQY	GCCAGCAGTGAAATAGAAGAGACCCAGTAC		618	674	0	1292	0.000234543	698	1		1		CGGCTGCTCCCTCCCAGACATCTGTGTACTTCTGTGCCAGCAGTGAAATAGAAGAGACCCAGTACTTCGGGCCAGGCACGCGGCTCCTGGTGCTCG	CGGCTGCTCCCTCCCAGACATCTGTGTACTTCTGTGCCAGCAGTGAA----AAGAGACCCAGTACTTCGGGCCAGGCACGCGGCTCCTGGTGCTCG
Productive	0.0002868		TRBV27	TRBJ1-6	ASSWQEKSPLH	GCCAGCAGTTGGCAAGAGAAATCACCCCTCCAC		840	451	0	1291	0.000234362	699	1		2		CGCCCAGCCCCAACCAGACCTCTCTGTACTTCTGTGCCAGCAGTTGGCAAGAGAAATCACCCCTCCACTTTGGGAACGGGACCAGGCTCACTGTGACAG	CGCCCAGCCCCAACCAGACCTCTCTGTACTTCTGTGCCAGCAGTT-----------TCACCCCTCCACTTTGGGAACGGGACCAGGCTCACTGTGACAG
Productive	0.00028635		TRBV6-1	TRBJ2-7	ASRRGTAYEQY	GCCAGCAGGCGCGGGACAGCCTACGAGCAGTAC	TRBD1	678	611	0	1289	0.000233999	700	1	1	1		CGGCTGCTCCCTCCCAGACATCTGTGTACTTCTGTGCCAGCAGGCGCGGGACAGCCTACGAGCAGTACTTCGGGCCGGGCACCAGGCTCACGGTCACAG	CGGCTGCTCCCTCCCAGACATCTGTGTACTTCTGTGCCAGCAG----GGGACAGCCTACGAGCAGTACTTCGGGCCGGGCACCAGGCTCACGGTCACAG
Unproductive		0.00127988	TRBV7-6	TRBJ2-3	ASIYWRG*STDTQY	GCCAGCATCTACTGGAGGGGGTGAAGCACAGATACGCAGTAT	TRBD1	770	519	0	1289	0.000233999	700	1	1	1		CCAGCGCACAGAGCAGCGGGACTCGGCCATGTATCGCTGTGCCAGCATCTACTGGAGGGGGTGAAGCACAGATACGCAGTATTTTGGCCCAGGCACCCGGCTGACAGTGCTC	CCAGCGCACAGAGCAGCGGGACTCGGCCATGTATCGCTGTGCCAGCA--------AGGGGG---AGCACAGATACGCAGTATTTTGGCCCAGGCACCCGGCTGACAGTGCTC
Productive	0.00028591		TRBV20-1	TRBJ1-5	SARDTQGGRYSNQPQH	AGTGCTAGAGATACCCAGGGAGGACGGTATAGCAATCAGCCCCAGCAT	TRBD2	714	573	0	1287	0.000233636	701	1	2	1		GCCCATCCTGAAGACAGCAGCTTCTACATCTGCAGTGCTAGAGATACCCAGGGAGGACGGTATAGCAATCAGCCCCAGCATTTTGGTGATGGGACTCGACTCTCCATCCTAG	GCCCATCCTGAAGACAGCAGCTTCTACATCTGCAGTGCTAGAGA------GGGAGG------TAGCAATCAGCCCCAGCATTTTGGTGATGGGACTCGACTCTCCATCCTAG
Unproductive		0.00127789	TRBV6-8	TRBJ2-7	ASSQAGAHLRAV	GCCAGCAGTCAAGCGGGGGCGCACCTACGAGCAGTAC	TRBD2	720	567	0	1287	0.000233636	701	1	1	1		CGGCTGCTCCCTCCCAGACATCTGTGTACTTGTGTGCCAGCAGTCAAGCGGGGGCGCACCTACGAGCAGTACTTCGGGCCGGGCACCAGGCTCACGGTCACA	CGGCTGCTCCCTCCCAGACATCTGTGTACTTGTGTGCCAGCAGT--AGCGGGGG----CCTACGAGCAGTACTTCGGGCCGGGCACCAGGCTCACGGTCACA
Productive	0.00028546		TRBV27	TRBJ1-1	ASRPYGNTEAF	GCCAGCAGGCCCTATGGGAACACTGAAGCTTTC		798	487	0	1285	0.000233273	702	1		1		CGCCCAGCCCCAACCAGACCTCTCTGTACTTCTGTGCCAGCAGGCCCTATGGGAACACTGAAGCTTTCTTTGGACAAGGCACCAGACTCACAGTTGTAG	CGCCCAGCCCCAACCAGACCTCTCTGTACTTCTGTGCCAGCAG---------GAACACTGAAGCTTTCTTTGGACAAGGCACCAGACTCACAGTTGTAG
Productive	0.00028502		TRBV7-8	TRBJ1-2	ASSFNEVANYGYT	GCCAGCAGCTTCAACGAGGTAGCTAACTATGGCTACACC		1242	41	0	1283	0.00023291	703	1		1		CCAGCGCACACAGCAGGAGGACTCCGCCGTGTATCTCTGTGCCAGCAGCTTCAACGAGGTAGCTAACTATGGCTACACCTTCGGTTCGGGGACCAGGTTAACCGTTGTAG	CCAGCGCACACAGCAGGAGGACTCCGCCGTGTATCTCTGTGCCAGCAGCTT-----------CTAACTATGGCTACACCTTCGGTTCGGGGACCAGGTTAACCGTTGTAG
Unproductive		0.00127392	TRBV20-1	TRBJ2-7	SAPPPGQSTSS	AGTGCCCCCCCCCCGGGACAGTCTACGAGCAGTAC	TRBD1	487	796	0	1283	0.00023291	703	1	1	1		GCCCATCCTGAAGACAGCAGCTTCTACATCTGCAGTGCCCCCCCCCCGGGACAGTCTACGAGCAGTACTTCGGGCCGGGCACCAGGCTCACGGTCACA	GCCCATCCTGAAGACAGCAGCTTCTACATCTGCAGTGC---------GGGACAG-CTACGAGCAGTACTTCGGGCCGGGCACCAGGCTCACGGTCACA
Productive	0.0002848		TRBV20-1	TRBJ2-7	SASIGNEQY	AGTGCTAGTATTGGGAACGAGCAGTAC		497	785	0	1282	0.000232728	704	4		1		GCCCATCCTGAAGACAGCAGCTTCTACATCTGCAGTGCTAGTATTGGGAACGAGCAGTACTTCGGGCCGGGCACCAGGCTCACGGTCACAG	GCCCATCCTGAAGACAGCAGCTTCTACATCTGCAGTGCTAGT-------ACGAGCAGTACTTCGGGCCGGGCACCAGGCTCACGGTCACAG
Productive	0.00028458		TRBV20-1	TRBJ2-7	SAPGTGGYEQY	AGTGCCCCCGGGACAGGGGGCTACGAGCAGTAC	TRBD1	514	767	0	1281	0.000232547	705	1	1	1		GCCCATCCTGAAGACAGCAGCTTCTACATCTGCAGTGCCCCCGGGACAGGGGGCTACGAGCAGTACTTCGGGCCGGGCACCAGGCTCACGGTCACAG	GCCCATCCTGAAGACAGCAGCTTCTACATCTGCAGTGC----GGGACAGGGGGCTACGAGCAGTACTTCGGGCCGGGCACCAGGCTCACGGTCACAG
Productive	0.00028435		TRBV20-1	TRBJ1-6	SAQMTGWYNSPLH	AGTGCCCAAATGACAGGGTGGTATAATTCACCCCTCCAC	TRBD1	742	538	0	1280	0.000232365	706	1	1	2		GCCCATCCTGAAGACAGCAGCTTCTACATCTGCAGTGCCCAAATGACAGGGTGGTATAATTCACCCCTCCACTTTGGGAACGGGACCAGGCTCACTGTGACAG	GCCCATCCTGAAGACAGCAGCTTCTACATCTGCAGTGC------GACAGGG---TATAATTCACCCCTCCACTTTGGGAACGGGACCAGGCTCACTGTGACAG
Productive	0.00028413		TRBV27	TRBJ1-6	ASRDRDYNSPLH	GCCAGCAGGGACAGGGACTATAATTCACCCCTCCAC	TRBD1	780	499	0	1279	0.000232183	707	1	1	2		CGCCCAGCCCCAACCAGACCTCTCTGTACTTCTGTGCCAGCAGGGACAGGGACTATAATTCACCCCTCCACTTTGGGAACGGGACCAGGCTCACTGTGACAG	CGCCCAGCCCCAACCAGACCTCTCTGTACTTCTGTGCCAGCAGGGACAGGG-CTATAATTCACCCCTCCACTTTGGGAACGGGACCAGGCTCACTGTGACAG
Productive	0.00028391		TRBV10-1	TRBJ1-6	ASSDEGDQRSPLH	GCCAGCAGTGACGAAGGGGACCAACGGTCACCCCTCCAC	TRBD1	760	518	0	1278	0.000232002	708	1	1	2		GCCTCCTCCCAGACATCTGTATATTTCTGCGCCAGCAGTGACGAAGGGGACCAACGGTCACCCCTCCACTTTGGGAACGGGACCAGGCTCACTGTGACAG	GCCTCCTCCCAGACATCTGTATATTTCTGCGCCAGCAGTGA---AGGGG--------TCACCCCTCCACTTTGGGAACGGGACCAGGCTCACTGTGACAG
Productive	0.00028369		TRBV10-1	TRBJ2-5	ASSESPQRGQETQY	GCCAGCAGTGAGTCCCCACAGCGGGGTCAAGAGACCCAGTAC	TRBD2	554	723	0	1277	0.00023182	709	1	1	1		GCCTCCTCCCAGACATCTGTATATTTCTGCGCCAGCAGTGAGTCCCCACAGCGGGGTCAAGAGACCCAGTACTTCGGGCCAGGCACGCGGCTCCTGGTGCTCG	GCCTCCTCCCAGACATCTGTATATTTCTGCGCCAGCAGTGAGTC-----AGCGGGG-CAAGAGACCCAGTACTTCGGGCCAGGCACGCGGCTCCTGGTGCTCG
Productive	0.00028346		TRBV6-1	TRBJ2-7	ASSADRVYEQY	GCCAGCAGTGCCGACAGGGTCTACGAGCAGTAC	TRBD1	645	631	0	1276	0.000231639	710	1	1	1		CGGCTGCTCCCTCCCAGACATCTGTGTACTTCTGTGCCAGCAGTGCCGACAGGGTCTACGAGCAGTACTTCGGGCCGGGCACCAGGCTCACGGTCACAG	CGGCTGCTCCCTCCCAGACATCTGTGTACTTCTGTGCCAGCAGTG--GACAGGG-CTACGAGCAGTACTTCGGGCCGGGCACCAGGCTCACGGTCACAG
Productive	0.00028324		TRBV7-9	TRBJ2-7	ASSVDRSSYEQY	GCCAGCAGCGTGGACAGGAGCTCCTACGAGCAGTAC	TRBD1	643	632	0	1275	0.000231457	711	1	1	1		CCAGCGCACAGAGCAGGGGGACTCGGCCATGTATCTCTGTGCCAGCAGCGTGGACAGGAGCTCCTACGAGCAGTACTTCGGGCCGGGCACCAGGCTCACGGTCACAG	CCAGCGCACAGAGCAGGGGGACTCGGCCATGTATCTCTGTGCCAGCAGC--GGACAGG--CTCCTACGAGCAGTACTTCGGGCCGGGCACCAGGCTCACGGTCACAG
Unproductive		0.001263	TRBV6-4	TRBJ2-5	ASSESGQGPRDPV	GCCAGCAGTGAGTCCGGACAGGGACCAAGAGACCCAGTAC	TRBD1	505	767	0	1272	0.000230913	712	1	1	1		ACCCTCTCAGACATCTGTGTACTTCTGTGCCAGCAGTGAGTCCGGACAGGGACCAAGAGACCCAGTACTTCGGGCCAGGCACGCGGCTCCTGGTGCTC	ACCCTCTCAGACATCTGTGTACTTCTGTGCCAGCAGTGA----GGACAGGGACCAAGAGACCCAGTACTTCGGGCCAGGCACGCGGCTCCTGGTGCTC
Unproductive		0.00126101	TRBV7-4	TRBJ1-5	ASSLDG*ISPS	GCCAGCAGCTTGGACGGATAAATCAGCCCCAGCAT		793	477	0	1270	0.00023055	713	1		1		CCAGCGCACAGAGCAGGGGGACTCAGCTGTGTATCTCTGTGCCAGCAGCTTGGACGGATAAATCAGCCCCAGCATTTTGGTGATGGGACTCGACTCTCCATCCTA	CCAGCGCACAGAGCAGGGGGACTCAGCTGTGTATCTCTGTGCCAGCAGCTT---------AATCAGCCCCAGCATTTTGGTGATGGGACTCGACTCTCCATCCTA
Productive	0.00028146		TRBV20-1	TRBJ2-7	SARGGSSYEQY	AGTGCGAGAGGGGGTAGCTCCTACGAGCAGTAC	TRBD1	476	791	0	1267	0.000230005	714	1	1	1		GCCCATCCTGAAGACAGCAGCTTCTACATCTGCAGTGCGAGAGGGGGTAGCTCCTACGAGCAGTACTTCGGGCCGGGCACCAGGCTCACGGTCACAG	GCCCATCCTGAAGACAGCAGCTTCTACATCTGCAGTGC---AGGGGG---CTCCTACGAGCAGTACTTCGGGCCGGGCACCAGGCTCACGGTCACAG
Productive	0.00028102		TRBV6-1	TRBJ1-2	ASSEPSREGGYT	GCCAGCAGTGAACCGTCCAGGGAGGGCGGCTACACC	TRBD2	727	538	0	1265	0.000229642	715	1	2	1		CGGCTGCTCCCTCCCAGACATCTGTGTACTTCTGTGCCAGCAGTGAACCGTCCAGGGAGGGCGGCTACACCTTCGGTTCGGGGACCAGGTTAACCGTTGTAG	CGGCTGCTCCCTCCCAGACATCTGTGTACTTCTGTGCCAGCAGTGAA-------GGGAGGG-GGCTACACCTTCGGTTCGGGGACCAGGTTAACCGTTGTAG
Productive	0.0002808		TRBV20-1	TRBJ2-7	STWDGVHEQY	AGTACGTGGGACGGGGTGCACGAGCAGTAC	TRBD1	502	762	0	1264	0.00022946	716	1	1	1		GCCCATCCTGAAGACAGCAGCTTCTACATCTGCAGTACGTGGGACGGGGTGCACGAGCAGTACTTCGGGCCGGGCACCAGGCTCACGGTCACAG	GCCCATCCTGAAGACAGCAGCTTCTACATCTGCAGT----GGGAC-------ACGAGCAGTACTTCGGGCCGGGCACCAGGCTCACGGTCACAG
Productive	0.00028058		TRBV6-1	TRBJ1-1	ASSDRHTEAF	GCCAGCTCCGACAGGCACACTGAAGCTTTC	TRBD1	870	393	0	1263	0.000229279	717	1	1	1		CGGCTGCTCCCTCCCAGACATCTGTGTACTTCTGTGCCAGCTCCGACAGGCACACTGAAGCTTTCTTTGGACAAGGCACCAGACTCACAGTTGTAG	CGGCTGCTCCCTCCCAGACATCTGTGTACTTCTGTGCCAGC---GACAGG-ACACTGAAGCTTTCTTTGGACAAGGCACCAGACTCACAGTTGTAG
Productive	0.00028058		TRBV20-1	TRBJ2-7	SAMSVPSPYEQY	AGTGCTATGAGTGTACCATCTCCCTACGAGCAGTAC	TRBD2	528	735	0	1263	0.000229279	717	1	2	1		GCCCATCCTGAAGACAGCAGCTTCTACATCTGCAGTGCTATGAGTGTACCATCTCCCTACGAGCAGTACTTCGGGCCGGGCACCAGGCTCACGGTCACAG	GCCCATCCTGAAGACAGCAGCTTCTACATCTGCAGTGCTA------------CTCCCTACGAGCAGTACTTCGGGCCGGGCACCAGGCTCACGGTCACAG
Productive	0.00027991		TRBV7-3	TRBJ2-7	ASSSDSTSYEQY	GCCAGCAGCTCCGACAGCACATCCTACGAGCAGTAC	TRBD1	592	668	0	1260	0.000228734	718	1	1	1		CCAGCGCACAGAGCGGGGGGACTCAGCCGTGTATCTCTGTGCCAGCAGCTCCGACAGCACATCCTACGAGCAGTACTTCGGGCCGGGCACCAGGCTCACGGTCACAG	CCAGCGCACAGAGCGGGGGGACTCAGCCGTGTATCTCTGTGCCAGCAGCT--GACAG----TCCTACGAGCAGTACTTCGGGCCGGGCACCAGGCTCACGGTCACAG
Productive	0.00027991		TRBV28	TRBJ1-6	ASSLDRVKGSPLH	GCCAGCAGTTTGGACAGGGTAAAAGGGTCACCCCTCCAC	TRBD1	889	371	0	1260	0.000228734	718	1	1	2		CCGCCAGCACCAACCAGACATCTATGTACCTCTGTGCCAGCAGTTTGGACAGGGTAAAAGGGTCACCCCTCCACTTTGGGAACGGGACCAGGCTCACTGTGACAG	CCGCCAGCACCAACCAGACATCTATGTACCTCTGTGCCAGCAGTTTGGACAGGG--------TCACCCCTCCACTTTGGGAACGGGACCAGGCTCACTGTGACAG
Productive	0.00027969		TRBV7-6	TRBJ1-1	ASSPGDSGFEAF	GCCAGCAGCCCAGGAGACAGCGGCTTTGAAGCTTTC	TRBD1	770	489	0	1259	0.000228553	719	1	1	1		CCAGCGCACAGAGCAGCGGGACTCGGCCATGTATCGCTGTGCCAGCAGCCCAGGAGACAGCGGCTTTGAAGCTTTCTTTGGACAAGGCACCAGACTCACAGTTGTAG	CCAGCGCACAGAGCAGCGGGACTCGGCCATGTATCGCTGTGCCAGCAGC------GACAG------TGAAGCTTTCTTTGGACAAGGCACCAGACTCACAGTTGTAG
Productive	0.00027947		TRBV6-8	TRBJ1-2	ASSWPYESHHVNT	GCCAGCAGTTGGCCCTACGAATCCCATCACGTGAACACC		872	386	0	1258	0.000228371	720	1		1		CGGCTGCTCCCTCCCAGACATCTGTGTACTTGTGTGCCAGCAGTTGGCCCTACGAATCCCATCACGTGAACACCTTCGGTTCGGGGACCAGGTTAACCGTTGTAG	CGGCTGCTCCCTCCCAGACATCTGTGTACTTGTGTGCCAGCAGTT------------------------ACACCTTCGGTTCGGGGACCAGGTTAACCGTTGTAG
Productive	0.00027947		TRBV6-1	TRBJ1-5	ASSERGQGHQPQH	GCCAGCAGTGAAAGGGGACAGGGACATCAGCCCCAGCAT	TRBD1	811	447	0	1258	0.000228371	720	1	1	1		CGGCTGCTCCCTCCCAGACATCTGTGTACTTCTGTGCCAGCAGTGAAAGGGGACAGGGACATCAGCCCCAGCATTTTGGTGATGGGACTCGACTCTCCATCCTAG	CGGCTGCTCCCTCCCAGACATCTGTGTACTTCTGTGCCAGCAGTGAA--GGGACAGGG--ATCAGCCCCAGCATTTTGGTGATGGGACTCGACTCTCCATCCTAG
Unproductive		0.0012491	TRBV10-3	TRBJ2-7	AIKGQGCS	GCCATCAAGGGACAGGGCTGCAGTAC	TRBD1	503	755	0	1258	0.000228371	720	1	1	1		ACCAGCTCCCAGACATCTGTGTACTTCTGTGCCATCAAGGGACAGGGCTGCAGTACTTCGGGCCGGGCACCAGGCTCACGGTCACA	ACCAGCTCCCAGACATCTGTGTACTTCTGTGCCATCA-GGGACAGGG--GCAGTACTTCGGGCCGGGCACCAGGCTCACGGTCACA
Productive	0.0002788		TRBV6-1	TRBJ1-5	ASSASGQGHQPQH	GCCAGCAGTGCTTCTGGACAGGGTCATCAGCCCCAGCAT	TRBD1	841	414	0	1255	0.000227827	721	1	1	1		CGGCTGCTCCCTCCCAGACATCTGTGTACTTCTGTGCCAGCAGTGCTTCTGGACAGGGTCATCAGCCCCAGCATTTTGGTGATGGGACTCGACTCTCCATCCTAG	CGGCTGCTCCCTCCCAGACATCTGTGTACTTCTGTGCCAGCAGTG-----GGACAGGG--ATCAGCCCCAGCATTTTGGTGATGGGACTCGACTCTCCATCCTAG
Productive	0.00027858		TRBV20-1	TRBJ2-7	SARDRGTGPYEQY	AGTGCTAGAGATCGGGGGACAGGTCCCTACGAGCAGTAC	TRBD1	495	759	0	1254	0.000227645	722	1	1	1		GCCCATCCTGAAGACAGCAGCTTCTACATCTGCAGTGCTAGAGATCGGGGGACAGGTCCCTACGAGCAGTACTTCGGGCCGGGCACCAGGCTCACGGTCACAG	GCCCATCCTGAAGACAGCAGCTTCTACATCTGCAGTGCTAGAGA----GGGACAGG--CCTACGAGCAGTACTTCGGGCCGGGCACCAGGCTCACGGTCACAG
Productive	0.00027835		TRBV27	TRBJ1-2	ASSFEGNYGYT	GCCAGCAGTTTCGAGGGGAACTATGGCTACACC	TRBD1	759	494	0	1253	0.000227464	723	1	1	1		CGCCCAGCCCCAACCAGACCTCTCTGTACTTCTGTGCCAGCAGTTTCGAGGGGAACTATGGCTACACCTTCGGTTCGGGGACCAGGTTAACCGTTGTAG	CGCCCAGCCCCAACCAGACCTCTCTGTACTTCTGTGCCAGCAGTTT--AGGGGAACTATGGCTACACCTTCGGTTCGGGGACCAGGTTAACCGTTGTAG
Productive	0.00027835		TRBV27	TRBJ1-5	ASSLGGGQPQH	GCCAGCAGTTTGGGGGGCGGGCAGCCCCAGCAT	TRBD1	397	856	0	1253	0.000227464	723	1	1	1		CGCCCAGCCCCAACCAGACCTCTCTGTACTTCTGTGCCAGCAGTTTGGGGGGCGGGCAGCCCCAGCATTTTGGTGATGGGACTCGACTCTCCATCCTAG	CGCCCAGCCCCAACCAGACCTCTCTGTACTTCTGTGCCAGCAGTTT-GGGGGC---CAGCCCCAGCATTTTGGTGATGGGACTCGACTCTCCATCCTAG
Unproductive		0.00124413	TRBV6-8	TRBJ1-1	ASRVGGGH*SF	GCCAGCAGGGTCGGGGGTGGACACTGAAGCTTTC	TRBD2	864	389	0	1253	0.000227464	723	1	1	1		CGGCTGCTCCCTCCCAGACATCTGTGTACTTGTGTGCCAGCAGGGTCGGGGGTGGACACTGAAGCTTTCTTTGGACAAGGCACCAGACTCACAGTTGTA	CGGCTGCTCCCTCCCAGACATCTGTGTACTTGTGTGCCAGCAG---CGGGGG---ACACTGAAGCTTTCTTTGGACAAGGCACCAGACTCACAGTTGTA
Productive	0.00027791		TRBV7-9	TRBJ1-1	ASSATGNTEAF	GCCAGCAGCGCTACAGGGAACACTGAAGCTTTC	TRBD1	815	436	0	1251	0.0002271	724	1	1	1		CCAGCGCACAGAGCAGGGGGACTCGGCCATGTATCTCTGTGCCAGCAGCGCTACAGGGAACACTGAAGCTTTCTTTGGACAAGGCACCAGACTCACAGTTGTAG	CCAGCGCACAGAGCAGGGGGACTCGGCCATGTATCTCTGTGCCAGCAGC---ACAGGGAACACTGAAGCTTTCTTTGGACAAGGCACCAGACTCACAGTTGTAG
Productive	0.00027791		TRBV20-1	TRBJ2-7	SAGKDFYEQY	AGTGCGGGGAAGGATTTCTACGAGCAGTAC	TRBD2	498	753	0	1251	0.0002271	724	1	1	1		GCCCATCCTGAAGACAGCAGCTTCTACATCTGCAGTGCGGGGAAGGATTTCTACGAGCAGTACTTCGGGCCGGGCACCAGGCTCACGGTCACAG	GCCCATCCTGAAGACAGCAGCTTCTACATCTGCAGTGCGGGG--------CTACGAGCAGTACTTCGGGCCGGGCACCAGGCTCACGGTCACAG
Unproductive		0.00124016	TRBV29-1	TRBJ2-7	SVD*RGGRVKSS	AGCGTTGATTAGCGGGGGGGCCGGGTGAAGAGCAGTAC	TRBD2	510	739	0	1249	0.000226737	725	1	1	1		GAGCCCTGAAGACAGCAGCATATATCTCTGCAGCGTTGATTAGCGGGGGGGCCGGGTGAAGAGCAGTACTTCGGGCCGGGCACCAGGCTCACGGTCACA	GAGCCCTGAAGACAGCAGCATATATCTCTGCAGCGTTGA-TAGCGGGGGGG---------GAGCAGTACTTCGGGCCGGGCACCAGGCTCACGGTCACA
Productive	0.00027724		TRBV28	TRBJ1-2	ASNAIPSSYGYT	GCCAGCAACGCCATACCCTCTAGCTATGGCTACACC	TRBD2	870	378	0	1248	0.000226556	726	1	1	1		CCGCCAGCACCAACCAGACATCTATGTACCTCTGTGCCAGCAACGCCATACCCTCTAGCTATGGCTACACCTTCGGTTCGGGGACCAGGTTAACCGTTGTAG	CCGCCAGCACCAACCAGACATCTATGTACCTCTGTGCCAGCA------------CTAGCTATGGCTACACCTTCGGTTCGGGGACCAGGTTAACCGTTGTAG
Productive	0.00027724		TRBV20-1	TRBJ2-7	SAGGPQGVGYEQY	AGTGCGGGGGGACCACAGGGAGTAGGCTACGAGCAGTAC	TRBD2	573	675	0	1248	0.000226556	726	1	1	1		GCCCATCCTGAAGACAGCAGCTTCTACATCTGCAGTGCGGGGGGACCACAGGGAGTAGGCTACGAGCAGTACTTCGGGCCGGGCACCAGGCTCACGGTCACAG	GCCCATCCTGAAGACAGCAGCTTCTACATCTGCAGTGCGGGGGG---------------CTACGAGCAGTACTTCGGGCCGGGCACCAGGCTCACGGTCACAG
Productive	0.0002768		TRBV20-1	TRBJ1-1	SARFIPGPEAF	AGTGCTAGGTTTATTCCGGGCCCTGAAGCTTTC		715	531	0	1246	0.000226193	727	1		1		GCCCATCCTGAAGACAGCAGCTTCTACATCTGCAGTGCTAGGTTTATTCCGGGCCCTGAAGCTTTCTTTGGACAAGGCACCAGACTCACAGTTGTAG	GCCCATCCTGAAGACAGCAGCTTCTACATCTGCAGTGCTAG--------------CTGAAGCTTTCTTTGGACAAGGCACCAGACTCACAGTTGTAG
Productive	0.00027658		TRBV20-1	TRBJ1-1	SARLGSWTEAF	AGTGCTAGATTGGGAAGTTGGACTGAAGCTTTC		671	574	0	1245	0.000226011	728	1		1		GCCCATCCTGAAGACAGCAGCTTCTACATCTGCAGTGCTAGATTGGGAAGTTGGACTGAAGCTTTCTTTGGACAAGGCACCAGACTCACAGTTGTAG	GCCCATCCTGAAGACAGCAGCTTCTACATCTGCAGTGCTAGA------------ACTGAAGCTTTCTTTGGACAAGGCACCAGACTCACAGTTGTAG
Unproductive		0.00123619	TRBV7-3	TRBJ2-7	ASSPRLLRAV	GCCAGCAGCCCACGACTTCTACGAGCAGTAC		646	599	0	1245	0.000226011	728	1		1		CCAGCGCACAGAGCGGGGGGACTCAGCCGTGTATCTCTGTGCCAGCAGCCCACGACTTCTACGAGCAGTACTTCGGGCCGGGCACCAGGCTCACGGTCACA	CCAGCGCACAGAGCGGGGGGACTCAGCCGTGTATCTCTGTGCCAGCAGC---------CTACGAGCAGTACTTCGGGCCGGGCACCAGGCTCACGGTCACA
Productive	0.00027636		TRBV20-1	TRBJ2-7	SARDGGGAYEQY	AGTGCTAGAGATGGGGGGGGGGCCTACGAGCAGTAC	TRBD2	547	697	0	1244	0.00022583	729	1	1	1		GCCCATCCTGAAGACAGCAGCTTCTACATCTGCAGTGCTAGAGATGGGGGGGGGGCCTACGAGCAGTACTTCGGGCCGGGCACCAGGCTCACGGTCACAG	GCCCATCCTGAAGACAGCAGCTTCTACATCTGCAGTGCTAGAGA----GGGGGGGCCTACGAGCAGTACTTCGGGCCGGGCACCAGGCTCACGGTCACAG
Unproductive		0.0012352	TRBV6-5	TRBJ2-5	ASSSSVGTGEYKRPS	GCCAGCAGTTCCTCCGTTGGGACAGGGGAGTACAAGAGACCCAGTAC	TRBD1	730	514	0	1244	0.00022583	729	1	1	1		CGGCTGCTCCCTCCCAGACATCTGTGTACTTCTGTGCCAGCAGTTCCTCCGTTGGGACAGGGGAGTACAAGAGACCCAGTACTTCGGGCCAGGCACGCGGCTCCTGGTGCTC	CGGCTGCTCCCTCCCAGACATCTGTGTACTTCTGTGCCAGCAGTT--------GGGACAGGGG----CAAGAGACCCAGTACTTCGGGCCAGGCACGCGGCTCCTGGTGCTC
Productive	0.00027613		TRBV7-3	TRBJ1-6	ASSLGTGNNSPLH	GCCAGCAGCCTCGGGACAGGCAATAATTCACCCCTCCAC	TRBD1	871	372	0	1243	0.000225648	730	1	1	2		CCAGCGCACAGAGCGGGGGGACTCAGCCGTGTATCTCTGTGCCAGCAGCCTCGGGACAGGCAATAATTCACCCCTCCACTTTGGGAACGGGACCAGGCTCACTGTGACAG	CCAGCGCACAGAGCGGGGGGACTCAGCCGTGTATCTCTGTGCCAGCAGC---GGGACAGG--ATAATTCACCCCTCCACTTTGGGAACGGGACCAGGCTCACTGTGACAG
Productive	0.00027591		TRBV7-9	TRBJ2-7	ASSLTQGPYEQY	GCCAGCAGCCTAACCCAAGGGCCCTACGAGCAGTAC		591	651	0	1242	0.000225467	731	1		1		CCAGCGCACAGAGCAGGGGGACTCGGCCATGTATCTCTGTGCCAGCAGCCTAACCCAAGGGCCCTACGAGCAGTACTTCGGGCCGGGCACCAGGCTCACGGTCACAG	CCAGCGCACAGAGCAGGGGGACTCGGCCATGTATCTCTGTGCCAGCAGC-------------CCTACGAGCAGTACTTCGGGCCGGGCACCAGGCTCACGGTCACAG
Productive	0.00027569		TRBV20-1	TRBJ1-1	SARRARGSTEAF	AGTGCCCGACGGGCCAGGGGGTCAACTGAAGCTTTC	TRBD1	748	493	0	1241	0.000225285	732	1	1	1		GCCCATCCTGAAGACAGCAGCTTCTACATCTGCAGTGCCCGACGGGCCAGGGGGTCAACTGAAGCTTTCTTTGGACAAGGCACCAGACTCACAGTTGTAG	GCCCATCCTGAAGACAGCAGCTTCTACATCTGCAGTGC---------CAGGGGG---ACTGAAGCTTTCTTTGGACAAGGCACCAGACTCACAGTTGTAG
Productive	0.00027547		TRBV7-9	TRBJ1-1	ASSDVQGNTEAF	GCCAGCAGCGACGTCCAGGGGAACACTGAAGCTTTC	TRBD1	797	443	0	1240	0.000225104	733	1	1	1		CCAGCGCACAGAGCAGGGGGACTCGGCCATGTATCTCTGTGCCAGCAGCGACGTCCAGGGGAACACTGAAGCTTTCTTTGGACAAGGCACCAGACTCACAGTTGTAG	CCAGCGCACAGAGCAGGGGGACTCGGCCATGTATCTCTGTGCCAGCAGC------CAGGGGAACACTGAAGCTTTCTTTGGACAAGGCACCAGACTCACAGTTGTAG
Productive	0.00027547		TRBV28	TRBJ1-1	ASEVGPEAF	GCCAGCGAAGTTGGGCCTGAAGCTTTC		884	356	0	1240	0.000225104	733	1		1		CCGCCAGCACCAACCAGACATCTATGTACCTCTGTGCCAGCGAAGTTGGGCCTGAAGCTTTCTTTGGACAAGGCACCAGACTCACAGTTGTAG	CCGCCAGCACCAACCAGACATCTATGTACCTCTGTGCCAGC----------CTGAAGCTTTCTTTGGACAAGGCACCAGACTCACAGTTGTAG
Productive	0.00027502		TRBV24-1	TRBJ1-2	ATSDSRTAYGYT	GCCACCAGTGATTCCCGGACAGCTTATGGCTACACC	TRBD1	656	582	0	1238	0.000224741	734	1	1	1		CCCCAACCAGACAGCTCTTTACTTCTGTGCCACCAGTGATTCCCGGACAGCTTATGGCTACACCTTCGGTTCGGGGACCAGGTTAACCGTTGTAG	CCCCAACCAGACAGCTCTTTACTTCTGTGCCACCAGTGATT---GGACAG--TATGGCTACACCTTCGGTTCGGGGACCAGGTTAACCGTTGTAG
Productive	0.0002748		TRBV28	TRBJ1-2	ASSSNRGSGYT	GCCAGCAGTTCTAACAGGGGATCGGGCTACACC	TRBD1	845	392	0	1237	0.000224559	735	1	1	1		CCGCCAGCACCAACCAGACATCTATGTACCTCTGTGCCAGCAGTTCTAACAGGGGATCGGGCTACACCTTCGGTTCGGGGACCAGGTTAACCGTTGTAG	CCGCCAGCACCAACCAGACATCTATGTACCTCTGTGCCAGCAGTT---ACAGGGG----GGCTACACCTTCGGTTCGGGGACCAGGTTAACCGTTGTAG
Unproductive		0.00122825	TRBV20-1	TRBJ1-1	SATF*PGVEAF	AGTGCTACTTTCTAACCGGGCGTTGAAGCTTTC		624	613	0	1237	0.000224559	735	1		1		GCCCATCCTGAAGACAGCAGCTTCTACATCTGCAGTGCTACTTTCTAACCGGGCGTTGAAGCTTTCTTTGGACAAGGCACCAGACTCACAGTTGTA	GCCCATCCTGAAGACAGCAGCTTCTACATCTGCAGTGCTA----------------TGAAGCTTTCTTTGGACAAGGCACCAGACTCACAGTTGTA
Productive	0.00027413		TRBV10-1	TRBJ1-2	ASSPDRTGPGYT	GCCAGCAGTCCGGACAGGACGGGGCCGGGCTACACC	TRBD1	558	676	0	1234	0.000224014	736	1	1	1		GCCTCCTCCCAGACATCTGTATATTTCTGCGCCAGCAGTCCGGACAGGACGGGGCCGGGCTACACCTTCGGTTCGGGGACCAGGTTAACCGTTGTAG	GCCTCCTCCCAGACATCTGTATATTTCTGCGCCAGCAGT--GGACAGG---------GGCTACACCTTCGGTTCGGGGACCAGGTTAACCGTTGTAG
Productive	0.00027413		TRBV20-1	TRBJ2-7	SVEPFDEQY	AGTGTAGAACCTTTTGACGAGCAGTAC		444	790	0	1234	0.000224014	736	1		1		GCCCATCCTGAAGACAGCAGCTTCTACATCTGCAGTGTAGAACCTTTTGACGAGCAGTACTTCGGGCCGGGCACCAGGCTCACGGTCACAG	GCCCATCCTGAAGACAGCAGCTTCTACATCTGCAGTG------------ACGAGCAGTACTTCGGGCCGGGCACCAGGCTCACGGTCACAG
Productive	0.00027302		TRBV15	TRBJ1-1	ATSRDGQLYGVDTEAF	GCCACCAGCAGAGATGGACAGCTATACGGTGTGGACACTGAAGCTTTC	TRBD1	571	658	0	1229	0.000223107	737	2	1	1		CACCAGGCCTGGGGGACGCAGCCATGTACCTGTGTGCCACCAGCAGAGATGGACAGCTATACGGTGTGGACACTGAAGCTTTCTTTGGACAAGGCACCAGACTCACAGTTGTAG	CACCAGGCCTGGGGGACGCAGCCATGTACCTGTGTGCCACCAGC------GGACAG-------------ACACTGAAGCTTTCTTTGGACAAGGCACCAGACTCACAGTTGTAG
Productive	0.0002728		TRBV20-1	TRBJ2-7	SASTGAEYEQY	AGTGCATCGACAGGGGCTGAATACGAGCAGTAC	TRBD1	444	784	0	1228	0.000222925	738	1	1	1		GCCCATCCTGAAGACAGCAGCTTCTACATCTGCAGTGCATCGACAGGGGCTGAATACGAGCAGTACTTCGGGCCGGGCACCAGGCTCACGGTCACAG	GCCCATCCTGAAGACAGCAGCTTCTACATCTGCAGTGC---GACAGGGG-----TACGAGCAGTACTTCGGGCCGGGCACCAGGCTCACGGTCACAG
Productive	0.00027258		TRBV7-2	TRBJ2-7	ASSLLGAYEQY	GCCAGCAGCTTATTGGGTGCTTACGAGCAGTAC		610	617	0	1227	0.000222744	739	1		1		CCAGCGCACACAGCAGGAGGACTCGGCCGTGTATCTCTGTGCCAGCAGCTTATTGGGTGCTTACGAGCAGTACTTCGGGCCGGGCACCAGGCTCACGGTCACAG	CCAGCGCACACAGCAGGAGGACTCGGCCGTGTATCTCTGTGCCAGCAGCTTA---------TACGAGCAGTACTTCGGGCCGGGCACCAGGCTCACGGTCACAG
Productive	0.00027236		TRBV20-1	TRBJ2-7	SAPEAGRSGEQY	AGTGCTCCCGAGGCAGGGAGGTCCGGCGAGCAGTAC	TRBD2	496	730	0	1226	0.000222562	740	1	2	1		GCCCATCCTGAAGACAGCAGCTTCTACATCTGCAGTGCTCCCGAGGCAGGGAGGTCCGGCGAGCAGTACTTCGGGCCGGGCACCAGGCTCACGGTCACAG	GCCCATCCTGAAGACAGCAGCTTCTACATCTGCAGTGCT---------GGGAGG-----CGAGCAGTACTTCGGGCCGGGCACCAGGCTCACGGTCACAG
Productive	0.00027213		TRBV15	TRBJ1-2	ATSRKPGTIDGYT	GCCACCAGCAGGAAACCCGGGACAATCGATGGCTACACC	TRBD1	496	729	0	1225	0.000222381	741	2	1	1		CACCAGGCCTGGGGGACGCAGCCATGTACCTGTGTGCCACCAGCAGGAAACCCGGGACAATCGATGGCTACACCTTCGGTTCGGGGACCAGGTTAACCGTTGTAG	CACCAGGCCTGGGGGACGCAGCCATGTACCTGTGTGCCACCAGC---------GGGACA----ATGGCTACACCTTCGGTTCGGGGACCAGGTTAACCGTTGTAG
Productive	0.00027191		TRBV6-5	TRBJ1-2	ASSYTDKYGYT	GCCAGCAGTTACACAGATAAGTATGGCTACACC		833	391	0	1224	0.000222199	742	1		1		CGGCTGCTCCCTCCCAGACATCTGTGTACTTCTGTGCCAGCAGTTACACAGATAAGTATGGCTACACCTTCGGTTCGGGGACCAGGTTAACCGTTGTAG	CGGCTGCTCCCTCCCAGACATCTGTGTACTTCTGTGCCAGCAGTTAC---------TATGGCTACACCTTCGGTTCGGGGACCAGGTTAACCGTTGTAG
Productive	0.00027191		TRBV20-1	TRBJ2-7	SATGTSGAEQY	AGTGCTACCGGGACTAGCGGGGCCGAGCAGTAC	TRBD2	489	735	0	1224	0.000222199	742	1	1	1		GCCCATCCTGAAGACAGCAGCTTCTACATCTGCAGTGCTACCGGGACTAGCGGGGCCGAGCAGTACTTCGGGCCGGGCACCAGGCTCACGGTCACAG	GCCCATCCTGAAGACAGCAGCTTCTACATCTGCAGTGCTA--GGGACTAGCGGGG-CGAGCAGTACTTCGGGCCGGGCACCAGGCTCACGGTCACAG
Productive	0.00027191		TRBV20-1	TRBJ2-7	SATSAGGQY	AGTGCTACCAGCGCGGGGGGGCAGTAC	TRBD2	520	704	0	1224	0.000222199	742	1	1	1		GCCCATCCTGAAGACAGCAGCTTCTACATCTGCAGTGCTACCAGCGCGGGGGGGCAGTACTTCGGGCCGGGCACCAGGCTCACGGTCACAG	GCCCATCCTGAAGACAGCAGCTTCTACATCTGCAGTGCTA-----GCGGGGGGGCAGTACTTCGGGCCGGGCACCAGGCTCACGGTCACAG
Productive	0.00027125		TRBV20-1	TRBJ2-7	SARDGRAYEQY	AGTGCTAGAGATGGTCGGGCCTACGAGCAGTAC		489	732	0	1221	0.000221654	743	1		1		GCCCATCCTGAAGACAGCAGCTTCTACATCTGCAGTGCTAGAGATGGTCGGGCCTACGAGCAGTACTTCGGGCCGGGCACCAGGCTCACGGTCACAG	GCCCATCCTGAAGACAGCAGCTTCTACATCTGCAGTGCTAGAGA--------CCTACGAGCAGTACTTCGGGCCGGGCACCAGGCTCACGGTCACAG
Productive	0.00027102		TRBV24-1	TRBJ2-7	ATSDSTGRGLYEQY	GCCACCAGTGATTCGACGGGACGGGGCCTCTACGAGCAGTAC	TRBD1	459	761	0	1220	0.000221473	744	1	1	1		CCCCAACCAGACAGCTCTTTACTTCTGTGCCACCAGTGATTCGACGGGACGGGGCCTCTACGAGCAGTACTTCGGGCCGGGCACCAGGCTCACGGTCACAG	CCCCAACCAGACAGCTCTTTACTTCTGTGCCACCAGTGATT---------GGGGC--CTACGAGCAGTACTTCGGGCCGGGCACCAGGCTCACGGTCACAG
Productive	0.00027058		TRBV5-4	TRBJ2-5	ASGGSQETQY	GCCAGCGGTGGCAGCCAAGAGACCCAGTAC		626	592	0	1218	0.00022111	745	1		1		GGAGCTGGACGACTCGGCCCTGTATCTCTGTGCCAGCGGTGGCAGCCAAGAGACCCAGTACTTCGGGCCAGGCACGCGGCTCCTGGTGCTCG	GGAGCTGGACGACTCGGCCCTGTATCTCTGTGCCAGC--------CCAAGAGACCCAGTACTTCGGGCCAGGCACGCGGCTCCTGGTGCTCG
Productive	0.00027036		TRBV24-1	TRBJ2-5	ATSDPDRYQETQY	GCCACCAGTGACCCTGACAGATACCAAGAGACCCAGTAC	TRBD1	510	707	0	1217	0.000220928	746	1	1	1		CCCCAACCAGACAGCTCTTTACTTCTGTGCCACCAGTGACCCTGACAGATACCAAGAGACCCAGTACTTCGGGCCAGGCACGCGGCTCCTGGTGCTCG	CCCCAACCAGACAGCTCTTTACTTCTGTGCCACCAGTGA----GACAG--ACCAAGAGACCCAGTACTTCGGGCCAGGCACGCGGCTCCTGGTGCTCG
Productive	0.00027036		TRBV27	TRBJ1-2	ASGAPGQGYGYT	GCCAGCGGGGCCCCGGGACAGGGTTATGGCTACACC	TRBD1	717	500	0	1217	0.000220928	746	1	1	1		CGCCCAGCCCCAACCAGACCTCTCTGTACTTCTGTGCCAGCGGGGCCCCGGGACAGGGTTATGGCTACACCTTCGGTTCGGGGACCAGGTTAACCGTTGTAG	CGCCCAGCCCCAACCAGACCTCTCTGTACTTCTGTGCCAGC--------GGGACAGGG-TATGGCTACACCTTCGGTTCGGGGACCAGGTTAACCGTTGTAG
Productive	0.00027036		TRBV27	TRBJ2-7	ASSRQGASHEQY	GCCAGCAGTCGACAGGGGGCGTCCCACGAGCAGTAC	TRBD1	527	690	0	1217	0.000220928	746	1	1	1		CGCCCAGCCCCAACCAGACCTCTCTGTACTTCTGTGCCAGCAGTCGACAGGGGGCGTCCCACGAGCAGTACTTCGGGCCGGGCACCAGGCTCACGGTCACAG	CGCCCAGCCCCAACCAGACCTCTCTGTACTTCTGTGCCAGCAGT-GACAGGGGGC-----ACGAGCAGTACTTCGGGCCGGGCACCAGGCTCACGGTCACAG
Productive	0.00026947		TRBV6-1	TRBJ2-7	ASRAFGGDSYEQY	GCCAGCAGGGCCTTCGGCGGGGACTCCTACGAGCAGTAC	TRBD2	668	545	0	1213	0.000220202	747	1	1	1		CGGCTGCTCCCTCCCAGACATCTGTGTACTTCTGTGCCAGCAGGGCCTTCGGCGGGGACTCCTACGAGCAGTACTTCGGGCCGGGCACCAGGCTCACGGTCACAG	CGGCTGCTCCCTCCCAGACATCTGTGTACTTCTGTGCCAGCAG--------GCGGGG-CTCCTACGAGCAGTACTTCGGGCCGGGCACCAGGCTCACGGTCACAG
Productive	0.00026858		TRBV6-1	TRBJ1-2	ASSATRAYLGYT	GCCAGCAGTGCCACAAGGGCTTACCTTGGCTACACC		749	460	0	1209	0.000219476	748	1		1		CGGCTGCTCCCTCCCAGACATCTGTGTACTTCTGTGCCAGCAGTGCCACAAGGGCTTACCTTGGCTACACCTTCGGTTCGGGGACCAGGTTAACCGTTGTAG	CGGCTGCTCCCTCCCAGACATCTGTGTACTTCTGTGCCAGCAGTG----------------TGGCTACACCTTCGGTTCGGGGACCAGGTTAACCGTTGTAG
Productive	0.00026858		TRBV6-1	TRBJ2-7	ASSDRSGYEQY	GCCAGCAGTGACAGGTCGGGCTACGAGCAGTAC	TRBD1	519	690	0	1209	0.000219476	748	1	1	1		CGGCTGCTCCCTCCCAGACATCTGTGTACTTCTGTGCCAGCAGTGACAGGTCGGGCTACGAGCAGTACTTCGGGCCGGGCACCAGGCTCACGGTCACAG	CGGCTGCTCCCTCCCAGACATCTGTGTACTTCTGTGCCAGCAGTGACAGG-----CTACGAGCAGTACTTCGGGCCGGGCACCAGGCTCACGGTCACAG
Productive	0.00026858		TRBV6-1	TRBJ1-2	ASSRQGGYGYT	GCCAGCAGCCGACAGGGCGGCTATGGCTACACC	TRBD1	816	393	0	1209	0.000219476	748	1	1	1		CGGCTGCTCCCTCCCAGACATCTGTGTACTTCTGTGCCAGCAGCCGACAGGGCGGCTATGGCTACACCTTCGGTTCGGGGACCAGGTTAACCGTTGTAG	CGGCTGCTCCCTCCCAGACATCTGTGTACTTCTGTGCCAGCAG--GACAGGG---CTATGGCTACACCTTCGGTTCGGGGACCAGGTTAACCGTTGTAG
Unproductive		0.00120044	TRBV10-3	TRBJ1-1	AISEVEGTLKL	GCCATCAGTGAAGTGGAGGGAACACTGAAGCTTTC	TRBD2	683	526	0	1209	0.000219476	748	1	2	1		ACCAGCTCCCAGACATCTGTGTACTTCTGTGCCATCAGTGAAGTGGAGGGAACACTGAAGCTTTCTTTGGACAAGGCACCAGACTCACAGTTGTA	ACCAGCTCCCAGACATCTGTGTACTTCTGTGCCATCAGTGA---GGAGGGAACACTGAAGCTTTCTTTGGACAAGGCACCAGACTCACAGTTGTA
Unproductive		0.00120044	TRBV21-1	TRBJ1-5	ASSSGQAHSAPA	GCCAGCAGCAGTGGACAGGCCCATTCGGCCCCAGCAT	TRBD1	751	458	0	1209	0.000219476	748	1	1	1		CCACGGAGTCAGGGGACACAGCACTGTATTTCTGTGCCAGCAGCAGTGGACAGGCCCATTCGGCCCCAGCATTTTGGTGATGGGACTCGACTCTCCATCCTA	CCACGGAGTCAGGGGACACAGCACTGTATTTCTGTGCCAGCAGCA--GGACAGG--------GCCCCAGCATTTTGGTGATGGGACTCGACTCTCCATCCTA
Productive	0.00026836		TRBV20-1	TRBJ2-7	SAAIYRGLDEQY	AGTGCGGCGATTTACAGGGGGTTGGACGAGCAGTAC	TRBD1	456	752	0	1208	0.000219294	749	1	1	1		GCCCATCCTGAAGACAGCAGCTTCTACATCTGCAGTGCGGCGATTTACAGGGGGTTGGACGAGCAGTACTTCGGGCCGGGCACCAGGCTCACGGTCACAG	GCCCATCCTGAAGACAGCAGCTTCTACATCTGCAGTGC--------ACAGGGGG----ACGAGCAGTACTTCGGGCCGGGCACCAGGCTCACGGTCACAG
Productive	0.00026814		TRBV7-9	TRBJ2-7	ASSLAGDSYEQY	GCCAGCAGCTTAGCGGGGGACTCCTACGAGCAGTAC	TRBD2	627	580	0	1207	0.000219113	750	1	1	1		CCAGCGCACAGAGCAGGGGGACTCGGCCATGTATCTCTGTGCCAGCAGCTTAGCGGGGGACTCCTACGAGCAGTACTTCGGGCCGGGCACCAGGCTCACGGTCACAG	CCAGCGCACAGAGCAGGGGGACTCGGCCATGTATCTCTGTGCCAGCAGCTTAGCGGGGG-CTCCTACGAGCAGTACTTCGGGCCGGGCACCAGGCTCACGGTCACAG
Productive	0.00026814		TRBV20-1	TRBJ1-1	SARGGAGDTEAF	AGTGCTAGAGGGGGGGCGGGGGACACTGAAGCTTTC	TRBD2	556	651	0	1207	0.000219113	750	1	1	1		GCCCATCCTGAAGACAGCAGCTTCTACATCTGCAGTGCTAGAGGGGGGGCGGGGGACACTGAAGCTTTCTTTGGACAAGGCACCAGACTCACAGTTGTAG	GCCCATCCTGAAGACAGCAGCTTCTACATCTGCAGTGCTAGAGGGGGGG------ACACTGAAGCTTTCTTTGGACAAGGCACCAGACTCACAGTTGTAG
Productive	0.00026769		TRBV7-9	TRBJ1-1	ASSSGTANTEAF	GCCAGCAGCTCCGGGACTGCGAACACTGAAGCTTTC	TRBD2	815	390	0	1205	0.00021875	751	1	1	1		CCAGCGCACAGAGCAGGGGGACTCGGCCATGTATCTCTGTGCCAGCAGCTCCGGGACTGCGAACACTGAAGCTTTCTTTGGACAAGGCACCAGACTCACAGTTGTAG	CCAGCGCACAGAGCAGGGGGACTCGGCCATGTATCTCTGTGCCAGCAGCT--GGGACT--GAACACTGAAGCTTTCTTTGGACAAGGCACCAGACTCACAGTTGTAG
Productive	0.00026769		TRBV7-2	TRBJ2-7	ASSTSAGGRGEQY	GCCAGCAGCACCTCGGCGGGGGGAAGGGGCGAGCAGTAC	TRBD2	539	666	0	1205	0.00021875	751	1	1	1		CCAGCGCACACAGCAGGAGGACTCGGCCGTGTATCTCTGTGCCAGCAGCACCTCGGCGGGGGGAAGGGGCGAGCAGTACTTCGGGCCGGGCACCAGGCTCACGGTCACAG	CCAGCGCACACAGCAGGAGGACTCGGCCGTGTATCTCTGTGCCAGCAGC------GCGGGGGG------CGAGCAGTACTTCGGGCCGGGCACCAGGCTCACGGTCACAG
Productive	0.00026747		TRBV20-1	TRBJ2-7	SARTTDTYEQY	AGTGCTAGAACGACGGACACCTACGAGCAGTAC	TRBD1	500	704	0	1204	0.000218568	752	1	1	1		GCCCATCCTGAAGACAGCAGCTTCTACATCTGCAGTGCTAGAACGACGGACACCTACGAGCAGTACTTCGGGCCGGGCACCAGGCTCACGGTCACAG	GCCCATCCTGAAGACAGCAGCTTCTACATCTGCAGTGCTAGA-----GGACACCTACGAGCAGTACTTCGGGCCGGGCACCAGGCTCACGGTCACAG
Productive	0.00026725		TRBV6-1	TRBJ1-5	ASRGQLNQPQH	GCCAGCAGAGGACAGCTCAATCAGCCCCAGCAT	TRBD1	644	559	0	1203	0.000218387	753	1	1	1		CGGCTGCTCCCTCCCAGACATCTGTGTACTTCTGTGCCAGCAGAGGACAGCTCAATCAGCCCCAGCATTTTGGTGATGGGACTCGACTCTCCATCCTAG	CGGCTGCTCCCTCCCAGACATCTGTGTACTTCTGTGCCAGCAG-GGACAG--CAATCAGCCCCAGCATTTTGGTGATGGGACTCGACTCTCCATCCTAG
Productive	0.00026725		TRBV7-9	TRBJ1-5	ASRPDSNSNQPQH	GCCAGCAGACCAGACAGTAATAGCAATCAGCCCCAGCAT	TRBD1	787	416	0	1203	0.000218387	753	1	1	1		CCAGCGCACAGAGCAGGGGGACTCGGCCATGTATCTCTGTGCCAGCAGACCAGACAGTAATAGCAATCAGCCCCAGCATTTTGGTGATGGGACTCGACTCTCCATCCTAG	CCAGCGCACAGAGCAGGGGGACTCGGCCATGTATCTCTGTGCCAGCAG----GACAG---TAGCAATCAGCCCCAGCATTTTGGTGATGGGACTCGACTCTCCATCCTAG
Productive	0.00026703		TRBV20-1	TRBJ2-7	SASDLRDRPYEQY	AGTGCTAGTGATCTTCGCGACAGGCCATACGAGCAGTAC	TRBD1	481	721	0	1202	0.000218205	754	4	1	1		GCCCATCCTGAAGACAGCAGCTTCTACATCTGCAGTGCTAGTGATCTTCGCGACAGGCCATACGAGCAGTACTTCGGGCCGGGCACCAGGCTCACGGTCACAG	GCCCATCCTGAAGACAGCAGCTTCTACATCTGCAGTGCTAGT---------GACAGG---TACGAGCAGTACTTCGGGCCGGGCACCAGGCTCACGGTCACAG
Productive	0.00026703		TRBV20-1	TRBJ1-1	SASPPGQGTEAF	AGTGCTAGTCCTCCAGGACAGGGAACTGAAGCTTTC	TRBD1	625	577	0	1202	0.000218205	754	4	1	1		GCCCATCCTGAAGACAGCAGCTTCTACATCTGCAGTGCTAGTCCTCCAGGACAGGGAACTGAAGCTTTCTTTGGACAAGGCACCAGACTCACAGTTGTAG	GCCCATCCTGAAGACAGCAGCTTCTACATCTGCAGTGCTAGT------GGACAGGG-ACTGAAGCTTTCTTTGGACAAGGCACCAGACTCACAGTTGTAG
Productive	0.00026703		TRBV24-1	TRBJ1-2	ATSDLLGYT	GCCACCAGTGATTTGCTTGGCTACACC		608	594	0	1202	0.000218205	754	1		1		CCCCAACCAGACAGCTCTTTACTTCTGTGCCACCAGTGATTTGCTTGGCTACACCTTCGGTTCGGGGACCAGGTTAACCGTTGTAG	CCCCAACCAGACAGCTCTTTACTTCTGTGCCACCAGTGATTTG--TGGCTACACCTTCGGTTCGGGGACCAGGTTAACCGTTGTAG
Productive	0.00026658		TRBV7-2	TRBJ2-7	ASSFTSGHYEQY	GCCAGCAGCTTTACTAGCGGGCACTACGAGCAGTAC	TRBD2	601	599	0	1200	0.000217842	755	1	1	1		CCAGCGCACACAGCAGGAGGACTCGGCCGTGTATCTCTGTGCCAGCAGCTTTACTAGCGGGCACTACGAGCAGTACTTCGGGCCGGGCACCAGGCTCACGGTCACAG	CCAGCGCACACAGCAGGAGGACTCGGCCGTGTATCTCTGTGCCAGCAGCTT-ACTAGCGGG--CTACGAGCAGTACTTCGGGCCGGGCACCAGGCTCACGGTCACAG
Productive	0.00026636		TRBV20-1	TRBJ1-1	SARRAGENTEAF	AGTGCTAGGCGGGCGGGAGAGAACACTGAAGCTTTC	TRBD2	603	596	0	1199	0.000217661	756	1	2	1		GCCCATCCTGAAGACAGCAGCTTCTACATCTGCAGTGCTAGGCGGGCGGGAGAGAACACTGAAGCTTTCTTTGGACAAGGCACCAGACTCACAGTTGTAG	GCCCATCCTGAAGACAGCAGCTTCTACATCTGCAGTGCTAG----GCGGGAG-GAACACTGAAGCTTTCTTTGGACAAGGCACCAGACTCACAGTTGTAG
Productive	0.00026614		TRBV15	TRBJ1-1	ATSKGQGNEAF	GCCACCAGCAAGGGACAAGGGAATGAAGCTTTC	TRBD1	532	666	0	1198	0.000217479	757	2	1	1		CACCAGGCCTGGGGGACGCAGCCATGTACCTGTGTGCCACCAGCAAGGGACAAGGGAATGAAGCTTTCTTTGGACAAGGCACCAGACTCACAGTTGTAG	CACCAGGCCTGGGGGACGCAGCCATGTACCTGTGTGCCACCAGC--GGGACA------TGAAGCTTTCTTTGGACAAGGCACCAGACTCACAGTTGTAG
Unproductive		0.00118952	TRBV10-1	TRBJ2-5	ASSEGGKTGRPS	GCCAGCAGTGAAGGGGGCAAAACAGGGAGACCCAGTAC	TRBD1	450	748	0	1198	0.000217479	757	1	1	1		GCCTCCTCCCAGACATCTGTATATTTCTGCGCCAGCAGTGAAGGGGGCAAAACAGGGAGACCCAGTACTTCGGGCCAGGCACGCGGCTCCTGGTGCTC	GCCTCCTCCCAGACATCTGTATATTTCTGCGCCAGCAGTGAAGGGGGC--------GAGACCCAGTACTTCGGGCCAGGCACGCGGCTCCTGGTGCTC
Productive	0.00026591		TRBV24-1	TRBJ1-1	ATSDYRDDTEAF	GCCACCAGTGACTACAGGGACGACACTGAAGCTTTC	TRBD1	586	611	0	1197	0.000217298	758	1	1	1		CCCCAACCAGACAGCTCTTTACTTCTGTGCCACCAGTGACTACAGGGACGACACTGAAGCTTTCTTTGGACAAGGCACCAGACTCACAGTTGTAG	CCCCAACCAGACAGCTCTTTACTTCTGTGCCACCAGTGA--ACAGGG---ACACTGAAGCTTTCTTTGGACAAGGCACCAGACTCACAGTTGTAG
Productive	0.00026591		TRBV28	TRBJ2-5	ASASGGTQETQY	GCCAGCGCTAGCGGGGGGACCCAAGAGACCCAGTAC	TRBD2	534	663	0	1197	0.000217298	758	1	1	1		CCGCCAGCACCAACCAGACATCTATGTACCTCTGTGCCAGCGCTAGCGGGGGGACCCAAGAGACCCAGTACTTCGGGCCAGGCACGCGGCTCCTGGTGCTCG	CCGCCAGCACCAACCAGACATCTATGTACCTCTGTGCCAGC-CTAGCGGGGGG--CCAAGAGACCCAGTACTTCGGGCCAGGCACGCGGCTCCTGGTGCTCG
Unproductive		0.00118853	TRBV10-3	TRBJ1-2	AISDGTG*GCVAT	GCCATCAGTGACGGGACAGGGTAGGGGTGTGTGGCTACACC	TRBD1	689	508	0	1197	0.000217298	758	1	1	1		ACCAGCTCCCAGACATCTGTGTACTTCTGTGCCATCAGTGACGGGACAGGGTAGGGGTGTGTGGCTACACCTTCGGTTCGGGGACCAGGTTAACCGTTGTA	ACCAGCTCCCAGACATCTGTGTACTTCTGTGCCATCAGTGA-GGGACAGGG----------TGGCTACACCTTCGGTTCGGGGACCAGGTTAACCGTTGTA
Productive	0.00026569		TRBV7-9	TRBJ2-7	ASSRGAYEQY	GCCAGCAGCCGGGGAGCCTACGAGCAGTAC	TRBD2	621	575	0	1196	0.000217116	759	1	1	1		CCAGCGCACAGAGCAGGGGGACTCGGCCATGTATCTCTGTGCCAGCAGCCGGGGAGCCTACGAGCAGTACTTCGGGCCGGGCACCAGGCTCACGGTCACAG	CCAGCGCACAGAGCAGGGGGACTCGGCCATGTATCTCTGTGCCAGCAGCCGGGG--CCTACGAGCAGTACTTCGGGCCGGGCACCAGGCTCACGGTCACAG
Productive	0.00026569		TRBV28	TRBJ1-2	ASSLGQVYGYT	GCCAGCAGTCTCGGACAGGTTTATGGCTACACC	TRBD1	1014	182	0	1196	0.000217116	759	1	1	1		CCGCCAGCACCAACCAGACATCTATGTACCTCTGTGCCAGCAGTCTCGGACAGGTTTATGGCTACACCTTCGGTTCGGGGACCAGGTTAACCGTTGTAG	CCGCCAGCACCAACCAGACATCTATGTACCTCTGTGCCAGCAGT---GGACAGG--TATGGCTACACCTTCGGTTCGGGGACCAGGTTAACCGTTGTAG
Productive	0.00026525		TRBV7-8	TRBJ2-7	ASSPGQAYEQY	GCCAGCAGCCCAGGACAGGCCTACGAGCAGTAC	TRBD1	702	492	0	1194	0.000216753	760	3	1	1		CCAGCGCACACAGCAGGAGGACTCCGCCGTGTATCTCTGTGCCAGCAGCCCAGGACAGGCCTACGAGCAGTACTTCGGGCCGGGCACCAGGCTCACGGTCACAG	CCAGCGCACACAGCAGGAGGACTCCGCCGTGTATCTCTGTGCCAGCAGCC--GGACAGGCCTACGAGCAGTACTTCGGGCCGGGCACCAGGCTCACGGTCACAG
Productive	0.00026525		TRBV6-1	TRBJ1-5	ASSEAGHNNQPQH	GCCAGCAGTGAGGCGGGACACAACAATCAGCCCCAGCAT	TRBD1	722	472	0	1194	0.000216753	760	1	1	1		CGGCTGCTCCCTCCCAGACATCTGTGTACTTCTGTGCCAGCAGTGAGGCGGGACACAACAATCAGCCCCAGCATTTTGGTGATGGGACTCGACTCTCCATCCTAG	CGGCTGCTCCCTCCCAGACATCTGTGTACTTCTGTGCCAGCAGTGA---GGGACA---CAATCAGCCCCAGCATTTTGGTGATGGGACTCGACTCTCCATCCTAG
Productive	0.00026525		TRBV6-1	TRBJ1-2	ASRVTGDRGYGYT	GCCAGCCGTGTGACAGGGGACCGGGGCTATGGCTACACC	TRBD1	715	479	0	1194	0.000216753	760	1	1	1		CGGCTGCTCCCTCCCAGACATCTGTGTACTTCTGTGCCAGCCGTGTGACAGGGGACCGGGGCTATGGCTACACCTTCGGTTCGGGGACCAGGTTAACCGTTGTAG	CGGCTGCTCCCTCCCAGACATCTGTGTACTTCTGTGCCAGC-----GACAGGGG-------CTATGGCTACACCTTCGGTTCGGGGACCAGGTTAACCGTTGTAG
Productive	0.00026503		TRBV20-1	TRBJ2-7	SAHPGQGALEQY	AGTGCTCATCCGGGACAGGGGGCGCTTGAGCAGTAC	TRBD1	468	725	0	1193	0.000216571	761	1	1	1		GCCCATCCTGAAGACAGCAGCTTCTACATCTGCAGTGCTCATCCGGGACAGGGGGCGCTTGAGCAGTACTTCGGGCCGGGCACCAGGCTCACGGTCACAG	GCCCATCCTGAAGACAGCAGCTTCTACATCTGCAGTGCT-----GGGACAGGGGGC----GAGCAGTACTTCGGGCCGGGCACCAGGCTCACGGTCACAG
Productive	0.00026503		TRBV7-9	TRBJ2-5	ARGRGAGETQY	GCCAGGGGGAGGGGGGCCGGGGAGACCCAGTAC	TRBD1	456	737	0	1193	0.000216571	761	1	1	1		CCAGCGCACAGAGCAGGGGGACTCGGCCATGTATCTCTGTGCCAGGGGGAGGGGGGCCGGGGAGACCCAGTACTTCGGGCCAGGCACGCGGCTCCTGGTGCTCG	CCAGCGCACAGAGCAGGGGGACTCGGCCATGTATCTCTGTGCCAGGGGG------------GAGACCCAGTACTTCGGGCCAGGCACGCGGCTCCTGGTGCTCG
Productive	0.00026458		TRBV20-1	TRBJ2-3	SARVRGNTQY	AGTGCTAGAGTTCGGGGGAATACGCAGTAT	TRBD2	577	614	0	1191	0.000216208	762	1	1	1		GCCCATCCTGAAGACAGCAGCTTCTACATCTGCAGTGCTAGAGTTCGGGGGAATACGCAGTATTTTGGCCCAGGCACCCGGCTGACAGTGCTCG	GCCCATCCTGAAGACAGCAGCTTCTACATCTGCAGTGCTAGAG--CGGGGG-ATACGCAGTATTTTGGCCCAGGCACCCGGCTGACAGTGCTCG
Productive	0.00026436		TRBV27	TRBJ1-5	ASSLSNNQPQH	GCCAGCAGTTTATCGAACAATCAGCCCCAGCAT		754	436	0	1190	0.000216027	763	1		1		CGCCCAGCCCCAACCAGACCTCTCTGTACTTCTGTGCCAGCAGTTTATCGAACAATCAGCCCCAGCATTTTGGTGATGGGACTCGACTCTCCATCCTAG	CGCCCAGCCCCAACCAGACCTCTCTGTACTTCTGTGCCAGCAGTTTATC---CAATCAGCCCCAGCATTTTGGTGATGGGACTCGACTCTCCATCCTAG
Productive	0.00026436		TRBV6-5	TRBJ2-5	ASSSTPDRGEETQY	GCCAGCAGTTCGACCCCGGACAGGGGGGAAGAGACCCAGTAC	TRBD1	495	695	0	1190	0.000216027	763	1	1	1		GCTCCCTCCCAGACATCTGTGTACTTCTGTGCCAGCAGTTCGACCCCGGACAGGGGGGAAGAGACCCAGTACTTCGGGCCAGGCACGCGGCTCCTGGTGCTCG	GCTCCCTCCCAGACATCTGTGTACTTCTGTGCCAGCAGTT-------GGACAGGGGG-AAGAGACCCAGTACTTCGGGCCAGGCACGCGGCTCCTGGTGCTCG
Productive	0.00026414		TRBV7-9	TRBJ2-7	ASSLEWGQAEQY	GCCAGCAGCTTAGAATGGGGTCAGGCCGAGCAGTAC		589	600	0	1189	0.000215845	764	1		1		CCAGCGCACAGAGCAGGGGGACTCGGCCATGTATCTCTGTGCCAGCAGCTTAGAATGGGGTCAGGCCGAGCAGTACTTCGGGCCGGGCACCAGGCTCACGGTCACAG	CCAGCGCACAGAGCAGGGGGACTCGGCCATGTATCTCTGTGCCAGCAGCTTAG-------------CGAGCAGTACTTCGGGCCGGGCACCAGGCTCACGGTCACAG
Productive	0.00026392		TRBV7-9	TRBJ2-7	ASSLWGSYEQY	GCCAGCAGCTTATGGGGCTCCTACGAGCAGTAC	TRBD1	564	624	0	1188	0.000215664	765	1	1	1		CCAGCGCACAGAGCAGGGGGACTCGGCCATGTATCTCTGTGCCAGCAGCTTATGGGGCTCCTACGAGCAGTACTTCGGGCCGGGCACCAGGCTCACGGTCACAG	CCAGCGCACAGAGCAGGGGGACTCGGCCATGTATCTCTGTGCCAGCAGCTTA-GGGGCTCCTACGAGCAGTACTTCGGGCCGGGCACCAGGCTCACGGTCACAG
Productive	0.00026392		TRBV20-1	TRBJ1-2	SARERGGQGAYGYT	AGTGCTAGAGAGAGAGGGGGACAGGGGGCTTACGGCTACACC	TRBD1	626	562	0	1188	0.000215664	765	1	1	1		GCCCATCCTGAAGACAGCAGCTTCTACATCTGCAGTGCTAGAGAGAGAGGGGGACAGGGGGCTTACGGCTACACCTTCGGTTCGGGGACCAGGTTAACCGTTGTAG	GCCCATCCTGAAGACAGCAGCTTCTACATCTGCAGTGCTAGAGA------GGGACAGGGGGC----GGCTACACCTTCGGTTCGGGGACCAGGTTAACCGTTGTAG
Productive	0.00026369		TRBV7-6	TRBJ2-7	ASSLAAGPYEQY	GCCAGCAGCTTAGCGGCAGGACCCTACGAGCAGTAC		580	607	0	1187	0.000215482	766	1		1		CCAGCGCACAGAGCAGCGGGACTCGGCCATGTATCGCTGTGCCAGCAGCTTAGCGGCAGGACCCTACGAGCAGTACTTCGGGCCGGGCACCAGGCTCACGGTCACAG	CCAGCGCACAGAGCAGCGGGACTCGGCCATGTATCGCTGTGCCAGCAGCTTAGC--------CCTACGAGCAGTACTTCGGGCCGGGCACCAGGCTCACGGTCACAG
Productive	0.00026369		TRBV7-2	TRBJ2-5	ASSLLREGEETQY	GCCAGCAGCTTACTTAGGGAAGGGGAAGAGACCCAGTAC	TRBD1	593	594	0	1187	0.000215482	766	1	1	1		CCAGCGCACACAGCAGGAGGACTCGGCCGTGTATCTCTGTGCCAGCAGCTTACTTAGGGAAGGGGAAGAGACCCAGTACTTCGGGCCAGGCACGCGGCTCCTGGTGCTCG	CCAGCGCACACAGCAGGAGGACTCGGCCGTGTATCTCTGTGCCAGCAGCTTA--------AGGGGAAGAGACCCAGTACTTCGGGCCAGGCACGCGGCTCCTGGTGCTCG
Productive	0.00026347		TRBV7-9	TRBJ2-3	ASSPSTTQY	GCCAGCAGCCCGTCGACTACGCAGTAT	TRBD2	648	538	0	1186	0.000215301	767	1	1	1		CCAGCGCACAGAGCAGGGGGACTCGGCCATGTATCTCTGTGCCAGCAGCCCGTCGACTACGCAGTATTTTGGCCCAGGCACCCGGCTGACAGTGCTCG	CCAGCGCACAGAGCAGGGGGACTCGGCCATGTATCTCTGTGCCAGCAGC-----GACTACGCAGTATTTTGGCCCAGGCACCCGGCTGACAGTGCTCG
Productive	0.00026325		TRBV7-2	TRBJ2-1	ASSRTSGEQF	GCCAGCAGCCGGACTAGCGGGGAACAGTTC	TRBD2	659	526	0	1185	0.000215119	768	1	1	1		CCAGCGCACACAGCAGGAGGACTCGGCCGTGTATCTCTGTGCCAGCAGCCGGACTAGCGGGGAACAGTTCTTCGGGCCAGGGACACGGCTCACCGTGCTAG	CCAGCGCACACAGCAGGAGGACTCGGCCGTGTATCTCTGTGCCAGCAGC-GGACTAGCGGGG--CAGTTCTTCGGGCCAGGGACACGGCTCACCGTGCTAG
Productive	0.00026303		TRBV7-6	TRBJ2-7	ASSSYRDKVLVQY	GCCAGCAGCTCGTACCGGGACAAAGTACTTGTGCAGTAC	TRBD1	570	614	0	1184	0.000214938	769	1	1	1		CCAGCGCACAGAGCAGCGGGACTCGGCCATGTATCGCTGTGCCAGCAGCTCGTACCGGGACAAAGTACTTGTGCAGTACTTCGGGCCGGGCACCAGGCTCACGGTCACAG	CCAGCGCACAGAGCAGCGGGACTCGGCCATGTATCGCTGTGCCAGCAGCT------GGGACA----------GCAGTACTTCGGGCCGGGCACCAGGCTCACGGTCACAG
Productive	0.00026303		TRBV7-9	TRBJ2-3	ASTMGSYTQY	GCCAGCACCATGGGCTCATATACGCAGTAT		709	475	0	1184	0.000214938	769	5		1		CCAGCGCACAGAGCAGGGGGACTCGGCCATGTATCTCTGTGCCAGCACCATGGGCTCATATACGCAGTATTTTGGCCCAGGCACCCGGCTGACAGTGCTCG	CCAGCGCACAGAGCAGGGGGACTCGGCCATGTATCTCTGTGCCAGCACCA---------ATACGCAGTATTTTGGCCCAGGCACCCGGCTGACAGTGCTCG
Productive	0.0002628		TRBV15	TRBJ2-7	ATSRDVGTEQY	GCCACCAGCAGAGATGTAGGAACCGAGCAGTAC		382	801	0	1183	0.000214756	770	2		1		CACCAGGCCTGGGGGACGCAGCCATGTACCTGTGTGCCACCAGCAGAGATGTAGGAACCGAGCAGTACTTCGGGCCGGGCACCAGGCTCACGGTCACAG	CACCAGGCCTGGGGGACGCAGCCATGTACCTGTGTGCCACCAGC--------------CGAGCAGTACTTCGGGCCGGGCACCAGGCTCACGGTCACAG
Productive	0.00026258		TRBV24-1	TRBJ1-2	ATSDSGQGLDGYT	GCCACCAGTGATTCGGGACAGGGGCTCGATGGCTACACC	TRBD1	690	492	0	1182	0.000214575	771	1	1	1		CCCCAACCAGACAGCTCTTTACTTCTGTGCCACCAGTGATTCGGGACAGGGGCTCGATGGCTACACCTTCGGTTCGGGGACCAGGTTAACCGTTGTAG	CCCCAACCAGACAGCTCTTTACTTCTGTGCCACCAGTGATT-GGGACAGGGG----ATGGCTACACCTTCGGTTCGGGGACCAGGTTAACCGTTGTAG
Productive	0.00026214		TRBV20-1	TRBJ1-2	SASFGTGTSNYGYT	AGTGCTAGTTTCGGGACAGGGACTTCTAACTATGGCTACACC	TRBD1	586	594	0	1180	0.000214211	772	4	1	1		GCCCATCCTGAAGACAGCAGCTTCTACATCTGCAGTGCTAGTTTCGGGACAGGGACTTCTAACTATGGCTACACCTTCGGTTCGGGGACCAGGTTAACCGTTGTAG	GCCCATCCTGAAGACAGCAGCTTCTACATCTGCAGTGCTAGT---GGGACAGGG----CTAACTATGGCTACACCTTCGGTTCGGGGACCAGGTTAACCGTTGTAG
Productive	0.00026192		TRBV6-5	TRBJ2-7	ASSSSGQGEQY	GCCAGCAGTTCCTCCGGACAGGGAGAGCAGTAC	TRBD1	612	567	0	1179	0.00021403	773	1	1	1		CGGCTGCTCCCTCCCAGACATCTGTGTACTTCTGTGCCAGCAGTTCCTCCGGACAGGGAGAGCAGTACTTCGGGCCGGGCACCAGGCTCACGGTCACAG	CGGCTGCTCCCTCCCAGACATCTGTGTACTTCTGTGCCAGCAGTT-----GGACAGGG-GAGCAGTACTTCGGGCCGGGCACCAGGCTCACGGTCACAG
Unproductive		0.00116966	TRBV7-9	TRBJ1-5	ASTRFPDSISPS	GCCAGCACCAGATTCCCGGACTCAATCAGCCCCAGCAT	TRBD2	744	434	0	1178	0.000213848	774	5	1	1		CCAGCGCACAGAGCAGGGGGACTCGGCCATGTATCTCTGTGCCAGCACCAGATTCCCGGACTCAATCAGCCCCAGCATTTTGGTGATGGGACTCGACTCTCCATCCTA	CCAGCGCACAGAGCAGGGGGACTCGGCCATGTATCTCTGTGCCAGCACCA-------GGACTCAATCAGCCCCAGCATTTTGGTGATGGGACTCGACTCTCCATCCTA
Productive	0.00026125		TRBV7-6	TRBJ2-7	ASRLGTSGDHEQY	GCCAGCAGGCTAGGGACTAGCGGGGATCACGAGCAGTAC	TRBD2	551	625	0	1176	0.000213485	775	1	1	1		CCAGCGCACAGAGCAGCGGGACTCGGCCATGTATCGCTGTGCCAGCAGGCTAGGGACTAGCGGGGATCACGAGCAGTACTTCGGGCCGGGCACCAGGCTCACGGTCACAG	CCAGCGCACAGAGCAGCGGGACTCGGCCATGTATCGCTGTGCCAGCAG----GGGACTAGCGGGG---ACGAGCAGTACTTCGGGCCGGGCACCAGGCTCACGGTCACAG
Unproductive		0.00116768	TRBV24-1	TRBJ1-2	ATSDKSGGPETMAT	GCCACCAGTGATAAGTCGGGGGGGCCTGAGACTATGGCTACACC	TRBD2	521	655	0	1176	0.000213485	775	1	1	1		CCCCAACCAGACAGCTCTTTACTTCTGTGCCACCAGTGATAAGTCGGGGGGGCCTGAGACTATGGCTACACCTTCGGTTCGGGGACCAGGTTAACCGTTGTA	CCCCAACCAGACAGCTCTTTACTTCTGTGCCACCAGTGAT----CGGGGGGG------ACTATGGCTACACCTTCGGTTCGGGGACCAGGTTAACCGTTGTA
Productive	0.00026103		TRBV6-5	TRBJ1-5	ASSYTTGVDQPQH	GCCAGCAGTTACACTACCGGGGTGGATCAGCCCCAGCAT	TRBD2	807	368	0	1175	0.000213304	776	1	1	1		CGGCTGCTCCCTCCCAGACATCTGTGTACTTCTGTGCCAGCAGTTACACTACCGGGGTGGATCAGCCCCAGCATTTTGGTGATGGGACTCGACTCTCCATCCTAG	CGGCTGCTCCCTCCCAGACATCTGTGTACTTCTGTGCCAGCAGTTAC-----CGGGG---ATCAGCCCCAGCATTTTGGTGATGGGACTCGACTCTCCATCCTAG
Productive	0.00026103		TRBV6-4	TRBJ1-6	ASRGTGPNSPLH	GCCAGCAGGGGGACTGGACCAAATTCACCCCTCCAC	TRBD1	692	483	0	1175	0.000213304	776	1	1	2		ACCCTCTCAGACATCTGTGTACTTCTGTGCCAGCAGGGGGACTGGACCAAATTCACCCCTCCACTTTGGGAACGGGACCAGGCTCACTGTGACAG	ACCCTCTCAGACATCTGTGTACTTCTGTGCCAGCAGGGGG---------AATTCACCCCTCCACTTTGGGAACGGGACCAGGCTCACTGTGACAG
[truncated: 4,833 more rows]

## Sheet: Fig5_TCRB_Pre
Figure 5. Neoadjuvant ICI-induced T cell receptor repertoire and immune cell changes
TCRB Pre Tissue
[truncated: 861 more rows]

## Sheet: Fig5_TCRB_Blood+7
Figure 5. Neoadjuvant ICI-induced T cell receptor repertoire and immune cell changes
TCRB Blood Day +7
[truncated: 5,940 more rows]

## Sheet: Fig5_TCRB_Blood+12
Figure 5. Neoadjuvant ICI-induced T cell receptor repertoire and immune cell changes
[truncated: 7,970 more rows]

[truncated: 9 more sheets: Fig5_TCRB_Post, Fig5_TCRG_Blood-9, Fig5_TCRG_Pre, Fig5_TCRG_Blood+7, Fig5_TCRG_Blood+12, Fig5_TCRG_Post, ED_Fig1, ED_Fig2, ED_Fig3]
